# Supplementary material for: Neuronal hyperactivity in neurons derived from individuals with gray matter heterotopia
Source: Nat Commun. 2025 Feb 18;16:1737. doi: 10.1038/s41467-025-56998-1 (PMC11836124; doi:10.1038/s41467-025-56998-1)
Supplement: Supplementary file 3 — Supplementary Dataset 1 [file 41467_2025_56998_MOESM3_ESM.xlsx]

## Sheet: FAT4_vs_CTRL_Up_BP
query	significant	p_value	term_size	query_size	intersection_size	precision	recall	term_id	source	term_name	effective_domain_size	source_order	parents	Group
query_1	TRUE	1.19567e-14	3613	370	132	0.356757	0.0365347	GO:0006996	GO:BP	organelle organization	21031	2642		FAT4FL vs CTRLFL Up
query_1	TRUE	1.66127e-13	635	370	47	0.127027	0.0740157	GO:0051276	GO:BP	chromosome organization	21031	14061		FAT4FL vs CTRLFL Up
query_1	TRUE	1.2826e-10	8151	370	214	0.578378	0.0262544	GO:0016043	GO:BP	cellular component organization	21031	5137		FAT4FL vs CTRLFL Up
query_1	TRUE	2.4767e-10	8361	370	217	0.586486	0.0259538	GO:0071840	GO:BP	cellular component organization or biogenesis	21031	17446		FAT4FL vs CTRLFL Up
query_1	TRUE	3.21333e-10	200	370	24	0.0648649	0.12	GO:0099504	GO:BP	synaptic vesicle cycle	21031	19651		FAT4FL vs CTRLFL Up
query_1	TRUE	4.72777e-10	223	370	25	0.0675676	0.112108	GO:0099003	GO:BP	vesicle-mediated transport in synapse	21031	19549		FAT4FL vs CTRLFL Up
query_1	TRUE	4.99199e-09	1972	370	79	0.213514	0.0400609	GO:0051649	GO:BP	establishment of localization in cell	21031	14317		FAT4FL vs CTRLFL Up
query_1	TRUE	1.99249e-08	309	370	27	0.072973	0.0873786	GO:0006302	GO:BP	double-strand break repair	21031	2130		FAT4FL vs CTRLFL Up
query_1	TRUE	3.31348e-08	3621	370	116	0.313514	0.0320353	GO:0051641	GO:BP	cellular localization	21031	14309		FAT4FL vs CTRLFL Up
query_1	TRUE	1.09727e-07	604	370	37	0.1	0.0612583	GO:0006281	GO:BP	DNA repair	21031	2116		FAT4FL vs CTRLFL Up
query_1	TRUE	1.30528e-07	521	370	34	0.0918919	0.0652591	GO:0051052	GO:BP	regulation of DNA metabolic process	21031	13901		FAT4FL vs CTRLFL Up
query_1	TRUE	1.76487e-07	2531	370	89	0.240541	0.035164	GO:0007399	GO:BP	nervous system development	21031	2932		FAT4FL vs CTRLFL Up
query_1	TRUE	2.41859e-07	1040	370	50	0.135135	0.0480769	GO:0006259	GO:BP	DNA metabolic process	21031	2097		FAT4FL vs CTRLFL Up
query_1	TRUE	2.65921e-07	2425	370	86	0.232432	0.0354639	GO:0051128	GO:BP	regulation of cellular component organization	21031	13953		FAT4FL vs CTRLFL Up
query_1	TRUE	3.12305e-07	230	370	22	0.0594595	0.0956522	GO:0000819	GO:BP	sister chromatid segregation	21031	239		FAT4FL vs CTRLFL Up
query_1	TRUE	9.03421e-07	745	370	40	0.108108	0.0536913	GO:1903047	GO:BP	mitotic cell cycle process	21031	23301		FAT4FL vs CTRLFL Up
query_1	TRUE	1.25981e-06	3973	370	119	0.321622	0.0299522	GO:0048731	GO:BP	system development	21031	13413		FAT4FL vs CTRLFL Up
query_1	TRUE	1.86545e-06	896	370	44	0.118919	0.0491071	GO:0006974	GO:BP	DNA damage response	21031	2632		FAT4FL vs CTRLFL Up
query_1	TRUE	2.81297e-06	4643	370	132	0.356757	0.0284299	GO:0007275	GO:BP	multicellular organism development	21031	2835		FAT4FL vs CTRLFL Up
query_1	TRUE	4.1356e-06	1276	370	54	0.145946	0.0423197	GO:0022402	GO:BP	cell cycle process	21031	6830		FAT4FL vs CTRLFL Up
query_1	TRUE	5.70509e-06	895	370	43	0.116216	0.0480447	GO:0000278	GO:BP	mitotic cell cycle	21031	77		FAT4FL vs CTRLFL Up
query_1	TRUE	9.1549e-06	1014	370	46	0.124324	0.0453649	GO:0031175	GO:BP	neuron projection development	21031	7333		FAT4FL vs CTRLFL Up
query_1	TRUE	1.10214e-05	1819	370	67	0.181081	0.0368334	GO:0007049	GO:BP	cell cycle	21031	2680		FAT4FL vs CTRLFL Up
query_1	TRUE	1.50604e-05	334	370	24	0.0648649	0.0718563	GO:0006310	GO:BP	DNA recombination	21031	2138		FAT4FL vs CTRLFL Up
query_1	TRUE	2.20418e-05	1770	370	65	0.175676	0.0367232	GO:0033554	GO:BP	cellular response to stress	21031	8567		FAT4FL vs CTRLFL Up
query_1	TRUE	3.87393e-05	1173	370	49	0.132432	0.0417732	GO:0033043	GO:BP	regulation of organelle organization	21031	8278		FAT4FL vs CTRLFL Up
query_1	TRUE	3.98582e-05	6453	370	164	0.443243	0.0254145	GO:0032502	GO:BP	developmental process	21031	7884		FAT4FL vs CTRLFL Up
query_1	TRUE	4.42069e-05	28	370	8	0.0216216	0.285714	GO:0048499	GO:BP	synaptic vesicle membrane organization	21031	13213		FAT4FL vs CTRLFL Up
query_1	TRUE	4.88099e-05	1371	370	54	0.145946	0.0393873	GO:0046907	GO:BP	intracellular transport	21031	12847		FAT4FL vs CTRLFL Up
query_1	TRUE	5.46958e-05	12	370	6	0.0162162	0.5	GO:0000727	GO:BP	double-strand break repair via break-induced replication	21031	207		FAT4FL vs CTRLFL Up
query_1	TRUE	6.4957e-05	664	370	34	0.0918919	0.0512048	GO:0006338	GO:BP	chromatin remodeling	21031	2149		FAT4FL vs CTRLFL Up
query_1	TRUE	6.53296e-05	3210	370	97	0.262162	0.0302181	GO:0033036	GO:BP	macromolecule localization	21031	8276		FAT4FL vs CTRLFL Up
query_1	TRUE	6.90158e-05	334	370	23	0.0621622	0.0688623	GO:0006913	GO:BP	nucleocytoplasmic transport	21031	2591		FAT4FL vs CTRLFL Up
query_1	TRUE	6.90158e-05	334	370	23	0.0621622	0.0688623	GO:0051169	GO:BP	nuclear transport	21031	13993		FAT4FL vs CTRLFL Up
query_1	TRUE	8.37414e-05	671	370	34	0.0918919	0.0506706	GO:0120039	GO:BP	plasma membrane bounded cell projection morphogenesis	21031	20036		FAT4FL vs CTRLFL Up
query_1	TRUE	8.87633e-05	1167	370	48	0.12973	0.0411311	GO:0048666	GO:BP	neuron development	21031	13349		FAT4FL vs CTRLFL Up
query_1	TRUE	0.00010016	676	370	34	0.0918919	0.0502959	GO:0048858	GO:BP	cell projection morphogenesis	21031	13527		FAT4FL vs CTRLFL Up
query_1	TRUE	0.000119209	5520	370	144	0.389189	0.026087	GO:0051179	GO:BP	localization	21031	14002		FAT4FL vs CTRLFL Up
query_1	TRUE	0.000127594	318	370	22	0.0594595	0.0691824	GO:0098813	GO:BP	nuclear chromosome segregation	21031	19446		FAT4FL vs CTRLFL Up
query_1	TRUE	0.000139941	6250	370	158	0.427027	0.02528	GO:0048518	GO:BP	positive regulation of biological process	21031	13226		FAT4FL vs CTRLFL Up
query_1	TRUE	0.000141328	620	370	32	0.0864865	0.0516129	GO:0051640	GO:BP	organelle localization	21031	14308		FAT4FL vs CTRLFL Up
query_1	TRUE	0.000161357	1742	370	62	0.167568	0.0355913	GO:0022008	GO:BP	neurogenesis	21031	6799		FAT4FL vs CTRLFL Up
query_1	TRUE	0.000184255	197	370	17	0.0459459	0.0862944	GO:0006403	GO:BP	RNA localization	21031	2188		FAT4FL vs CTRLFL Up
query_1	TRUE	0.000202618	5717	370	147	0.397297	0.0257128	GO:0048522	GO:BP	positive regulation of cellular process	21031	13230		FAT4FL vs CTRLFL Up
query_1	TRUE	0.000213247	248	370	19	0.0513514	0.0766129	GO:0033044	GO:BP	regulation of chromosome organization	21031	8279		FAT4FL vs CTRLFL Up
query_1	TRUE	0.000216279	176	370	16	0.0432432	0.0909091	GO:0000724	GO:BP	double-strand break repair via homologous recombination	21031	205		FAT4FL vs CTRLFL Up
query_1	TRUE	0.000277106	96	370	12	0.0324324	0.125	GO:0016079	GO:BP	synaptic vesicle exocytosis	21031	5167		FAT4FL vs CTRLFL Up
query_1	TRUE	0.000283299	15	370	6	0.0162162	0.4	GO:0030174	GO:BP	regulation of DNA-templated DNA replication initiation	21031	6933		FAT4FL vs CTRLFL Up
query_1	TRUE	0.000308145	1570	370	57	0.154054	0.0363057	GO:0120036	GO:BP	plasma membrane bounded cell projection organization	21031	20035		FAT4FL vs CTRLFL Up
query_1	TRUE	0.000308895	158	370	15	0.0405405	0.0949367	GO:0050658	GO:BP	RNA transport	21031	13627		FAT4FL vs CTRLFL Up
query_1	TRUE	0.000308895	158	370	15	0.0405405	0.0949367	GO:0050657	GO:BP	nucleic acid transport	21031	13626		FAT4FL vs CTRLFL Up
query_1	TRUE	0.000318982	181	370	16	0.0432432	0.0883978	GO:0000725	GO:BP	recombinational repair	21031	206		FAT4FL vs CTRLFL Up
query_1	TRUE	0.000325431	1613	370	58	0.156757	0.0359578	GO:0030030	GO:BP	cell projection organization	21031	6891		FAT4FL vs CTRLFL Up
query_1	TRUE	0.00034639	816	370	37	0.1	0.0453431	GO:0006325	GO:BP	chromatin organization	21031	2145		FAT4FL vs CTRLFL Up
query_1	TRUE	0.000369485	425	370	25	0.0675676	0.0588235	GO:0007059	GO:BP	chromosome segregation	21031	2689		FAT4FL vs CTRLFL Up
query_1	TRUE	0.000395691	161	370	15	0.0405405	0.0931677	GO:0051236	GO:BP	establishment of RNA localization	21031	14034		FAT4FL vs CTRLFL Up
query_1	TRUE	0.00048945	655	370	32	0.0864865	0.048855	GO:0048812	GO:BP	neuron projection morphogenesis	21031	13483		FAT4FL vs CTRLFL Up
query_1	TRUE	0.00050639	656	370	32	0.0864865	0.0487805	GO:0051301	GO:BP	cell division	21031	14080		FAT4FL vs CTRLFL Up
query_1	TRUE	0.000576793	1600	370	57	0.154054	0.035625	GO:0044248	GO:BP	cellular catabolic process	21031	11304		FAT4FL vs CTRLFL Up
query_1	TRUE	0.000577938	189	370	16	0.0432432	0.0846561	GO:0000070	GO:BP	mitotic sister chromatid segregation	21031	25		FAT4FL vs CTRLFL Up
query_1	TRUE	0.000581944	466	370	26	0.0702703	0.055794	GO:0007409	GO:BP	axonogenesis	21031	2939		FAT4FL vs CTRLFL Up
query_1	TRUE	0.0006573	145	370	14	0.0378378	0.0965517	GO:0007269	GO:BP	neurotransmitter secretion	21031	2830		FAT4FL vs CTRLFL Up
query_1	TRUE	0.0006573	145	370	14	0.0378378	0.0965517	GO:0099643	GO:BP	signal release from synapse	21031	19734		FAT4FL vs CTRLFL Up
query_1	TRUE	0.000657453	597	370	30	0.0810811	0.0502513	GO:0048667	GO:BP	cell morphogenesis involved in neuron differentiation	21031	13350		FAT4FL vs CTRLFL Up
query_1	TRUE	0.000734583	27	370	7	0.0189189	0.259259	GO:0016188	GO:BP	synaptic vesicle maturation	21031	5226		FAT4FL vs CTRLFL Up
query_1	TRUE	0.000745235	169	370	15	0.0405405	0.0887574	GO:0051168	GO:BP	nuclear export	21031	13992		FAT4FL vs CTRLFL Up
query_1	TRUE	0.000766879	915	370	39	0.105405	0.042623	GO:0071824	GO:BP	protein-DNA complex organization	21031	17433		FAT4FL vs CTRLFL Up
query_1	TRUE	0.000974482	128	370	13	0.0351351	0.101562	GO:0051028	GO:BP	mRNA transport	21031	13884		FAT4FL vs CTRLFL Up
query_1	TRUE	0.000974914	1035	370	42	0.113514	0.0405797	GO:0007417	GO:BP	central nervous system development	21031	2946		FAT4FL vs CTRLFL Up
query_1	TRUE	0.00113512	785	370	35	0.0945946	0.044586	GO:0032989	GO:BP	cellular anatomical entity morphogenesis	21031	8249		FAT4FL vs CTRLFL Up
query_1	TRUE	0.00116108	224	370	17	0.0459459	0.0758929	GO:0051648	GO:BP	vesicle localization	21031	14316		FAT4FL vs CTRLFL Up
query_1	TRUE	0.00128948	719	370	33	0.0891892	0.0458971	GO:0051129	GO:BP	negative regulation of cellular component organization	21031	13954		FAT4FL vs CTRLFL Up
query_1	TRUE	0.00131383	364	370	22	0.0594595	0.0604396	GO:0016050	GO:BP	vesicle organization	21031	5142		FAT4FL vs CTRLFL Up
query_1	TRUE	0.00143066	457	370	25	0.0675676	0.0547046	GO:0010975	GO:BP	regulation of neuron projection development	21031	4609		FAT4FL vs CTRLFL Up
query_1	TRUE	0.00153252	3855	370	106	0.286486	0.0274968	GO:0006950	GO:BP	response to stress	21031	2613		FAT4FL vs CTRLFL Up
query_1	TRUE	0.00154174	2202	370	70	0.189189	0.0317893	GO:0051172	GO:BP	negative regulation of nitrogen compound metabolic process	21031	13996		FAT4FL vs CTRLFL Up
query_1	TRUE	0.00155019	5899	370	147	0.397297	0.0249195	GO:0048856	GO:BP	anatomical structure development	21031	13525		FAT4FL vs CTRLFL Up
query_1	TRUE	0.00173245	205	370	16	0.0432432	0.0780488	GO:0051650	GO:BP	establishment of vesicle localization	21031	14318		FAT4FL vs CTRLFL Up
query_1	TRUE	0.00185223	1911	370	63	0.17027	0.032967	GO:0071705	GO:BP	nitrogen compound transport	21031	17375		FAT4FL vs CTRLFL Up
query_1	TRUE	0.00197191	207	370	16	0.0432432	0.0772947	GO:0006836	GO:BP	neurotransmitter transport	21031	2535		FAT4FL vs CTRLFL Up
query_1	TRUE	0.00202915	159	370	14	0.0378378	0.0880503	GO:1902600	GO:BP	proton transmembrane transport	21031	22929		FAT4FL vs CTRLFL Up
query_1	TRUE	0.00222334	346	370	21	0.0567568	0.0606936	GO:0006887	GO:BP	exocytosis	21031	2572		FAT4FL vs CTRLFL Up
query_1	TRUE	0.00222644	116	370	12	0.0324324	0.103448	GO:0046822	GO:BP	regulation of nucleocytoplasmic transport	21031	12788		FAT4FL vs CTRLFL Up
query_1	TRUE	0.00264471	4881	370	126	0.340541	0.0258144	GO:0051234	GO:BP	establishment of localization	21031	14032		FAT4FL vs CTRLFL Up
query_1	TRUE	0.00266434	1431	370	51	0.137838	0.0356394	GO:0030182	GO:BP	neuron differentiation	21031	6936		FAT4FL vs CTRLFL Up
query_1	TRUE	0.0028023	79	370	10	0.027027	0.126582	GO:0045921	GO:BP	positive regulation of exocytosis	21031	12113		FAT4FL vs CTRLFL Up
query_1	TRUE	0.0028088	21	370	6	0.0162162	0.285714	GO:0006268	GO:BP	DNA unwinding involved in DNA replication	21031	2104		FAT4FL vs CTRLFL Up
query_1	TRUE	0.00311809	4350	370	115	0.310811	0.0264368	GO:0006810	GO:BP	transport	21031	2519		FAT4FL vs CTRLFL Up
query_1	TRUE	0.0039482	48	370	8	0.0216216	0.166667	GO:0090329	GO:BP	regulation of DNA-templated DNA replication	21031	18741		FAT4FL vs CTRLFL Up
query_1	TRUE	0.00417027	123	370	12	0.0324324	0.097561	GO:0006275	GO:BP	regulation of DNA replication	21031	2111		FAT4FL vs CTRLFL Up
query_1	TRUE	0.00435983	486	370	25	0.0675676	0.0514403	GO:0051656	GO:BP	establishment of organelle localization	21031	14324		FAT4FL vs CTRLFL Up
query_1	TRUE	0.00444535	83	370	10	0.027027	0.120482	GO:0036465	GO:BP	synaptic vesicle recycling	21031	9945		FAT4FL vs CTRLFL Up
query_1	TRUE	0.00521037	1547	370	53	0.143243	0.0342599	GO:0016192	GO:BP	vesicle-mediated transport	21031	5229		FAT4FL vs CTRLFL Up
query_1	TRUE	0.00545502	2731	370	80	0.216216	0.0292933	GO:0008104	GO:BP	protein localization	21031	3157		FAT4FL vs CTRLFL Up
query_1	TRUE	0.0056618	279	370	18	0.0486486	0.0645161	GO:0140014	GO:BP	mitotic nuclear division	21031	20198		FAT4FL vs CTRLFL Up
query_1	TRUE	0.00583418	527	370	26	0.0702703	0.0493359	GO:0061564	GO:BP	axon development	21031	16051		FAT4FL vs CTRLFL Up
query_1	TRUE	0.00611526	1514	370	52	0.140541	0.0343461	GO:0048699	GO:BP	generation of neurons	21031	13381		FAT4FL vs CTRLFL Up
query_1	TRUE	0.00637297	2742	370	80	0.216216	0.0291758	GO:0070727	GO:BP	cellular macromolecule localization	21031	16772		FAT4FL vs CTRLFL Up
query_1	TRUE	0.00690135	129	370	12	0.0324324	0.0930233	GO:0051983	GO:BP	regulation of chromosome segregation	21031	14503		FAT4FL vs CTRLFL Up
query_1	TRUE	0.00719087	7	370	4	0.0108108	0.571429	GO:1990791	GO:BP	dorsal root ganglion development	21031	25959		FAT4FL vs CTRLFL Up
query_1	TRUE	0.0087599	12287	370	258	0.697297	0.0209978	GO:0050789	GO:BP	regulation of biological process	21031	13687		FAT4FL vs CTRLFL Up
query_1	TRUE	0.00893293	409	370	22	0.0594595	0.0537897	GO:0140694	GO:BP	non-membrane-bounded organelle assembly	21031	20425		FAT4FL vs CTRLFL Up
query_1	TRUE	0.00915207	787	370	33	0.0891892	0.0419314	GO:0060322	GO:BP	head development	21031	15000		FAT4FL vs CTRLFL Up
query_1	TRUE	0.00968406	15	370	5	0.0135135	0.333333	GO:0006271	GO:BP	DNA strand elongation involved in DNA replication	21031	2107		FAT4FL vs CTRLFL Up
query_1	TRUE	0.0106725	72	370	9	0.0243243	0.125	GO:0048488	GO:BP	synaptic vesicle endocytosis	21031	13206		FAT4FL vs CTRLFL Up
query_1	TRUE	0.0111109	1060	370	40	0.108108	0.0377358	GO:1901698	GO:BP	response to nitrogen compound	21031	22185		FAT4FL vs CTRLFL Up
query_1	TRUE	0.0113406	12680	370	264	0.713514	0.0208202	GO:0065007	GO:BP	biological regulation	21031	16384		FAT4FL vs CTRLFL Up
query_1	TRUE	0.0117806	652	370	29	0.0783784	0.0444785	GO:0120035	GO:BP	regulation of plasma membrane bounded cell projection organization	21031	20034		FAT4FL vs CTRLFL Up
query_1	TRUE	0.0119867	73	370	9	0.0243243	0.123288	GO:0140238	GO:BP	presynaptic endocytosis	21031	20274		FAT4FL vs CTRLFL Up
query_1	TRUE	0.0131661	5591	370	137	0.37027	0.0245037	GO:0080090	GO:BP	regulation of primary metabolic process	21031	18320		FAT4FL vs CTRLFL Up
query_1	TRUE	0.0132766	11738	370	248	0.67027	0.021128	GO:0050794	GO:BP	regulation of cellular process	21031	13691		FAT4FL vs CTRLFL Up
query_1	TRUE	0.0138829	16	370	5	0.0135135	0.3125	GO:0097401	GO:BP	synaptic vesicle lumen acidification	21031	19190		FAT4FL vs CTRLFL Up
query_1	TRUE	0.0139235	94	370	10	0.027027	0.106383	GO:0071103	GO:BP	DNA conformation change	21031	16951		FAT4FL vs CTRLFL Up
query_1	TRUE	0.0165909	736	370	31	0.0837838	0.0421196	GO:0007420	GO:BP	brain development	21031	2949		FAT4FL vs CTRLFL Up
query_1	TRUE	0.0170542	302	370	18	0.0486486	0.0596026	GO:1903311	GO:BP	regulation of mRNA metabolic process	21031	23484		FAT4FL vs CTRLFL Up
query_1	TRUE	0.0181781	667	370	29	0.0783784	0.0434783	GO:0031344	GO:BP	regulation of cell projection organization	21031	7392		FAT4FL vs CTRLFL Up
query_1	TRUE	0.018713	142	370	12	0.0324324	0.084507	GO:0051053	GO:BP	negative regulation of DNA metabolic process	21031	13902		FAT4FL vs CTRLFL Up
query_1	TRUE	0.0193842	17	370	5	0.0135135	0.294118	GO:0061548	GO:BP	ganglion development	21031	16035		FAT4FL vs CTRLFL Up
query_1	TRUE	0.0198033	4366	370	112	0.302703	0.0256528	GO:0030154	GO:BP	cell differentiation	21031	6924		FAT4FL vs CTRLFL Up
query_1	TRUE	0.0200179	4367	370	112	0.302703	0.0256469	GO:0048869	GO:BP	cellular developmental process	21031	13537		FAT4FL vs CTRLFL Up
query_1	TRUE	0.0225988	5440	370	133	0.359459	0.0244485	GO:0051171	GO:BP	regulation of nitrogen compound metabolic process	21031	13995		FAT4FL vs CTRLFL Up
query_1	TRUE	0.0226384	250	370	16	0.0432432	0.064	GO:0032984	GO:BP	protein-containing complex disassembly	21031	8244		FAT4FL vs CTRLFL Up
query_1	TRUE	0.0244646	7669	370	175	0.472973	0.0228191	GO:0032501	GO:BP	multicellular organismal process	21031	7883		FAT4FL vs CTRLFL Up
query_1	TRUE	0.0245089	44	370	7	0.0189189	0.159091	GO:0030261	GO:BP	chromosome condensation	21031	6986		FAT4FL vs CTRLFL Up
query_1	TRUE	0.0251375	281	370	17	0.0459459	0.0604982	GO:0006260	GO:BP	DNA replication	21031	2098		FAT4FL vs CTRLFL Up
query_1	TRUE	0.0251726	9	370	4	0.0108108	0.444444	GO:0016185	GO:BP	synaptic vesicle budding from presynaptic endocytic zone membrane	21031	5225		FAT4FL vs CTRLFL Up
query_1	TRUE	0.0256994	80	370	9	0.0243243	0.1125	GO:0140029	GO:BP	exocytic process	21031	20207		FAT4FL vs CTRLFL Up
query_1	TRUE	0.0264531	18	370	5	0.0135135	0.277778	GO:0016082	GO:BP	synaptic vesicle priming	21031	5170		FAT4FL vs CTRLFL Up
query_1	TRUE	0.0293201	227	370	15	0.0405405	0.0660793	GO:0045055	GO:BP	regulated exocytosis	21031	11642		FAT4FL vs CTRLFL Up
query_1	TRUE	0.0319842	724	370	30	0.0810811	0.0414365	GO:0010564	GO:BP	regulation of cell cycle process	21031	4266		FAT4FL vs CTRLFL Up
query_1	TRUE	0.0325368	229	370	15	0.0405405	0.0655022	GO:0015931	GO:BP	nucleobase-containing compound transport	21031	5076		FAT4FL vs CTRLFL Up
query_1	TRUE	0.0328459	31	370	6	0.0162162	0.193548	GO:0007064	GO:BP	mitotic sister chromatid cohesion	21031	2693		FAT4FL vs CTRLFL Up
query_1	TRUE	0.0331557	2358	370	69	0.186486	0.0292621	GO:0071702	GO:BP	organic substance transport	21031	17372		FAT4FL vs CTRLFL Up
query_1	TRUE	0.0343464	8976	370	198	0.535135	0.0220588	GO:0050896	GO:BP	response to stimulus	21031	13774		FAT4FL vs CTRLFL Up
query_1	TRUE	0.04007	417	370	21	0.0567568	0.0503597	GO:0030900	GO:BP	forebrain development	21031	7193		FAT4FL vs CTRLFL Up
query_1	TRUE	0.0404425	1924	370	59	0.159459	0.0306653	GO:0045184	GO:BP	establishment of protein localization	21031	11702		FAT4FL vs CTRLFL Up
query_1	TRUE	0.0413717	10	370	4	0.0108108	0.4	GO:0070142	GO:BP	synaptic vesicle budding	21031	16431		FAT4FL vs CTRLFL Up
query_1	TRUE	0.0425183	964	370	36	0.0972973	0.0373444	GO:0010243	GO:BP	response to organonitrogen compound	21031	4060		FAT4FL vs CTRLFL Up
query_1	TRUE	0.0443319	48	370	7	0.0189189	0.145833	GO:0006356	GO:BP	regulation of transcription by RNA polymerase I	21031	2156		FAT4FL vs CTRLFL Up
query_1	TRUE	0.046457	86	370	9	0.0243243	0.104651	GO:0032392	GO:BP	DNA geometric change	21031	7815		FAT4FL vs CTRLFL Up
query_1	TRUE	0.047064	523	370	24	0.0648649	0.0458891	GO:0022411	GO:BP	cellular component disassembly	21031	6839		FAT4FL vs CTRLFL Up
query_1	TRUE	0.0472257	131	370	11	0.0297297	0.0839695	GO:0045739	GO:BP	positive regulation of DNA repair	21031	11975		FAT4FL vs CTRLFL Up
query_1	TRUE	0.0484667	4	370	3	0.00810811	0.75	GO:0034089	GO:BP	establishment of meiotic sister chromatid cohesion	21031	8683		FAT4FL vs CTRLFL Up
query_1	TRUE	0.0487835	1588	370	51	0.137838	0.0321159	GO:0045934	GO:BP	negative regulation of nucleobase-containing compound metabolic process	21031	12126		FAT4FL vs CTRLFL Up

## Sheet: FAT4_vs_CTRL_Down_BP
query	significant	p_value	term_size	query_size	intersection_size	precision	recall	term_id	source	term_name	effective_domain_size	source_order	parents	Group
query_1	TRUE	8.30288e-06	217	122	12	0.0983607	0.0552995	GO:0006457	GO:BP	protein folding	21031	2227		FAT4FL vs CTRLFL Down
query_1	TRUE	0.000154632	540	122	16	0.131148	0.0296296	GO:0051604	GO:BP	protein maturation	21031	14276		FAT4FL vs CTRLFL Down
query_1	TRUE	0.000369163	899	122	20	0.163934	0.0222469	GO:0019752	GO:BP	carboxylic acid metabolic process	21031	6252		FAT4FL vs CTRLFL Down
query_1	TRUE	0.00049976	515	122	15	0.122951	0.0291262	GO:0006091	GO:BP	generation of precursor metabolites and energy	21031	1974		FAT4FL vs CTRLFL Down
query_1	TRUE	0.00054183	921	122	20	0.163934	0.0217155	GO:0043436	GO:BP	oxoacid metabolic process	21031	11048		FAT4FL vs CTRLFL Down
query_1	TRUE	0.000555913	11	122	4	0.0327869	0.363636	GO:0110011	GO:BP	regulation of basement membrane organization	21031	19905		FAT4FL vs CTRLFL Down
query_1	TRUE	0.000600368	927	122	20	0.163934	0.021575	GO:0006082	GO:BP	organic acid metabolic process	21031	1967		FAT4FL vs CTRLFL Down
query_1	TRUE	0.00083013	12	122	4	0.0327869	0.333333	GO:2001046	GO:BP	positive regulation of integrin-mediated signaling pathway	21031	26976		FAT4FL vs CTRLFL Down
query_1	TRUE	0.000868746	538	122	15	0.122951	0.027881	GO:0001525	GO:BP	angiogenesis	21031	335		FAT4FL vs CTRLFL Down
query_1	TRUE	0.00109707	625	122	16	0.131148	0.0256	GO:0048514	GO:BP	blood vessel morphogenesis	21031	13224		FAT4FL vs CTRLFL Down
query_1	TRUE	0.00225849	15	122	4	0.0327869	0.266667	GO:0005980	GO:BP	glycogen catabolic process	21031	1868		FAT4FL vs CTRLFL Down
query_1	TRUE	0.00264315	752	122	17	0.139344	0.0226064	GO:0001944	GO:BP	vasculature development	21031	560		FAT4FL vs CTRLFL Down
query_1	TRUE	0.00299783	16	122	4	0.0327869	0.25	GO:0009251	GO:BP	glucan catabolic process	21031	3453		FAT4FL vs CTRLFL Down
query_1	TRUE	0.00443122	68	122	6	0.0491803	0.0882353	GO:0051149	GO:BP	positive regulation of muscle cell differentiation	21031	13973		FAT4FL vs CTRLFL Down
query_1	TRUE	0.00484807	324	122	11	0.0901639	0.0339506	GO:0030198	GO:BP	extracellular matrix organization	21031	6944		FAT4FL vs CTRLFL Down
query_1	TRUE	0.00499358	325	122	11	0.0901639	0.0338462	GO:0043062	GO:BP	extracellular structure organization	21031	10859		FAT4FL vs CTRLFL Down
query_1	TRUE	0.00499524	18	122	4	0.0327869	0.222222	GO:0000272	GO:BP	polysaccharide catabolic process	21031	76		FAT4FL vs CTRLFL Down
query_1	TRUE	0.0051429	326	122	11	0.0901639	0.0337423	GO:0045229	GO:BP	external encapsulating structure organization	21031	11733		FAT4FL vs CTRLFL Down
query_1	TRUE	0.00696203	721	122	16	0.131148	0.0221914	GO:0001568	GO:BP	blood vessel development	21031	358		FAT4FL vs CTRLFL Down
query_1	TRUE	0.0074755	215	122	9	0.0737705	0.0418605	GO:1901605	GO:BP	alpha-amino acid metabolic process	21031	22122		FAT4FL vs CTRLFL Down
query_1	TRUE	0.00769333	162	122	8	0.0655738	0.0493827	GO:0170033	GO:BP	L-amino acid metabolic process	21031	20783		FAT4FL vs CTRLFL Down
query_1	TRUE	0.00783842	20	122	4	0.0327869	0.2	GO:2001044	GO:BP	regulation of integrin-mediated signaling pathway	21031	26974		FAT4FL vs CTRLFL Down
query_1	TRUE	0.00979732	2556	122	33	0.270492	0.0129108	GO:0009056	GO:BP	catabolic process	21031	3269		FAT4FL vs CTRLFL Down
query_1	TRUE	0.0114386	288	122	10	0.0819672	0.0347222	GO:0045765	GO:BP	regulation of angiogenesis	21031	11997		FAT4FL vs CTRLFL Down
query_1	TRUE	0.0132976	293	122	10	0.0819672	0.0341297	GO:1901342	GO:BP	regulation of vasculature development	21031	21910		FAT4FL vs CTRLFL Down
query_1	TRUE	0.0149675	297	122	10	0.0819672	0.03367	GO:0006520	GO:BP	amino acid metabolic process	21031	2267		FAT4FL vs CTRLFL Down
query_1	TRUE	0.0167767	50	122	5	0.0409836	0.1	GO:0035987	GO:BP	endodermal cell differentiation	21031	9700		FAT4FL vs CTRLFL Down
query_1	TRUE	0.0174839	86	122	6	0.0491803	0.0697674	GO:0006112	GO:BP	energy reserve metabolic process	21031	1991		FAT4FL vs CTRLFL Down
query_1	TRUE	0.0186907	87	122	6	0.0491803	0.0689655	GO:0007492	GO:BP	endoderm development	21031	3012		FAT4FL vs CTRLFL Down
query_1	TRUE	0.0203101	1813	122	26	0.213115	0.0143409	GO:0044281	GO:BP	small molecule metabolic process	21031	11317		FAT4FL vs CTRLFL Down
query_1	TRUE	0.0269534	1091	122	19	0.155738	0.0174152	GO:0035295	GO:BP	tube development	21031	9257		FAT4FL vs CTRLFL Down
query_1	TRUE	0.0380249	59	122	5	0.0409836	0.0847458	GO:0001706	GO:BP	endoderm formation	21031	403		FAT4FL vs CTRLFL Down
query_1	TRUE	0.0404213	565	122	13	0.106557	0.0230088	GO:0005975	GO:BP	carbohydrate metabolic process	21031	1863		FAT4FL vs CTRLFL Down
query_1	TRUE	0.0437657	1130	122	19	0.155738	0.0168142	GO:0072359	GO:BP	circulatory system development	21031	17886		FAT4FL vs CTRLFL Down
query_1	TRUE	0.0447695	61	122	5	0.0409836	0.0819672	GO:1903053	GO:BP	regulation of extracellular matrix organization	21031	23307		FAT4FL vs CTRLFL Down
query_1	TRUE	0.0463789	151	122	7	0.057377	0.0463576	GO:0170039	GO:BP	proteinogenic amino acid metabolic process	21031	20789		FAT4FL vs CTRLFL Down

## Sheet: DCHS1_vs_CTRL_Up_BP
query	significant	p_value	term_size	query_size	intersection_size	precision	recall	term_id	source	term_name	effective_domain_size	source_order	parents	Group
query_1	TRUE	2.04757e-12	2531	313	90	0.28754	0.0355591	GO:0007399	GO:BP	nervous system development	21031	2932		DCHS1FL vs CTRLFL Up
query_1	TRUE	3.87889e-12	1600	313	68	0.217252	0.0425	GO:0044248	GO:BP	cellular catabolic process	21031	11304		DCHS1FL vs CTRLFL Up
query_1	TRUE	7.4854e-11	1742	313	69	0.220447	0.0396096	GO:0022008	GO:BP	neurogenesis	21031	6799		DCHS1FL vs CTRLFL Up
query_1	TRUE	3.47945e-10	1035	313	50	0.159744	0.0483092	GO:0007417	GO:BP	central nervous system development	21031	2946		DCHS1FL vs CTRLFL Up
query_1	TRUE	3.69505e-10	3973	313	114	0.364217	0.0286937	GO:0048731	GO:BP	system development	21031	13413		DCHS1FL vs CTRLFL Up
query_1	TRUE	5.13284e-10	1813	313	69	0.220447	0.0380585	GO:0044281	GO:BP	small molecule metabolic process	21031	11317		DCHS1FL vs CTRLFL Up
query_1	TRUE	7.69686e-10	2556	313	85	0.271565	0.0332551	GO:0009056	GO:BP	catabolic process	21031	3269		DCHS1FL vs CTRLFL Up
query_1	TRUE	7.97163e-10	345	313	28	0.0894569	0.0811594	GO:0042063	GO:BP	gliogenesis	21031	10292		DCHS1FL vs CTRLFL Up
query_1	TRUE	3.15955e-09	4643	313	124	0.396166	0.0267069	GO:0007275	GO:BP	multicellular organism development	21031	2835		DCHS1FL vs CTRLFL Up
query_1	TRUE	1.53782e-08	1388	313	56	0.178914	0.0403458	GO:0006629	GO:BP	lipid metabolic process	21031	2369		DCHS1FL vs CTRLFL Up
query_1	TRUE	2.61626e-08	787	313	40	0.127796	0.0508259	GO:0060322	GO:BP	head development	21031	15000		DCHS1FL vs CTRLFL Up
query_1	TRUE	4.4165e-08	3621	313	102	0.325879	0.028169	GO:0051641	GO:BP	cellular localization	21031	14309		DCHS1FL vs CTRLFL Up
query_1	TRUE	7.04827e-08	252	313	22	0.0702875	0.0873016	GO:0046395	GO:BP	carboxylic acid catabolic process	21031	12523		DCHS1FL vs CTRLFL Up
query_1	TRUE	7.04827e-08	252	313	22	0.0702875	0.0873016	GO:0016054	GO:BP	organic acid catabolic process	21031	5146		DCHS1FL vs CTRLFL Up
query_1	TRUE	9.84904e-08	1167	313	49	0.15655	0.041988	GO:0048666	GO:BP	neuron development	21031	13349		DCHS1FL vs CTRLFL Up
query_1	TRUE	1.10045e-07	899	313	42	0.134185	0.0467186	GO:0019752	GO:BP	carboxylic acid metabolic process	21031	6252		DCHS1FL vs CTRLFL Up
query_1	TRUE	1.20384e-07	259	313	22	0.0702875	0.0849421	GO:0010001	GO:BP	glial cell differentiation	21031	3861		DCHS1FL vs CTRLFL Up
query_1	TRUE	1.46714e-07	1514	313	57	0.182109	0.0376486	GO:0048699	GO:BP	generation of neurons	21031	13381		DCHS1FL vs CTRLFL Up
query_1	TRUE	1.59713e-07	986	313	44	0.140575	0.0446247	GO:0000902	GO:BP	cell morphogenesis	21031	242		DCHS1FL vs CTRLFL Up
query_1	TRUE	2.05462e-07	4366	313	114	0.364217	0.0261109	GO:0030154	GO:BP	cell differentiation	21031	6924		DCHS1FL vs CTRLFL Up
query_1	TRUE	2.08498e-07	4367	313	114	0.364217	0.0261049	GO:0048869	GO:BP	cellular developmental process	21031	13537		DCHS1FL vs CTRLFL Up
query_1	TRUE	2.16145e-07	3613	313	100	0.319489	0.0276778	GO:0006996	GO:BP	organelle organization	21031	2642		DCHS1FL vs CTRLFL Up
query_1	TRUE	2.33086e-07	921	313	42	0.134185	0.0456026	GO:0043436	GO:BP	oxoacid metabolic process	21031	11048		DCHS1FL vs CTRLFL Up
query_1	TRUE	2.65675e-07	5520	313	134	0.428115	0.0242754	GO:0051179	GO:BP	localization	21031	14002		DCHS1FL vs CTRLFL Up
query_1	TRUE	2.8476e-07	927	313	42	0.134185	0.0453074	GO:0006082	GO:BP	organic acid metabolic process	21031	1967		DCHS1FL vs CTRLFL Up
query_1	TRUE	2.93909e-07	1005	313	44	0.140575	0.0437811	GO:0044255	GO:BP	cellular lipid metabolic process	21031	11307		DCHS1FL vs CTRLFL Up
query_1	TRUE	2.98345e-07	1371	313	53	0.169329	0.0386579	GO:0046907	GO:BP	intracellular transport	21031	12847		DCHS1FL vs CTRLFL Up
query_1	TRUE	3.41639e-07	676	313	35	0.111821	0.0517751	GO:0048858	GO:BP	cell projection morphogenesis	21031	13527		DCHS1FL vs CTRLFL Up
query_1	TRUE	3.65837e-07	785	313	38	0.121406	0.0484076	GO:0032989	GO:BP	cellular anatomical entity morphogenesis	21031	8249		DCHS1FL vs CTRLFL Up
query_1	TRUE	3.72267e-07	5899	313	140	0.447284	0.0237328	GO:0048856	GO:BP	anatomical structure development	21031	13525		DCHS1FL vs CTRLFL Up
query_1	TRUE	4.70426e-07	1431	313	54	0.172524	0.0377358	GO:0030182	GO:BP	neuron differentiation	21031	6936		DCHS1FL vs CTRLFL Up
query_1	TRUE	6.47483e-07	3210	313	91	0.290735	0.0283489	GO:0033036	GO:BP	macromolecule localization	21031	8276		DCHS1FL vs CTRLFL Up
query_1	TRUE	6.50818e-07	2074	313	68	0.217252	0.0327869	GO:1901575	GO:BP	organic substance catabolic process	21031	22105		DCHS1FL vs CTRLFL Up
query_1	TRUE	8.71421e-07	736	313	36	0.115016	0.048913	GO:0007420	GO:BP	brain development	21031	2949		DCHS1FL vs CTRLFL Up
query_1	TRUE	9.27356e-07	6453	313	148	0.472843	0.0229351	GO:0032502	GO:BP	developmental process	21031	7884		DCHS1FL vs CTRLFL Up
query_1	TRUE	1.1176e-06	671	313	34	0.108626	0.0506706	GO:0120039	GO:BP	plasma membrane bounded cell projection morphogenesis	21031	20036		DCHS1FL vs CTRLFL Up
query_1	TRUE	1.28285e-06	379	313	25	0.0798722	0.0659631	GO:0044282	GO:BP	small molecule catabolic process	21031	11318		DCHS1FL vs CTRLFL Up
query_1	TRUE	1.43455e-06	1972	313	65	0.207668	0.0329615	GO:0051649	GO:BP	establishment of localization in cell	21031	14317		DCHS1FL vs CTRLFL Up
query_1	TRUE	4.26401e-06	1014	313	42	0.134185	0.0414201	GO:0031175	GO:BP	neuron projection development	21031	7333		DCHS1FL vs CTRLFL Up
query_1	TRUE	5.27865e-06	1399	313	51	0.162939	0.0364546	GO:1901565	GO:BP	organonitrogen compound catabolic process	21031	22099		DCHS1FL vs CTRLFL Up
query_1	TRUE	6.46089e-06	2684	313	78	0.249201	0.0290611	GO:0009653	GO:BP	anatomical structure morphogenesis	21031	3608		DCHS1FL vs CTRLFL Up
query_1	TRUE	6.92463e-06	1678	313	57	0.182109	0.033969	GO:0009719	GO:BP	response to endogenous stimulus	21031	3654		DCHS1FL vs CTRLFL Up
query_1	TRUE	8.00249e-06	4350	313	109	0.348243	0.0250575	GO:0006810	GO:BP	transport	21031	2519		DCHS1FL vs CTRLFL Up
query_1	TRUE	9.05569e-06	655	313	32	0.102236	0.048855	GO:0048812	GO:BP	neuron projection morphogenesis	21031	13483		DCHS1FL vs CTRLFL Up
query_1	TRUE	1.1898e-05	86	313	12	0.0383387	0.139535	GO:0048708	GO:BP	astrocyte differentiation	21031	13390		DCHS1FL vs CTRLFL Up
query_1	TRUE	1.94636e-05	466	313	26	0.0830671	0.055794	GO:0007409	GO:BP	axonogenesis	21031	2939		DCHS1FL vs CTRLFL Up
query_1	TRUE	2.43258e-05	874	313	37	0.118211	0.0423341	GO:0009725	GO:BP	response to hormone	21031	3660		DCHS1FL vs CTRLFL Up
query_1	TRUE	2.70628e-05	112	313	13	0.0415335	0.116071	GO:0009063	GO:BP	amino acid catabolic process	21031	3276		DCHS1FL vs CTRLFL Up
query_1	TRUE	5.71176e-05	2819	313	78	0.249201	0.0276694	GO:0048468	GO:BP	cell development	21031	13194		DCHS1FL vs CTRLFL Up
query_1	TRUE	5.95068e-05	527	313	27	0.086262	0.0512334	GO:0061564	GO:BP	axon development	21031	16051		DCHS1FL vs CTRLFL Up
query_1	TRUE	7.0843e-05	2425	313	70	0.223642	0.028866	GO:0051128	GO:BP	regulation of cellular component organization	21031	13953		DCHS1FL vs CTRLFL Up
query_1	TRUE	7.26617e-05	397	313	23	0.0734824	0.0579345	GO:0006631	GO:BP	fatty acid metabolic process	21031	2370		DCHS1FL vs CTRLFL Up
query_1	TRUE	8.54932e-05	2742	313	76	0.242812	0.027717	GO:0070727	GO:BP	cellular macromolecule localization	21031	16772		DCHS1FL vs CTRLFL Up
query_1	TRUE	8.91816e-05	1663	313	54	0.172524	0.0324714	GO:1901700	GO:BP	response to oxygen-containing compound	21031	22187		DCHS1FL vs CTRLFL Up
query_1	TRUE	9.9818e-05	964	313	38	0.121406	0.0394191	GO:0010243	GO:BP	response to organonitrogen compound	21031	4060		DCHS1FL vs CTRLFL Up
query_1	TRUE	0.000104289	1091	313	41	0.13099	0.0375802	GO:1901135	GO:BP	carbohydrate derivative metabolic process	21031	21749		DCHS1FL vs CTRLFL Up
query_1	TRUE	0.000109851	225	313	17	0.0543131	0.0755556	GO:0044242	GO:BP	cellular lipid catabolic process	21031	11302		DCHS1FL vs CTRLFL Up
query_1	TRUE	0.000169377	4881	313	114	0.364217	0.0233559	GO:0051234	GO:BP	establishment of localization	21031	14032		DCHS1FL vs CTRLFL Up
query_1	TRUE	0.000175379	629	313	29	0.0926518	0.0461049	GO:0032787	GO:BP	monocarboxylic acid metabolic process	21031	8101		DCHS1FL vs CTRLFL Up
query_1	TRUE	0.000208627	597	313	28	0.0894569	0.0469012	GO:0048667	GO:BP	cell morphogenesis involved in neuron differentiation	21031	13350		DCHS1FL vs CTRLFL Up
query_1	TRUE	0.000209359	1613	313	52	0.166134	0.0322381	GO:0030030	GO:BP	cell projection organization	21031	6891		DCHS1FL vs CTRLFL Up
query_1	TRUE	0.000224224	1570	313	51	0.162939	0.0324841	GO:0120036	GO:BP	plasma membrane bounded cell projection organization	21031	20035		DCHS1FL vs CTRLFL Up
query_1	TRUE	0.000266547	92	313	11	0.0351438	0.119565	GO:1901606	GO:BP	alpha-amino acid catabolic process	21031	22123		DCHS1FL vs CTRLFL Up
query_1	TRUE	0.000281465	759	313	32	0.102236	0.0421607	GO:0034330	GO:BP	cell junction organization	21031	8863		DCHS1FL vs CTRLFL Up
query_1	TRUE	0.000343847	2731	313	74	0.236422	0.0270963	GO:0008104	GO:BP	protein localization	21031	3157		DCHS1FL vs CTRLFL Up
query_1	TRUE	0.00039624	1060	313	39	0.124601	0.0367925	GO:1901698	GO:BP	response to nitrogen compound	21031	22185		DCHS1FL vs CTRLFL Up
query_1	TRUE	0.000551687	344	313	20	0.0638978	0.0581395	GO:0016042	GO:BP	lipid catabolic process	21031	5136		DCHS1FL vs CTRLFL Up
query_1	TRUE	0.000570134	1432	313	47	0.15016	0.0328212	GO:0071495	GO:BP	cellular response to endogenous stimulus	21031	17229		DCHS1FL vs CTRLFL Up
query_1	TRUE	0.000612273	2358	313	66	0.210863	0.0279898	GO:0071702	GO:BP	organic substance transport	21031	17372		DCHS1FL vs CTRLFL Up
query_1	TRUE	0.000660072	11	313	5	0.0159744	0.454545	GO:0060020	GO:BP	Bergmann glial cell differentiation	21031	14748		DCHS1FL vs CTRLFL Up
query_1	TRUE	0.00100771	33	313	7	0.0223642	0.212121	GO:0006516	GO:BP	glycoprotein catabolic process	21031	2264		DCHS1FL vs CTRLFL Up
query_1	TRUE	0.00143341	1911	313	56	0.178914	0.029304	GO:0071705	GO:BP	nitrogen compound transport	21031	17375		DCHS1FL vs CTRLFL Up
query_1	TRUE	0.00159475	780	313	31	0.0990415	0.0397436	GO:0099536	GO:BP	synaptic signaling	21031	19666		DCHS1FL vs CTRLFL Up
query_1	TRUE	0.00163527	2018	313	58	0.185304	0.0287413	GO:0032879	GO:BP	regulation of localization	21031	8155		DCHS1FL vs CTRLFL Up
query_1	TRUE	0.00165832	7669	313	156	0.498403	0.0203416	GO:0032501	GO:BP	multicellular organismal process	21031	7883		DCHS1FL vs CTRLFL Up
query_1	TRUE	0.00178147	2637	313	70	0.223642	0.0265453	GO:0010033	GO:BP	response to organic substance	21031	3883		DCHS1FL vs CTRLFL Up
query_1	TRUE	0.00198623	6250	313	133	0.42492	0.02128	GO:0048518	GO:BP	positive regulation of biological process	21031	13226		DCHS1FL vs CTRLFL Up
query_1	TRUE	0.00251714	485	313	23	0.0734824	0.0474227	GO:0050808	GO:BP	synapse organization	21031	13703		DCHS1FL vs CTRLFL Up
query_1	TRUE	0.00258368	192	313	14	0.0447284	0.0729167	GO:0030258	GO:BP	lipid modification	21031	6984		DCHS1FL vs CTRLFL Up
query_1	TRUE	0.00260528	115	313	11	0.0351438	0.0956522	GO:0034440	GO:BP	lipid oxidation	21031	8930		DCHS1FL vs CTRLFL Up
query_1	TRUE	0.00288143	417	313	21	0.0670927	0.0503597	GO:0043254	GO:BP	regulation of protein-containing complex assembly	21031	10941		DCHS1FL vs CTRLFL Up
query_1	TRUE	0.00368248	610	313	26	0.0830671	0.042623	GO:0071417	GO:BP	cellular response to organonitrogen compound	21031	17169		DCHS1FL vs CTRLFL Up
query_1	TRUE	0.00399727	815	313	31	0.0990415	0.0380368	GO:0061024	GO:BP	membrane organization	21031	15620		DCHS1FL vs CTRLFL Up
query_1	TRUE	0.00412554	76	313	9	0.028754	0.118421	GO:0006635	GO:BP	fatty acid beta-oxidation	21031	2373		DCHS1FL vs CTRLFL Up
query_1	TRUE	0.00471481	262	313	16	0.0511182	0.0610687	GO:1901136	GO:BP	carbohydrate derivative catabolic process	21031	21750		DCHS1FL vs CTRLFL Up
query_1	TRUE	0.00487021	232	313	15	0.0479233	0.0646552	GO:0007033	GO:BP	vacuole organization	21031	2669		DCHS1FL vs CTRLFL Up
query_1	TRUE	0.0070101	672	313	27	0.086262	0.0401786	GO:1901699	GO:BP	cellular response to nitrogen compound	21031	22186		DCHS1FL vs CTRLFL Up
query_1	TRUE	0.00711236	1424	313	44	0.140575	0.0308989	GO:0015031	GO:BP	protein transport	21031	4854		DCHS1FL vs CTRLFL Up
query_1	TRUE	0.00742297	756	313	29	0.0926518	0.0383598	GO:0099537	GO:BP	trans-synaptic signaling	21031	19667		DCHS1FL vs CTRLFL Up
query_1	TRUE	0.00830009	719	313	28	0.0894569	0.038943	GO:0051129	GO:BP	negative regulation of cellular component organization	21031	13954		DCHS1FL vs CTRLFL Up
query_1	TRUE	0.00905117	244	313	15	0.0479233	0.0614754	GO:0050769	GO:BP	positive regulation of neurogenesis	21031	13672		DCHS1FL vs CTRLFL Up
query_1	TRUE	0.00915164	5986	313	126	0.402556	0.0210491	GO:1901564	GO:BP	organonitrogen compound metabolic process	21031	22098		DCHS1FL vs CTRLFL Up
query_1	TRUE	0.00978036	215	313	14	0.0447284	0.0651163	GO:1901605	GO:BP	alpha-amino acid metabolic process	21031	22122		DCHS1FL vs CTRLFL Up
query_1	TRUE	0.0099977	939	313	33	0.105431	0.0351438	GO:0040007	GO:BP	growth	21031	10236		DCHS1FL vs CTRLFL Up
query_1	TRUE	0.0101022	489	313	22	0.0702875	0.0449898	GO:0050804	GO:BP	modulation of chemical synaptic transmission	21031	13699		DCHS1FL vs CTRLFL Up
query_1	TRUE	0.0101311	132	313	11	0.0351438	0.0833333	GO:0021782	GO:BP	glial cell development	21031	6590		DCHS1FL vs CTRLFL Up
query_1	TRUE	0.0104362	490	313	22	0.0702875	0.044898	GO:0099177	GO:BP	regulation of trans-synaptic signaling	21031	19636		DCHS1FL vs CTRLFL Up
query_1	TRUE	0.011166	1594	313	47	0.15016	0.0294856	GO:0051049	GO:BP	regulation of transport	21031	13898		DCHS1FL vs CTRLFL Up
query_1	TRUE	0.0116591	109	313	10	0.0319489	0.0917431	GO:0019395	GO:BP	fatty acid oxidation	21031	5946		DCHS1FL vs CTRLFL Up
query_1	TRUE	0.0124297	9	313	4	0.0127796	0.444444	GO:0030200	GO:BP	heparan sulfate proteoglycan catabolic process	21031	6946		DCHS1FL vs CTRLFL Up
query_1	TRUE	0.013592	3957	313	91	0.290735	0.0229972	GO:0042221	GO:BP	response to chemical	21031	10394		DCHS1FL vs CTRLFL Up
query_1	TRUE	0.0137307	111	313	10	0.0319489	0.0900901	GO:0080171	GO:BP	lytic vacuole organization	21031	18368		DCHS1FL vs CTRLFL Up
query_1	TRUE	0.0137307	111	313	10	0.0319489	0.0900901	GO:0007040	GO:BP	lysosome organization	21031	2675		DCHS1FL vs CTRLFL Up
query_1	TRUE	0.0138487	388	313	19	0.0607029	0.0489691	GO:0050767	GO:BP	regulation of neurogenesis	21031	13670		DCHS1FL vs CTRLFL Up
query_1	TRUE	0.0182646	750	313	28	0.0894569	0.0373333	GO:0098916	GO:BP	anterograde trans-synaptic signaling	21031	19499		DCHS1FL vs CTRLFL Up
query_1	TRUE	0.0182646	750	313	28	0.0894569	0.0373333	GO:0007268	GO:BP	chemical synaptic transmission	21031	2829		DCHS1FL vs CTRLFL Up
query_1	TRUE	0.0183594	1194	313	38	0.121406	0.0318258	GO:0043603	GO:BP	amide metabolic process	21031	11152		DCHS1FL vs CTRLFL Up
query_1	TRUE	0.0187987	292	313	16	0.0511182	0.0547945	GO:0051962	GO:BP	positive regulation of nervous system development	21031	14486		DCHS1FL vs CTRLFL Up
query_1	TRUE	0.0202245	511	313	22	0.0702875	0.0430528	GO:1901652	GO:BP	response to peptide	21031	22152		DCHS1FL vs CTRLFL Up
query_1	TRUE	0.0213472	842	313	30	0.0958466	0.0356295	GO:0097435	GO:BP	supramolecular fiber organization	21031	19199		DCHS1FL vs CTRLFL Up
query_1	TRUE	0.0232409	297	313	16	0.0511182	0.0538721	GO:0006520	GO:BP	amino acid metabolic process	21031	2267		DCHS1FL vs CTRLFL Up
query_1	TRUE	0.0247371	1496	313	44	0.140575	0.0294118	GO:0016477	GO:BP	cell migration	21031	5292		DCHS1FL vs CTRLFL Up
query_1	TRUE	0.0265793	95	313	9	0.028754	0.0947368	GO:0035383	GO:BP	thioester metabolic process	21031	9319		DCHS1FL vs CTRLFL Up
query_1	TRUE	0.0265793	95	313	9	0.028754	0.0947368	GO:0006637	GO:BP	acyl-CoA metabolic process	21031	2375		DCHS1FL vs CTRLFL Up
query_1	TRUE	0.0270477	204	313	13	0.0415335	0.0637255	GO:0032271	GO:BP	regulation of protein polymerization	21031	7724		DCHS1FL vs CTRLFL Up
query_1	TRUE	0.0281824	53	313	7	0.0223642	0.132075	GO:0010761	GO:BP	fibroblast migration	21031	4432		DCHS1FL vs CTRLFL Up
query_1	TRUE	0.0290812	1034	313	34	0.108626	0.032882	GO:0019637	GO:BP	organophosphate metabolic process	21031	6166		DCHS1FL vs CTRLFL Up
query_1	TRUE	0.029453	1704	313	48	0.153355	0.028169	GO:0007267	GO:BP	cell-cell signaling	21031	2828		DCHS1FL vs CTRLFL Up
query_1	TRUE	0.031795	11	313	4	0.0127796	0.363636	GO:0030167	GO:BP	proteoglycan catabolic process	21031	6931		DCHS1FL vs CTRLFL Up
query_1	TRUE	0.0341612	123	313	10	0.0319489	0.0813008	GO:0033865	GO:BP	nucleoside bisphosphate metabolic process	21031	8646		DCHS1FL vs CTRLFL Up
query_1	TRUE	0.0341612	123	313	10	0.0319489	0.0813008	GO:0033875	GO:BP	ribonucleoside bisphosphate metabolic process	21031	8649		DCHS1FL vs CTRLFL Up
query_1	TRUE	0.0341612	123	313	10	0.0319489	0.0813008	GO:0034032	GO:BP	purine nucleoside bisphosphate metabolic process	21031	8659		DCHS1FL vs CTRLFL Up
query_1	TRUE	0.0344222	609	313	24	0.0766773	0.0394089	GO:0032870	GO:BP	cellular response to hormone stimulus	21031	8146		DCHS1FL vs CTRLFL Up
query_1	TRUE	0.0362229	652	313	25	0.0798722	0.0383436	GO:0120035	GO:BP	regulation of plasma membrane bounded cell projection organization	21031	20034		DCHS1FL vs CTRLFL Up
query_1	TRUE	0.0383538	1924	313	52	0.166134	0.027027	GO:0045184	GO:BP	establishment of protein localization	21031	11702		DCHS1FL vs CTRLFL Up
query_1	TRUE	0.0409909	457	313	20	0.0638978	0.0437637	GO:0010975	GO:BP	regulation of neuron projection development	21031	4609		DCHS1FL vs CTRLFL Up
query_1	TRUE	0.0493737	463	313	20	0.0638978	0.0431965	GO:0051960	GO:BP	regulation of nervous system development	21031	14484		DCHS1FL vs CTRLFL Up

## Sheet: DCHS1_vs_CTRL_Down_BP
query	significant	p_value	term_size	query_size	intersection_size	precision	recall	term_id	source	term_name	effective_domain_size	source_order	parents	Group
query_1	TRUE	5.88196e-05	2074	126	34	0.269841	0.0163934	GO:1901575	GO:BP	organic substance catabolic process	21031	22105		DCHS1FL vs CTRLFL Down
query_1	TRUE	9.70266e-05	2556	126	38	0.301587	0.014867	GO:0009056	GO:BP	catabolic process	21031	3269		DCHS1FL vs CTRLFL Down
query_1	TRUE	0.000322943	1399	126	26	0.206349	0.0185847	GO:1901565	GO:BP	organonitrogen compound catabolic process	21031	22099		DCHS1FL vs CTRLFL Down
query_1	TRUE	0.00102802	677	126	17	0.134921	0.0251108	GO:0055086	GO:BP	nucleobase-containing small molecule metabolic process	21031	14702		DCHS1FL vs CTRLFL Down
query_1	TRUE	0.00136601	538	126	15	0.119048	0.027881	GO:0006163	GO:BP	purine nucleotide metabolic process	21031	2018		DCHS1FL vs CTRLFL Down
query_1	TRUE	0.0014276	1034	126	21	0.166667	0.0203095	GO:0019637	GO:BP	organophosphate metabolic process	21031	6166		DCHS1FL vs CTRLFL Down
query_1	TRUE	0.00174228	342	126	12	0.0952381	0.0350877	GO:0006936	GO:BP	muscle contraction	21031	2605		DCHS1FL vs CTRLFL Down
query_1	TRUE	0.00262201	567	126	15	0.119048	0.026455	GO:0072521	GO:BP	purine-containing compound metabolic process	21031	17940		DCHS1FL vs CTRLFL Down
query_1	TRUE	0.00267063	5986	126	61	0.484127	0.0101904	GO:1901564	GO:BP	organonitrogen compound metabolic process	21031	22098		DCHS1FL vs CTRLFL Down
query_1	TRUE	0.00282215	496	126	14	0.111111	0.0282258	GO:0010498	GO:BP	proteasomal protein catabolic process	21031	4224		DCHS1FL vs CTRLFL Down
query_1	TRUE	0.00520644	254	126	10	0.0793651	0.0393701	GO:0009144	GO:BP	purine nucleoside triphosphate metabolic process	21031	3348		DCHS1FL vs CTRLFL Down
query_1	TRUE	0.00535109	601	126	15	0.119048	0.0249584	GO:0009117	GO:BP	nucleotide metabolic process	21031	3323		DCHS1FL vs CTRLFL Down
query_1	TRUE	0.00628254	609	126	15	0.119048	0.0246305	GO:0006753	GO:BP	nucleoside phosphate metabolic process	21031	2478		DCHS1FL vs CTRLFL Down
query_1	TRUE	0.00754757	540	126	14	0.111111	0.0259259	GO:0051604	GO:BP	protein maturation	21031	14276		DCHS1FL vs CTRLFL Down
query_1	TRUE	0.00877144	400	126	12	0.0952381	0.03	GO:0043161	GO:BP	proteasome-mediated ubiquitin-dependent protein catabolic process	21031	10914		DCHS1FL vs CTRLFL Down
query_1	TRUE	0.00894534	270	126	10	0.0793651	0.037037	GO:0009141	GO:BP	nucleoside triphosphate metabolic process	21031	3345		DCHS1FL vs CTRLFL Down
query_1	TRUE	0.0098474	1573	126	25	0.198413	0.0158932	GO:0006508	GO:BP	proteolysis	21031	2259		DCHS1FL vs CTRLFL Down
query_1	TRUE	0.0108512	217	126	9	0.0714286	0.0414747	GO:0006457	GO:BP	protein folding	21031	2227		DCHS1FL vs CTRLFL Down
query_1	TRUE	0.0128311	730	126	16	0.126984	0.0219178	GO:0051603	GO:BP	proteolysis involved in protein catabolic process	21031	14275		DCHS1FL vs CTRLFL Down
query_1	TRUE	0.0177554	429	126	12	0.0952381	0.027972	GO:0003012	GO:BP	muscle system process	21031	1470		DCHS1FL vs CTRLFL Down
query_1	TRUE	0.019092	842	126	17	0.134921	0.02019	GO:0097435	GO:BP	supramolecular fiber organization	21031	19199		DCHS1FL vs CTRLFL Down
query_1	TRUE	0.0248114	600	126	14	0.111111	0.0233333	GO:0090407	GO:BP	organophosphate biosynthetic process	21031	18806		DCHS1FL vs CTRLFL Down
query_1	TRUE	0.0270757	53	126	5	0.0396825	0.0943396	GO:0050819	GO:BP	negative regulation of coagulation	21031	13710		DCHS1FL vs CTRLFL Down
query_1	TRUE	0.0292737	609	126	14	0.111111	0.0229885	GO:0019941	GO:BP	modification-dependent protein catabolic process	21031	6301		DCHS1FL vs CTRLFL Down
query_1	TRUE	0.0305741	247	126	9	0.0714286	0.0364372	GO:0009205	GO:BP	purine ribonucleoside triphosphate metabolic process	21031	3408		DCHS1FL vs CTRLFL Down
query_1	TRUE	0.031265	968	126	18	0.142857	0.018595	GO:0030163	GO:BP	protein catabolic process	21031	6928		DCHS1FL vs CTRLFL Down
query_1	TRUE	0.0356799	620	126	14	0.111111	0.0225806	GO:0043632	GO:BP	modification-dependent macromolecule catabolic process	21031	11169		DCHS1FL vs CTRLFL Down
query_1	TRUE	0.0381201	254	126	9	0.0714286	0.0354331	GO:0009199	GO:BP	ribonucleoside triphosphate metabolic process	21031	3402		DCHS1FL vs CTRLFL Down
query_1	TRUE	0.0382244	1813	126	26	0.206349	0.0143409	GO:0044281	GO:BP	small molecule metabolic process	21031	11317		DCHS1FL vs CTRLFL Down
query_1	TRUE	0.0489834	555	126	13	0.103175	0.0234234	GO:0030162	GO:BP	regulation of proteolysis	21031	6927		DCHS1FL vs CTRLFL Down

## Sheet: FAT4_vs_CTRL_Up_CC
query	significant	p_value	term_size	query_size	intersection_size	precision	recall	term_id	source	term_name	effective_domain_size	source_order	parents	Group
query_1	TRUE	1.92948e-19	402	378	43	0.113757	0.106965	GO:0098687	GO:CC	chromosomal region	22097	3245		FAT4FL vs CTRLFL Up
query_1	TRUE	1.99085e-19	656	378	54	0.142857	0.0823171	GO:0030424	GO:CC	axon	22097	932		FAT4FL vs CTRLFL Up
query_1	TRUE	6.99468e-19	1468	378	81	0.214286	0.0551771	GO:0045202	GO:CC	synapse	22097	2140		FAT4FL vs CTRLFL Up
query_1	TRUE	1.03204e-18	12345	378	298	0.78836	0.0241393	GO:0005737	GO:CC	cytoplasm	22097	309		FAT4FL vs CTRLFL Up
query_1	TRUE	6.37891e-17	2230	378	99	0.261905	0.0443946	GO:0030054	GO:CC	cell junction	22097	868		FAT4FL vs CTRLFL Up
query_1	TRUE	9.81582e-16	4220	378	144	0.380952	0.0341232	GO:0005654	GO:CC	nucleoplasm	22097	252		FAT4FL vs CTRLFL Up
query_1	TRUE	2.31968e-15	564	378	45	0.119048	0.0797872	GO:0098793	GO:CC	presynapse	22097	3256		FAT4FL vs CTRLFL Up
query_1	TRUE	4.54381e-15	16808	378	350	0.925926	0.0208234	GO:0043226	GO:CC	organelle	22097	1878		FAT4FL vs CTRLFL Up
query_1	TRUE	1.23421e-13	17834	378	359	0.949735	0.0201301	GO:0005622	GO:CC	intracellular anatomical structure	22097	237		FAT4FL vs CTRLFL Up
query_1	TRUE	6.60398e-13	15671	378	332	0.878307	0.0211856	GO:0043227	GO:CC	membrane-bounded organelle	22097	1879		FAT4FL vs CTRLFL Up
query_1	TRUE	1.11491e-12	5487	378	163	0.431217	0.0297066	GO:0005829	GO:CC	cytosol	22097	380		FAT4FL vs CTRLFL Up
query_1	TRUE	1.44155e-12	1334	378	66	0.174603	0.0494753	GO:0043005	GO:CC	neuron projection	22097	1846		FAT4FL vs CTRLFL Up
query_1	TRUE	2.26649e-10	16018	378	331	0.875661	0.0206643	GO:0043229	GO:CC	intracellular organelle	22097	1881		FAT4FL vs CTRLFL Up
query_1	TRUE	2.39624e-10	222	378	24	0.0634921	0.108108	GO:0000228	GO:CC	nuclear chromosome	22097	37		FAT4FL vs CTRLFL Up
query_1	TRUE	5.59793e-10	171	378	21	0.0555556	0.122807	GO:0000781	GO:CC	chromosome, telomeric region	22097	89		FAT4FL vs CTRLFL Up
query_1	TRUE	8.28775e-10	279	378	26	0.0687831	0.09319	GO:0150034	GO:CC	distal axon	22097	3594		FAT4FL vs CTRLFL Up
query_1	TRUE	8.91895e-10	14605	378	310	0.820106	0.0212256	GO:0043231	GO:CC	intracellular membrane-bounded organelle	22097	1883		FAT4FL vs CTRLFL Up
query_1	TRUE	1.0168e-09	1426	378	63	0.166667	0.0441795	GO:0099080	GO:CC	supramolecular complex	22097	3341		FAT4FL vs CTRLFL Up
query_1	TRUE	5.29966e-09	153	378	19	0.0502646	0.124183	GO:1904949	GO:CC	ATPase complex	22097	3713		FAT4FL vs CTRLFL Up
query_1	TRUE	5.46143e-09	213	378	22	0.0582011	0.103286	GO:0008021	GO:CC	synaptic vesicle	22097	486		FAT4FL vs CTRLFL Up
query_1	TRUE	1.12282e-08	4004	378	121	0.320106	0.0302198	GO:0031982	GO:CC	vesicle	22097	1228		FAT4FL vs CTRLFL Up
query_1	TRUE	3.1823e-08	233	378	22	0.0582011	0.0944206	GO:0070382	GO:CC	exocytic vesicle	22097	2470		FAT4FL vs CTRLFL Up
query_1	TRUE	3.66188e-08	1949	378	73	0.193122	0.0374551	GO:0005694	GO:CC	chromosome	22097	284		FAT4FL vs CTRLFL Up
query_1	TRUE	5.09351e-08	174	378	19	0.0502646	0.109195	GO:0030427	GO:CC	site of polarized growth	22097	935		FAT4FL vs CTRLFL Up
query_1	TRUE	6.53393e-08	419	378	29	0.0767196	0.0692124	GO:0016607	GO:CC	nuclear speck	22097	768		FAT4FL vs CTRLFL Up
query_1	TRUE	7.1585e-08	1776	378	68	0.179894	0.0382883	GO:1902494	GO:CC	catalytic complex	22097	3635		FAT4FL vs CTRLFL Up
query_1	TRUE	7.33017e-08	565	378	34	0.0899471	0.060177	GO:0044297	GO:CC	cell body	22097	2050		FAT4FL vs CTRLFL Up
query_1	TRUE	9.2625e-08	6657	378	171	0.452381	0.0256872	GO:0043233	GO:CC	organelle lumen	22097	1885		FAT4FL vs CTRLFL Up
query_1	TRUE	9.2625e-08	6657	378	171	0.452381	0.0256872	GO:0031974	GO:CC	membrane-enclosed lumen	22097	1221		FAT4FL vs CTRLFL Up
query_1	TRUE	9.2625e-08	6657	378	171	0.452381	0.0256872	GO:0070013	GO:CC	intracellular organelle lumen	22097	2399		FAT4FL vs CTRLFL Up
query_1	TRUE	9.86182e-08	5521	378	149	0.39418	0.0269879	GO:0031981	GO:CC	nuclear lumen	22097	1227		FAT4FL vs CTRLFL Up
query_1	TRUE	1.47561e-07	2389	378	82	0.216931	0.034324	GO:0042995	GO:CC	cell projection	22097	1845		FAT4FL vs CTRLFL Up
query_1	TRUE	1.93339e-07	128	378	16	0.042328	0.125	GO:0030672	GO:CC	synaptic vesicle membrane	22097	960		FAT4FL vs CTRLFL Up
query_1	TRUE	1.93339e-07	128	378	16	0.042328	0.125	GO:0099501	GO:CC	exocytic vesicle membrane	22097	3363		FAT4FL vs CTRLFL Up
query_1	TRUE	2.03808e-07	2277	378	79	0.208995	0.0346948	GO:0120025	GO:CC	plasma membrane bounded cell projection	22097	3443		FAT4FL vs CTRLFL Up
query_1	TRUE	2.08474e-07	498	378	31	0.0820106	0.062249	GO:0043025	GO:CC	neuronal cell body	22097	1848		FAT4FL vs CTRLFL Up
query_1	TRUE	2.31218e-07	8588	378	205	0.542328	0.0238705	GO:0032991	GO:CC	protein-containing complex	22097	1340		FAT4FL vs CTRLFL Up
query_1	TRUE	2.33196e-07	169	378	18	0.047619	0.106509	GO:0030426	GO:CC	growth cone	22097	934		FAT4FL vs CTRLFL Up
query_1	TRUE	2.41853e-07	259	378	22	0.0582011	0.0849421	GO:0000775	GO:CC	chromosome, centromeric region	22097	86		FAT4FL vs CTRLFL Up
query_1	TRUE	2.4519e-07	3770	378	112	0.296296	0.0297082	GO:0031090	GO:CC	organelle membrane	22097	1045		FAT4FL vs CTRLFL Up
query_1	TRUE	7.08291e-07	848	378	41	0.108466	0.0483491	GO:0036477	GO:CC	somatodendritic compartment	22097	1720		FAT4FL vs CTRLFL Up
query_1	TRUE	7.4655e-07	650	378	35	0.0925926	0.0538462	GO:0098794	GO:CC	postsynapse	22097	3257		FAT4FL vs CTRLFL Up
query_1	TRUE	1.90972e-06	2133	378	73	0.193122	0.0342241	GO:1903561	GO:CC	extracellular vesicle	22097	3690		FAT4FL vs CTRLFL Up
query_1	TRUE	1.94791e-06	2134	378	73	0.193122	0.0342081	GO:0065010	GO:CC	extracellular membrane-bounded organelle	22097	2398		FAT4FL vs CTRLFL Up
query_1	TRUE	1.94791e-06	2134	378	73	0.193122	0.0342081	GO:0043230	GO:CC	extracellular organelle	22097	1882		FAT4FL vs CTRLFL Up
query_1	TRUE	2.59292e-06	95	378	13	0.0343915	0.136842	GO:0070603	GO:CC	SWI/SNF superfamily-type complex	22097	2522		FAT4FL vs CTRLFL Up
query_1	TRUE	2.68834e-06	153	378	16	0.042328	0.104575	GO:0034399	GO:CC	nuclear periphery	22097	1478		FAT4FL vs CTRLFL Up
query_1	TRUE	2.75708e-06	2109	378	72	0.190476	0.0341394	GO:0070062	GO:CC	extracellular exosome	22097	2418		FAT4FL vs CTRLFL Up
query_1	TRUE	3.11801e-06	11	378	6	0.015873	0.545455	GO:0071162	GO:CC	CMG complex	22097	2695		FAT4FL vs CTRLFL Up
query_1	TRUE	3.11801e-06	11	378	6	0.015873	0.545455	GO:0042555	GO:CC	MCM complex	22097	1786		FAT4FL vs CTRLFL Up
query_1	TRUE	5.74404e-06	807	378	38	0.100529	0.047088	GO:0099513	GO:CC	polymeric cytoskeletal fiber	22097	3366		FAT4FL vs CTRLFL Up
query_1	TRUE	6.08209e-06	282	378	21	0.0555556	0.0744681	GO:0000793	GO:CC	condensed chromosome	22097	96		FAT4FL vs CTRLFL Up
query_1	TRUE	7.02023e-06	424	378	26	0.0687831	0.0613208	GO:0098978	GO:CC	glutamatergic synapse	22097	3316		FAT4FL vs CTRLFL Up
query_1	TRUE	1.02262e-05	432	378	26	0.0687831	0.0601852	GO:0030133	GO:CC	transport vesicle	22097	909		FAT4FL vs CTRLFL Up
query_1	TRUE	1.08356e-05	622	378	32	0.0846561	0.0514469	GO:0030425	GO:CC	dendrite	22097	933		FAT4FL vs CTRLFL Up
query_1	TRUE	1.12498e-05	13	378	6	0.015873	0.461538	GO:0031261	GO:CC	DNA replication preinitiation complex	22097	1083		FAT4FL vs CTRLFL Up
query_1	TRUE	1.16712e-05	624	378	32	0.0846561	0.0512821	GO:0097447	GO:CC	dendritic tree	22097	3005		FAT4FL vs CTRLFL Up
query_1	TRUE	2.88769e-05	895	378	39	0.103175	0.0435754	GO:0016604	GO:CC	nuclear body	22097	765		FAT4FL vs CTRLFL Up
query_1	TRUE	3.06656e-05	1436	378	53	0.140212	0.0369081	GO:0032993	GO:CC	protein-DNA complex	22097	1342		FAT4FL vs CTRLFL Up
query_1	TRUE	3.42512e-05	9864	378	219	0.579365	0.0222019	GO:0016020	GO:CC	membrane	22097	720		FAT4FL vs CTRLFL Up
query_1	TRUE	3.76993e-05	1405	378	52	0.137566	0.0370107	GO:0015630	GO:CC	microtubule cytoskeleton	22097	708		FAT4FL vs CTRLFL Up
query_1	TRUE	3.8458e-05	1054	378	43	0.113757	0.040797	GO:0099512	GO:CC	supramolecular fiber	22097	3365		FAT4FL vs CTRLFL Up
query_1	TRUE	4.03245e-05	6591	378	160	0.42328	0.0242755	GO:0043232	GO:CC	intracellular non-membrane-bounded organelle	22097	1884		FAT4FL vs CTRLFL Up
query_1	TRUE	4.07578e-05	6592	378	160	0.42328	0.0242718	GO:0043228	GO:CC	non-membrane-bounded organelle	22097	1880		FAT4FL vs CTRLFL Up
query_1	TRUE	4.73537e-05	1062	378	43	0.113757	0.0404896	GO:0099081	GO:CC	supramolecular polymer	22097	3342		FAT4FL vs CTRLFL Up
query_1	TRUE	7.65376e-05	2203	378	70	0.185185	0.0317749	GO:0098588	GO:CC	bounding membrane of organelle	22097	3216		FAT4FL vs CTRLFL Up
query_1	TRUE	8.26022e-05	1240	378	47	0.124339	0.0379032	GO:0012506	GO:CC	vesicle membrane	22097	688		FAT4FL vs CTRLFL Up
query_1	TRUE	0.000148974	1226	378	46	0.121693	0.0375204	GO:0030659	GO:CC	cytoplasmic vesicle membrane	22097	948		FAT4FL vs CTRLFL Up
query_1	TRUE	0.000168909	2430	378	74	0.195767	0.0304527	GO:0005856	GO:CC	cytoskeleton	22097	399		FAT4FL vs CTRLFL Up
query_1	TRUE	0.000206508	235	378	17	0.0449735	0.0723404	GO:0030658	GO:CC	transport vesicle membrane	22097	947		FAT4FL vs CTRLFL Up
query_1	TRUE	0.000252867	477	378	25	0.0661376	0.0524109	GO:0005874	GO:CC	microtubule	22097	412		FAT4FL vs CTRLFL Up
query_1	TRUE	0.000301621	2513	378	75	0.198413	0.0298448	GO:0031410	GO:CC	cytoplasmic vesicle	22097	1106		FAT4FL vs CTRLFL Up
query_1	TRUE	0.000325292	2518	378	75	0.198413	0.0297855	GO:0097708	GO:CC	intracellular vesicle	22097	3137		FAT4FL vs CTRLFL Up
query_1	TRUE	0.000327027	166	378	14	0.037037	0.0843373	GO:0042734	GO:CC	presynaptic membrane	22097	1835		FAT4FL vs CTRLFL Up
query_1	TRUE	0.000409328	1689	378	56	0.148148	0.0331557	GO:0005739	GO:CC	mitochondrion	22097	310		FAT4FL vs CTRLFL Up
query_1	TRUE	0.000783658	154	378	13	0.0343915	0.0844156	GO:0043204	GO:CC	perikaryon	22097	1871		FAT4FL vs CTRLFL Up
query_1	TRUE	0.000862609	206	378	15	0.0396825	0.0728155	GO:0005681	GO:CC	spliceosomal complex	22097	271		FAT4FL vs CTRLFL Up
query_1	TRUE	0.000975215	182	378	14	0.037037	0.0769231	GO:0000779	GO:CC	condensed chromosome, centromeric region	22097	88		FAT4FL vs CTRLFL Up
query_1	TRUE	0.00149604	3	378	3	0.00793651	1	GO:0098830	GO:CC	presynaptic endosome	22097	3270		FAT4FL vs CTRLFL Up
query_1	TRUE	0.00168317	8	378	4	0.010582	0.5	GO:0110016	GO:CC	B-WICH complex	22097	3421		FAT4FL vs CTRLFL Up
query_1	TRUE	0.00180835	399	378	21	0.0555556	0.0526316	GO:0097060	GO:CC	synaptic membrane	22097	2899		FAT4FL vs CTRLFL Up
query_1	TRUE	0.00212358	436	378	22	0.0582011	0.0504587	GO:0005819	GO:CC	spindle	22097	371		FAT4FL vs CTRLFL Up
query_1	TRUE	0.00227602	4777	378	118	0.312169	0.0247017	GO:0012505	GO:CC	endomembrane system	22097	687		FAT4FL vs CTRLFL Up
query_1	TRUE	0.00248346	171	378	13	0.0343915	0.0760234	GO:0000776	GO:CC	kinetochore	22097	87		FAT4FL vs CTRLFL Up
query_1	TRUE	0.00279733	1368	378	46	0.121693	0.0336257	GO:0000785	GO:CC	chromatin	22097	92		FAT4FL vs CTRLFL Up
query_1	TRUE	0.00314945	3303	378	88	0.232804	0.0266424	GO:0005615	GO:CC	extracellular space	22097	232		FAT4FL vs CTRLFL Up
query_1	TRUE	0.00462392	107	378	10	0.026455	0.0934579	GO:0030175	GO:CC	filopodium	22097	919		FAT4FL vs CTRLFL Up
query_1	TRUE	0.00491401	10	378	4	0.010582	0.4	GO:0099571	GO:CC	postsynaptic cytoskeleton	22097	3374		FAT4FL vs CTRLFL Up
query_1	TRUE	0.00491401	10	378	4	0.010582	0.4	GO:0140092	GO:CC	bBAF complex	22097	3528		FAT4FL vs CTRLFL Up
query_1	TRUE	0.00560478	212	378	14	0.037037	0.0660377	GO:0019898	GO:CC	extrinsic component of membrane	22097	826		FAT4FL vs CTRLFL Up
query_1	TRUE	0.00590797	4	378	3	0.00793651	0.75	GO:0099160	GO:CC	postsynaptic intermediate filament cytoskeleton	22097	3354		FAT4FL vs CTRLFL Up
query_1	TRUE	0.00600811	134	378	11	0.0291005	0.0820896	GO:0030665	GO:CC	clathrin-coated vesicle membrane	22097	953		FAT4FL vs CTRLFL Up
query_1	TRUE	0.00654281	89	378	9	0.0238095	0.101124	GO:0071013	GO:CC	catalytic step 2 spliceosome	22097	2605		FAT4FL vs CTRLFL Up
query_1	TRUE	0.00761777	11	378	4	0.010582	0.363636	GO:0005883	GO:CC	neurofilament	22097	419		FAT4FL vs CTRLFL Up
query_1	TRUE	0.0112169	23	378	5	0.0132275	0.217391	GO:0005751	GO:CC	mitochondrial respiratory chain complex IV	22097	321		FAT4FL vs CTRLFL Up
query_1	TRUE	0.0121843	1069	378	37	0.0978836	0.0346118	GO:0099503	GO:CC	secretory vesicle	22097	3364		FAT4FL vs CTRLFL Up
query_1	TRUE	0.0145821	5	378	3	0.00793651	0.6	GO:0030981	GO:CC	cortical microtubule cytoskeleton	22097	1015		FAT4FL vs CTRLFL Up
query_1	TRUE	0.0146183	567	378	24	0.0634921	0.042328	GO:0010008	GO:CC	endosome membrane	22097	665		FAT4FL vs CTRLFL Up
query_1	TRUE	0.0173125	1299	378	42	0.111111	0.0323326	GO:0031967	GO:CC	organelle envelope	22097	1215		FAT4FL vs CTRLFL Up
query_1	TRUE	0.0173125	1299	378	42	0.111111	0.0323326	GO:0031975	GO:CC	envelope	22097	1222		FAT4FL vs CTRLFL Up
query_1	TRUE	0.0196652	41	378	6	0.015873	0.146341	GO:0043596	GO:CC	nuclear replication fork	22097	1927		FAT4FL vs CTRLFL Up
query_1	TRUE	0.0203292	80	378	8	0.021164	0.1	GO:0048786	GO:CC	presynaptic active zone	22097	2242		FAT4FL vs CTRLFL Up
query_1	TRUE	0.0205402	21548	378	378	1	0.0175422	GO:0110165	GO:CC	cellular anatomical entity	22097	3439		FAT4FL vs CTRLFL Up
query_1	TRUE	0.0210217	26	378	5	0.0132275	0.192308	GO:0045277	GO:CC	respiratory chain complex IV	22097	2177		FAT4FL vs CTRLFL Up
query_1	TRUE	0.021744	128	378	10	0.026455	0.078125	GO:0016363	GO:CC	nuclear matrix	22097	736		FAT4FL vs CTRLFL Up
query_1	TRUE	0.022185	14	378	4	0.010582	0.285714	GO:0071564	GO:CC	npBAF complex	22097	2741		FAT4FL vs CTRLFL Up
query_1	TRUE	0.0254393	27	378	5	0.0132275	0.185185	GO:0016471	GO:CC	vacuolar proton-transporting V-type ATPase complex	22097	744		FAT4FL vs CTRLFL Up
query_1	TRUE	0.0261217	185	378	12	0.031746	0.0648649	GO:0072686	GO:CC	mitotic spindle	22097	2819		FAT4FL vs CTRLFL Up
query_1	TRUE	0.0264592	83	378	8	0.021164	0.0963855	GO:0000792	GO:CC	heterochromatin	22097	95		FAT4FL vs CTRLFL Up
query_1	TRUE	0.0287935	6	378	3	0.00793651	0.5	GO:0030892	GO:CC	mitotic cohesin complex	22097	991		FAT4FL vs CTRLFL Up
query_1	TRUE	0.0328122	64	378	7	0.0185185	0.109375	GO:1904115	GO:CC	axon cytoplasm	22097	3700		FAT4FL vs CTRLFL Up
query_1	TRUE	0.0353381	489	378	21	0.0555556	0.0429448	GO:0005774	GO:CC	vacuolar membrane	22097	341		FAT4FL vs CTRLFL Up
query_1	TRUE	0.0363849	29	378	5	0.0132275	0.172414	GO:0033176	GO:CC	proton-transporting V-type ATPase complex	22097	1393		FAT4FL vs CTRLFL Up
query_1	TRUE	0.0392575	16	378	4	0.010582	0.25	GO:0090545	GO:CC	CHD-type complex	22097	2850		FAT4FL vs CTRLFL Up
query_1	TRUE	0.0392575	16	378	4	0.010582	0.25	GO:0071565	GO:CC	nBAF complex	22097	2742		FAT4FL vs CTRLFL Up
query_1	TRUE	0.0392575	16	378	4	0.010582	0.25	GO:0016586	GO:CC	RSC-type complex	22097	756		FAT4FL vs CTRLFL Up
query_1	TRUE	0.0392575	16	378	4	0.010582	0.25	GO:0016581	GO:CC	NuRD complex	22097	755		FAT4FL vs CTRLFL Up
query_1	TRUE	0.0427177	1266	378	40	0.10582	0.0315956	GO:0098590	GO:CC	plasma membrane region	22097	3217		FAT4FL vs CTRLFL Up
query_1	TRUE	0.0430532	30	378	5	0.0132275	0.166667	GO:0016514	GO:CC	SWI/SNF complex	22097	750		FAT4FL vs CTRLFL Up
query_1	TRUE	0.0497487	7	378	3	0.00793651	0.428571	GO:0030893	GO:CC	meiotic cohesin complex	22097	992		FAT4FL vs CTRLFL Up

## Sheet: FAT4_vs_CTRL_Down_CC
query	significant	p_value	term_size	query_size	intersection_size	precision	recall	term_id	source	term_name	effective_domain_size	source_order	parents	Group
query_1	TRUE	5.64646e-24	2109	122	57	0.467213	0.027027	GO:0070062	GO:CC	extracellular exosome	22097	2418		FAT4FL vs CTRLFL Down
query_1	TRUE	1.00557e-23	2133	122	57	0.467213	0.0267229	GO:1903561	GO:CC	extracellular vesicle	22097	3690		FAT4FL vs CTRLFL Down
query_1	TRUE	1.02987e-23	2134	122	57	0.467213	0.0267104	GO:0043230	GO:CC	extracellular organelle	22097	1882		FAT4FL vs CTRLFL Down
query_1	TRUE	1.02987e-23	2134	122	57	0.467213	0.0267104	GO:0065010	GO:CC	extracellular membrane-bounded organelle	22097	2398		FAT4FL vs CTRLFL Down
query_1	TRUE	2.15179e-21	12345	122	117	0.959016	0.00947752	GO:0005737	GO:CC	cytoplasm	22097	309		FAT4FL vs CTRLFL Down
query_1	TRUE	8.65225e-20	4004	122	70	0.57377	0.0174825	GO:0031982	GO:CC	vesicle	22097	1228		FAT4FL vs CTRLFL Down
query_1	TRUE	3.6245e-18	3303	122	62	0.508197	0.0187708	GO:0005615	GO:CC	extracellular space	22097	232		FAT4FL vs CTRLFL Down
query_1	TRUE	9.93773e-18	4213	122	69	0.565574	0.0163779	GO:0005576	GO:CC	extracellular region	22097	198		FAT4FL vs CTRLFL Down
query_1	TRUE	3.76507e-14	425	122	23	0.188525	0.0541176	GO:0062023	GO:CC	collagen-containing extracellular matrix	22097	2360		FAT4FL vs CTRLFL Down
query_1	TRUE	5.53265e-14	4777	122	68	0.557377	0.0142349	GO:0012505	GO:CC	endomembrane system	22097	687		FAT4FL vs CTRLFL Down
query_1	TRUE	2.03091e-12	896	122	29	0.237705	0.0323661	GO:0030141	GO:CC	secretory granule	22097	916		FAT4FL vs CTRLFL Down
query_1	TRUE	1.1398e-11	555	122	23	0.188525	0.0414414	GO:0031012	GO:CC	extracellular matrix	22097	1028		FAT4FL vs CTRLFL Down
query_1	TRUE	1.18378e-11	556	122	23	0.188525	0.0413669	GO:0030312	GO:CC	external encapsulating structure	22097	927		FAT4FL vs CTRLFL Down
query_1	TRUE	1.75876e-10	1069	122	29	0.237705	0.0271282	GO:0099503	GO:CC	secretory vesicle	22097	3364		FAT4FL vs CTRLFL Down
query_1	TRUE	4.5256e-10	313	122	17	0.139344	0.0543131	GO:0005788	GO:CC	endoplasmic reticulum lumen	22097	353		FAT4FL vs CTRLFL Down
query_1	TRUE	9.96371e-10	2513	122	43	0.352459	0.017111	GO:0031410	GO:CC	cytoplasmic vesicle	22097	1106		FAT4FL vs CTRLFL Down
query_1	TRUE	1.06502e-09	2518	122	43	0.352459	0.017077	GO:0097708	GO:CC	intracellular vesicle	22097	3137		FAT4FL vs CTRLFL Down
query_1	TRUE	2.9417e-09	2055	122	38	0.311475	0.0184915	GO:0005783	GO:CC	endoplasmic reticulum	22097	348		FAT4FL vs CTRLFL Down
query_1	TRUE	2.48979e-08	92	122	10	0.0819672	0.108696	GO:0005604	GO:CC	basement membrane	22097	223		FAT4FL vs CTRLFL Down
query_1	TRUE	7.93985e-08	320	122	15	0.122951	0.046875	GO:0034774	GO:CC	secretory granule lumen	22097	1567		FAT4FL vs CTRLFL Down
query_1	TRUE	9.0363e-08	323	122	15	0.122951	0.0464396	GO:0060205	GO:CC	cytoplasmic vesicle lumen	22097	2286		FAT4FL vs CTRLFL Down
query_1	TRUE	9.43161e-08	324	122	15	0.122951	0.0462963	GO:0031983	GO:CC	vesicle lumen	22097	1229		FAT4FL vs CTRLFL Down
query_1	TRUE	1.52551e-07	5487	122	62	0.508197	0.0112994	GO:0005829	GO:CC	cytosol	22097	380		FAT4FL vs CTRLFL Down
query_1	TRUE	7.74306e-06	17	122	5	0.0409836	0.294118	GO:0098637	GO:CC	protein complex involved in cell-matrix adhesion	22097	3225		FAT4FL vs CTRLFL Down
query_1	TRUE	9.87465e-06	59	122	7	0.057377	0.118644	GO:0098636	GO:CC	protein complex involved in cell adhesion	22097	3224		FAT4FL vs CTRLFL Down
query_1	TRUE	2.10757e-05	16808	122	115	0.942623	0.00684198	GO:0043226	GO:CC	organelle	22097	1878		FAT4FL vs CTRLFL Down
query_1	TRUE	4.58672e-05	3	122	3	0.0245902	1	GO:0005606	GO:CC	laminin-1 complex	22097	224		FAT4FL vs CTRLFL Down
query_1	TRUE	5.29122e-05	316	122	12	0.0983607	0.0379747	GO:0030667	GO:CC	secretory granule membrane	22097	955		FAT4FL vs CTRLFL Down
query_1	TRUE	0.000174315	422	122	13	0.106557	0.0308057	GO:0005925	GO:CC	focal adhesion	22097	451		FAT4FL vs CTRLFL Down
query_1	TRUE	0.000226663	432	122	13	0.106557	0.0300926	GO:0030055	GO:CC	cell-substrate junction	22097	869		FAT4FL vs CTRLFL Down
query_1	TRUE	0.000227986	17834	122	117	0.959016	0.0065605	GO:0005622	GO:CC	intracellular anatomical structure	22097	237		FAT4FL vs CTRLFL Down
query_1	TRUE	0.000231649	15671	122	109	0.893443	0.00695552	GO:0043227	GO:CC	membrane-bounded organelle	22097	1879		FAT4FL vs CTRLFL Down
query_1	TRUE	0.00077583	111	122	7	0.057377	0.0630631	GO:0042470	GO:CC	melanosome	22097	1785		FAT4FL vs CTRLFL Down
query_1	TRUE	0.00077583	111	122	7	0.057377	0.0630631	GO:0048770	GO:CC	pigment granule	22097	2241		FAT4FL vs CTRLFL Down
query_1	TRUE	0.00159572	1062	122	19	0.155738	0.0178908	GO:0099081	GO:CC	supramolecular polymer	22097	3342		FAT4FL vs CTRLFL Down
query_1	TRUE	0.00170917	125	122	7	0.057377	0.056	GO:1905368	GO:CC	peptidase complex	22097	3721		FAT4FL vs CTRLFL Down
query_1	TRUE	0.0018015	126	122	7	0.057377	0.0555556	GO:0140534	GO:CC	endoplasmic reticulum protein-containing complex	22097	3559		FAT4FL vs CTRLFL Down
query_1	TRUE	0.00186526	178	122	8	0.0655738	0.0449438	GO:0005775	GO:CC	vacuolar lumen	22097	342		FAT4FL vs CTRLFL Down
query_1	TRUE	0.00227256	242	122	9	0.0737705	0.0371901	GO:0030016	GO:CC	myofibril	22097	864		FAT4FL vs CTRLFL Down
query_1	TRUE	0.00275755	6228	122	57	0.467213	0.00915222	GO:0071944	GO:CC	cell periphery	22097	2793		FAT4FL vs CTRLFL Down
query_1	TRUE	0.00278843	905	122	17	0.139344	0.0187845	GO:0070161	GO:CC	anchoring junction	22097	2440		FAT4FL vs CTRLFL Down
query_1	TRUE	0.0031435	252	122	9	0.0737705	0.0357143	GO:0043292	GO:CC	contractile fiber	22097	1900		FAT4FL vs CTRLFL Down
query_1	TRUE	0.0031774	91	122	6	0.0491803	0.0659341	GO:1905369	GO:CC	endopeptidase complex	22097	3722		FAT4FL vs CTRLFL Down
query_1	TRUE	0.00344309	1226	122	20	0.163934	0.0163132	GO:0030659	GO:CC	cytoplasmic vesicle membrane	22097	948		FAT4FL vs CTRLFL Down
query_1	TRUE	0.00376046	9	122	3	0.0245902	0.333333	GO:0043256	GO:CC	laminin complex	22097	1891		FAT4FL vs CTRLFL Down
query_1	TRUE	0.00376644	141	122	7	0.057377	0.0496454	GO:0042383	GO:CC	sarcolemma	22097	1781		FAT4FL vs CTRLFL Down
query_1	TRUE	0.00391841	16018	122	108	0.885246	0.00674241	GO:0043229	GO:CC	intracellular organelle	22097	1881		FAT4FL vs CTRLFL Down
query_1	TRUE	0.00406007	1240	122	20	0.163934	0.016129	GO:0012506	GO:CC	vesicle membrane	22097	688		FAT4FL vs CTRLFL Down
query_1	TRUE	0.00539837	1054	122	18	0.147541	0.0170778	GO:0099512	GO:CC	supramolecular fiber	22097	3365		FAT4FL vs CTRLFL Down
query_1	TRUE	0.00666848	154	122	7	0.057377	0.0454545	GO:0042582	GO:CC	azurophil granule	22097	1797		FAT4FL vs CTRLFL Down
query_1	TRUE	0.00666848	154	122	7	0.057377	0.0454545	GO:0005766	GO:CC	primary lysosome	22097	334		FAT4FL vs CTRLFL Down
query_1	TRUE	0.00732714	11	122	3	0.0245902	0.272727	GO:0034663	GO:CC	endoplasmic reticulum chaperone complex	22097	1508		FAT4FL vs CTRLFL Down
query_1	TRUE	0.00821484	9864	122	77	0.631148	0.00780616	GO:0016020	GO:CC	membrane	22097	720		FAT4FL vs CTRLFL Down
query_1	TRUE	0.0084453	2	122	2	0.0163934	1	GO:0016222	GO:CC	procollagen-proline 4-dioxygenase complex	22097	725		FAT4FL vs CTRLFL Down
query_1	TRUE	0.00864227	220	122	8	0.0655738	0.0363636	GO:0030017	GO:CC	sarcomere	22097	865		FAT4FL vs CTRLFL Down
query_1	TRUE	0.0156889	2203	122	27	0.221311	0.012256	GO:0098588	GO:CC	bounding membrane of organelle	22097	3216		FAT4FL vs CTRLFL Down
query_1	TRUE	0.0160145	121	122	6	0.0491803	0.0495868	GO:0005884	GO:CC	actin filament	22097	420		FAT4FL vs CTRLFL Down
query_1	TRUE	0.0183585	124	122	6	0.0491803	0.0483871	GO:1904813	GO:CC	ficolin-1-rich granule lumen	22097	3709		FAT4FL vs CTRLFL Down
query_1	TRUE	0.0206321	14605	122	100	0.819672	0.00684697	GO:0043231	GO:CC	intracellular membrane-bounded organelle	22097	1883		FAT4FL vs CTRLFL Down
query_1	TRUE	0.0206968	184	122	7	0.057377	0.0380435	GO:0101002	GO:CC	ficolin-1-rich granule	22097	3383		FAT4FL vs CTRLFL Down
query_1	TRUE	0.0252442	3	122	2	0.0163934	0.666667	GO:0071062	GO:CC	alphav-beta3 integrin-vitronectin complex	22097	2627		FAT4FL vs CTRLFL Down
query_1	TRUE	0.0252442	3	122	2	0.0163934	0.666667	GO:0043259	GO:CC	laminin-10 complex	22097	1894		FAT4FL vs CTRLFL Down
query_1	TRUE	0.0262188	3770	122	38	0.311475	0.0100796	GO:0031090	GO:CC	organelle membrane	22097	1045		FAT4FL vs CTRLFL Down
query_1	TRUE	0.028218	134	122	6	0.0491803	0.0447761	GO:0030018	GO:CC	Z disc	22097	866		FAT4FL vs CTRLFL Down
query_1	TRUE	0.0289006	1426	122	20	0.163934	0.0140252	GO:0099080	GO:CC	supramolecular complex	22097	3341		FAT4FL vs CTRLFL Down
query_1	TRUE	0.0306181	136	122	6	0.0491803	0.0441176	GO:0072562	GO:CC	blood microparticle	22097	2814		FAT4FL vs CTRLFL Down
query_1	TRUE	0.0352263	18	122	3	0.0245902	0.166667	GO:0042589	GO:CC	zymogen granule membrane	22097	1803		FAT4FL vs CTRLFL Down
query_1	TRUE	0.0384228	903	122	15	0.122951	0.0166113	GO:0009986	GO:CC	cell surface	22097	661		FAT4FL vs CTRLFL Down
query_1	TRUE	0.0398753	90	122	5	0.0409836	0.0555556	GO:0031091	GO:CC	platelet alpha granule	22097	1046		FAT4FL vs CTRLFL Down
query_1	TRUE	0.0420089	91	122	5	0.0409836	0.0549451	GO:0035578	GO:CC	azurophil granule lumen	22097	1624		FAT4FL vs CTRLFL Down
query_1	TRUE	0.045165	146	122	6	0.0491803	0.0410959	GO:0005777	GO:CC	peroxisome	22097	344		FAT4FL vs CTRLFL Down
query_1	TRUE	0.045165	146	122	6	0.0491803	0.0410959	GO:0042579	GO:CC	microbody	22097	1794		FAT4FL vs CTRLFL Down
query_1	TRUE	0.0467101	6657	122	56	0.459016	0.0084122	GO:0031974	GO:CC	membrane-enclosed lumen	22097	1221		FAT4FL vs CTRLFL Down
query_1	TRUE	0.0467101	6657	122	56	0.459016	0.0084122	GO:0070013	GO:CC	intracellular organelle lumen	22097	2399		FAT4FL vs CTRLFL Down
query_1	TRUE	0.0467101	6657	122	56	0.459016	0.0084122	GO:0043233	GO:CC	organelle lumen	22097	1885		FAT4FL vs CTRLFL Down
query_1	TRUE	0.0488179	20	122	3	0.0245902	0.15	GO:0042588	GO:CC	zymogen granule	22097	1802		FAT4FL vs CTRLFL Down

## Sheet: DCHS1_vs_CTRL_Up_CC
query	significant	p_value	term_size	query_size	intersection_size	precision	recall	term_id	source	term_name	effective_domain_size	source_order	parents	Group
query_1	TRUE	2.62772e-25	12345	319	269	0.84326	0.0217902	GO:0005737	GO:CC	cytoplasm	22097	309		DCHS1FL vs CTRLFL Up
query_1	TRUE	5.46214e-18	4004	319	128	0.401254	0.031968	GO:0031982	GO:CC	vesicle	22097	1228		DCHS1FL vs CTRLFL Up
query_1	TRUE	9.99285e-18	2133	319	88	0.275862	0.0412564	GO:1903561	GO:CC	extracellular vesicle	22097	3690		DCHS1FL vs CTRLFL Up
query_1	TRUE	1.03041e-17	2134	319	88	0.275862	0.0412371	GO:0043230	GO:CC	extracellular organelle	22097	1882		DCHS1FL vs CTRLFL Up
query_1	TRUE	1.03041e-17	2134	319	88	0.275862	0.0412371	GO:0065010	GO:CC	extracellular membrane-bounded organelle	22097	2398		DCHS1FL vs CTRLFL Up
query_1	TRUE	1.20105e-17	762	319	51	0.159875	0.0669291	GO:0005764	GO:CC	lysosome	22097	332		DCHS1FL vs CTRLFL Up
query_1	TRUE	1.20105e-17	762	319	51	0.159875	0.0669291	GO:0000323	GO:CC	lytic vacuole	22097	53		DCHS1FL vs CTRLFL Up
query_1	TRUE	1.2175e-17	100	319	22	0.0689655	0.22	GO:0043202	GO:CC	lysosomal lumen	22097	1869		DCHS1FL vs CTRLFL Up
query_1	TRUE	1.38916e-17	2230	319	90	0.282132	0.0403587	GO:0030054	GO:CC	cell junction	22097	868		DCHS1FL vs CTRLFL Up
query_1	TRUE	1.85085e-17	178	319	27	0.0846395	0.151685	GO:0005775	GO:CC	vacuolar lumen	22097	342		DCHS1FL vs CTRLFL Up
query_1	TRUE	6.15789e-17	855	319	53	0.166144	0.0619883	GO:0005773	GO:CC	vacuole	22097	340		DCHS1FL vs CTRLFL Up
query_1	TRUE	1.85802e-16	3303	319	111	0.347962	0.0336058	GO:0005615	GO:CC	extracellular space	22097	232		DCHS1FL vs CTRLFL Up
query_1	TRUE	8.33628e-16	2109	319	84	0.263323	0.0398293	GO:0070062	GO:CC	extracellular exosome	22097	2418		DCHS1FL vs CTRLFL Up
query_1	TRUE	1.31381e-15	4213	319	127	0.398119	0.0301448	GO:0005576	GO:CC	extracellular region	22097	198		DCHS1FL vs CTRLFL Up
query_1	TRUE	2.98896e-13	4777	319	132	0.413793	0.0276324	GO:0012505	GO:CC	endomembrane system	22097	687		DCHS1FL vs CTRLFL Up
query_1	TRUE	1.23191e-12	1468	319	63	0.197492	0.0429155	GO:0045202	GO:CC	synapse	22097	2140		DCHS1FL vs CTRLFL Up
query_1	TRUE	2.53782e-12	16808	319	295	0.924765	0.0175512	GO:0043226	GO:CC	organelle	22097	1878		DCHS1FL vs CTRLFL Up
query_1	TRUE	3.57172e-10	3770	319	106	0.332288	0.0281167	GO:0031090	GO:CC	organelle membrane	22097	1045		DCHS1FL vs CTRLFL Up
query_1	TRUE	5.06829e-09	1334	319	53	0.166144	0.0397301	GO:0043005	GO:CC	neuron projection	22097	1846		DCHS1FL vs CTRLFL Up
query_1	TRUE	2.61917e-08	2513	319	77	0.241379	0.0306407	GO:0031410	GO:CC	cytoplasmic vesicle	22097	1106		DCHS1FL vs CTRLFL Up
query_1	TRUE	2.87924e-08	2518	319	77	0.241379	0.0305798	GO:0097708	GO:CC	intracellular vesicle	22097	3137		DCHS1FL vs CTRLFL Up
query_1	TRUE	4.32193e-08	555	319	31	0.0971787	0.0558559	GO:0031012	GO:CC	extracellular matrix	22097	1028		DCHS1FL vs CTRLFL Up
query_1	TRUE	4.5184e-08	556	319	31	0.0971787	0.0557554	GO:0030312	GO:CC	external encapsulating structure	22097	927		DCHS1FL vs CTRLFL Up
query_1	TRUE	1.35235e-07	9864	319	197	0.617555	0.0199716	GO:0016020	GO:CC	membrane	22097	720		DCHS1FL vs CTRLFL Up
query_1	TRUE	1.5888e-07	656	319	33	0.103448	0.0503049	GO:0030424	GO:CC	axon	22097	932		DCHS1FL vs CTRLFL Up
query_1	TRUE	2.55093e-07	154	319	16	0.0501567	0.103896	GO:0005766	GO:CC	primary lysosome	22097	334		DCHS1FL vs CTRLFL Up
query_1	TRUE	2.55093e-07	154	319	16	0.0501567	0.103896	GO:0042582	GO:CC	azurophil granule	22097	1797		DCHS1FL vs CTRLFL Up
query_1	TRUE	2.57397e-07	896	319	39	0.122257	0.0435268	GO:0030141	GO:CC	secretory granule	22097	916		DCHS1FL vs CTRLFL Up
query_1	TRUE	7.75468e-07	15671	319	271	0.84953	0.0172931	GO:0043227	GO:CC	membrane-bounded organelle	22097	1879		DCHS1FL vs CTRLFL Up
query_1	TRUE	9.97751e-07	425	319	25	0.0783699	0.0588235	GO:0062023	GO:CC	collagen-containing extracellular matrix	22097	2360		DCHS1FL vs CTRLFL Up
query_1	TRUE	2.06186e-06	2203	319	66	0.206897	0.0299591	GO:0098588	GO:CC	bounding membrane of organelle	22097	3216		DCHS1FL vs CTRLFL Up
query_1	TRUE	3.56166e-06	1069	319	41	0.128527	0.0383536	GO:0099503	GO:CC	secretory vesicle	22097	3364		DCHS1FL vs CTRLFL Up
query_1	TRUE	3.8048e-06	2389	319	69	0.216301	0.0288824	GO:0042995	GO:CC	cell projection	22097	1845		DCHS1FL vs CTRLFL Up
query_1	TRUE	4.49036e-06	16018	319	273	0.855799	0.0170433	GO:0043229	GO:CC	intracellular organelle	22097	1881		DCHS1FL vs CTRLFL Up
query_1	TRUE	7.49065e-06	2277	319	66	0.206897	0.0289855	GO:0120025	GO:CC	plasma membrane bounded cell projection	22097	3443		DCHS1FL vs CTRLFL Up
query_1	TRUE	1.21353e-05	905	319	36	0.112853	0.039779	GO:0070161	GO:CC	anchoring junction	22097	2440		DCHS1FL vs CTRLFL Up
query_1	TRUE	1.22996e-05	2055	319	61	0.191223	0.0296837	GO:0005783	GO:CC	endoplasmic reticulum	22097	348		DCHS1FL vs CTRLFL Up
query_1	TRUE	1.4321e-05	129	319	13	0.0407524	0.100775	GO:0019897	GO:CC	extrinsic component of plasma membrane	22097	825		DCHS1FL vs CTRLFL Up
query_1	TRUE	1.76057e-05	324	319	20	0.0626959	0.0617284	GO:0031983	GO:CC	vesicle lumen	22097	1229		DCHS1FL vs CTRLFL Up
query_1	TRUE	1.83526e-05	565	319	27	0.0846395	0.0477876	GO:0044297	GO:CC	cell body	22097	2050		DCHS1FL vs CTRLFL Up
query_1	TRUE	2.55212e-05	650	319	29	0.0909091	0.0446154	GO:0098794	GO:CC	postsynapse	22097	3257		DCHS1FL vs CTRLFL Up
query_1	TRUE	4.04084e-05	17834	319	291	0.912226	0.0163171	GO:0005622	GO:CC	intracellular anatomical structure	22097	237		DCHS1FL vs CTRLFL Up
query_1	TRUE	6.19787e-05	146	319	13	0.0407524	0.0890411	GO:0005777	GO:CC	peroxisome	22097	344		DCHS1FL vs CTRLFL Up
query_1	TRUE	6.19787e-05	146	319	13	0.0407524	0.0890411	GO:0042579	GO:CC	microbody	22097	1794		DCHS1FL vs CTRLFL Up
query_1	TRUE	6.92339e-05	320	319	19	0.0595611	0.059375	GO:0034774	GO:CC	secretory granule lumen	22097	1567		DCHS1FL vs CTRLFL Up
query_1	TRUE	7.99128e-05	323	319	19	0.0595611	0.0588235	GO:0060205	GO:CC	cytoplasmic vesicle lumen	22097	2286		DCHS1FL vs CTRLFL Up
query_1	TRUE	0.000116407	1689	319	51	0.159875	0.0301954	GO:0005739	GO:CC	mitochondrion	22097	310		DCHS1FL vs CTRLFL Up
query_1	TRUE	0.000187503	446	319	22	0.0689655	0.0493274	GO:0005765	GO:CC	lysosomal membrane	22097	333		DCHS1FL vs CTRLFL Up
query_1	TRUE	0.000187503	446	319	22	0.0689655	0.0493274	GO:0098852	GO:CC	lytic vacuole membrane	22097	3285		DCHS1FL vs CTRLFL Up
query_1	TRUE	0.000229683	91	319	10	0.031348	0.10989	GO:0035578	GO:CC	azurophil granule lumen	22097	1624		DCHS1FL vs CTRLFL Up
query_1	TRUE	0.000236575	489	319	23	0.0721003	0.0470348	GO:0005774	GO:CC	vacuolar membrane	22097	341		DCHS1FL vs CTRLFL Up
query_1	TRUE	0.000237978	5487	319	118	0.369906	0.0215054	GO:0005829	GO:CC	cytosol	22097	380		DCHS1FL vs CTRLFL Up
query_1	TRUE	0.000254435	92	319	10	0.031348	0.108696	GO:0005604	GO:CC	basement membrane	22097	223		DCHS1FL vs CTRLFL Up
query_1	TRUE	0.000269565	14605	319	250	0.783699	0.0171174	GO:0043231	GO:CC	intracellular membrane-bounded organelle	22097	1883		DCHS1FL vs CTRLFL Up
query_1	TRUE	0.00033329	169	319	13	0.0407524	0.0769231	GO:0030426	GO:CC	growth cone	22097	934		DCHS1FL vs CTRLFL Up
query_1	TRUE	0.000413956	622	319	26	0.0815047	0.0418006	GO:0030425	GO:CC	dendrite	22097	933		DCHS1FL vs CTRLFL Up
query_1	TRUE	0.000439185	624	319	26	0.0815047	0.0416667	GO:0097447	GO:CC	dendritic tree	22097	3005		DCHS1FL vs CTRLFL Up
query_1	TRUE	0.000462941	174	319	13	0.0407524	0.0747126	GO:0030427	GO:CC	site of polarized growth	22097	935		DCHS1FL vs CTRLFL Up
query_1	TRUE	0.000537734	1060	319	36	0.112853	0.0339623	GO:0005768	GO:CC	endosome	22097	336		DCHS1FL vs CTRLFL Up
query_1	TRUE	0.000660899	6657	319	135	0.423197	0.0202794	GO:0031974	GO:CC	membrane-enclosed lumen	22097	1221		DCHS1FL vs CTRLFL Up
query_1	TRUE	0.000660899	6657	319	135	0.423197	0.0202794	GO:0070013	GO:CC	intracellular organelle lumen	22097	2399		DCHS1FL vs CTRLFL Up
query_1	TRUE	0.000660899	6657	319	135	0.423197	0.0202794	GO:0043233	GO:CC	organelle lumen	22097	1885		DCHS1FL vs CTRLFL Up
query_1	TRUE	0.000666577	848	319	31	0.0971787	0.0365566	GO:0036477	GO:CC	somatodendritic compartment	22097	1720		DCHS1FL vs CTRLFL Up
query_1	TRUE	0.000797343	212	319	14	0.0438871	0.0660377	GO:0019898	GO:CC	extrinsic component of membrane	22097	826		DCHS1FL vs CTRLFL Up
query_1	TRUE	0.00106907	496	319	22	0.0689655	0.0443548	GO:0005759	GO:CC	mitochondrial matrix	22097	327		DCHS1FL vs CTRLFL Up
query_1	TRUE	0.00272715	72	319	8	0.0250784	0.111111	GO:0031234	GO:CC	extrinsic component of cytoplasmic side of plasma membrane	22097	1064		DCHS1FL vs CTRLFL Up
query_1	TRUE	0.00343464	36	319	6	0.0188088	0.166667	GO:0005834	GO:CC	heterotrimeric G-protein complex	22097	384		DCHS1FL vs CTRLFL Up
query_1	TRUE	0.00383389	498	319	21	0.0658307	0.0421687	GO:0043025	GO:CC	neuronal cell body	22097	1848		DCHS1FL vs CTRLFL Up
query_1	TRUE	0.00417584	313	319	16	0.0501567	0.0511182	GO:0005788	GO:CC	endoplasmic reticulum lumen	22097	353		DCHS1FL vs CTRLFL Up
query_1	TRUE	0.00475134	38	319	6	0.0188088	0.157895	GO:0097386	GO:CC	glial cell projection	22097	2978		DCHS1FL vs CTRLFL Up
query_1	TRUE	0.00551184	1226	319	37	0.115987	0.0301794	GO:0030659	GO:CC	cytoplasmic vesicle membrane	22097	948		DCHS1FL vs CTRLFL Up
query_1	TRUE	0.00674487	290	319	15	0.0470219	0.0517241	GO:0098857	GO:CC	membrane microdomain	22097	3289		DCHS1FL vs CTRLFL Up
query_1	TRUE	0.00703943	1240	319	37	0.115987	0.0298387	GO:0012506	GO:CC	vesicle membrane	22097	688		DCHS1FL vs CTRLFL Up
query_1	TRUE	0.00735088	1194	319	36	0.112853	0.0301508	GO:0005789	GO:CC	endoplasmic reticulum membrane	22097	354		DCHS1FL vs CTRLFL Up
query_1	TRUE	0.00742988	107	319	9	0.0282132	0.0841121	GO:0030175	GO:CC	filopodium	22097	919		DCHS1FL vs CTRLFL Up
query_1	TRUE	0.00774419	366	319	17	0.0532915	0.0464481	GO:0098984	GO:CC	neuron to neuron synapse	22097	3322		DCHS1FL vs CTRLFL Up
query_1	TRUE	0.00816631	1200	319	36	0.112853	0.03	GO:0098827	GO:CC	endoplasmic reticulum subcompartment	22097	3269		DCHS1FL vs CTRLFL Up
query_1	TRUE	0.00855038	567	319	22	0.0689655	0.0388007	GO:0010008	GO:CC	endosome membrane	22097	665		DCHS1FL vs CTRLFL Up
query_1	TRUE	0.00858011	5	319	3	0.00940439	0.6	GO:0097418	GO:CC	neurofibrillary tangle	22097	2989		DCHS1FL vs CTRLFL Up
query_1	TRUE	0.00860094	42	319	6	0.0188088	0.142857	GO:1905360	GO:CC	GTPase complex	22097	3720		DCHS1FL vs CTRLFL Up
query_1	TRUE	0.00907493	1062	319	33	0.103448	0.0310734	GO:0099081	GO:CC	supramolecular polymer	22097	3342		DCHS1FL vs CTRLFL Up
query_1	TRUE	0.0109465	1217	319	36	0.112853	0.0295809	GO:0042175	GO:CC	nuclear outer membrane-endoplasmic reticulum membrane network	22097	1778		DCHS1FL vs CTRLFL Up
query_1	TRUE	0.0137685	422	319	18	0.0564263	0.042654	GO:0005925	GO:CC	focal adhesion	22097	451		DCHS1FL vs CTRLFL Up
query_1	TRUE	0.0140689	346	319	16	0.0501567	0.0462428	GO:0030139	GO:CC	endocytic vesicle	22097	914		DCHS1FL vs CTRLFL Up
query_1	TRUE	0.0149027	67	319	7	0.0219436	0.104478	GO:0060076	GO:CC	excitatory synapse	22097	2264		DCHS1FL vs CTRLFL Up
query_1	TRUE	0.0174946	279	319	14	0.0438871	0.0501792	GO:0150034	GO:CC	distal axon	22097	3594		DCHS1FL vs CTRLFL Up
query_1	TRUE	0.0185954	432	319	18	0.0564263	0.0416667	GO:0030055	GO:CC	cell-substrate junction	22097	869		DCHS1FL vs CTRLFL Up
query_1	TRUE	0.0187801	212	319	12	0.0376176	0.0566038	GO:0098562	GO:CC	cytoplasmic side of membrane	22097	3198		DCHS1FL vs CTRLFL Up
query_1	TRUE	0.0198931	16	319	4	0.0125392	0.25	GO:0097440	GO:CC	apical dendrite	22097	2999		DCHS1FL vs CTRLFL Up
query_1	TRUE	0.0254804	289	319	14	0.0438871	0.0484429	GO:0045121	GO:CC	membrane raft	22097	2130		DCHS1FL vs CTRLFL Up
query_1	TRUE	0.02648	51	319	6	0.0188088	0.117647	GO:0005782	GO:CC	peroxisomal matrix	22097	347		DCHS1FL vs CTRLFL Up
query_1	TRUE	0.02648	51	319	6	0.0188088	0.117647	GO:0031907	GO:CC	microbody lumen	22097	1202		DCHS1FL vs CTRLFL Up
query_1	TRUE	0.0334236	334	319	15	0.0470219	0.0449102	GO:0032279	GO:CC	asymmetric synapse	22097	1282		DCHS1FL vs CTRLFL Up
query_1	TRUE	0.0366639	807	319	26	0.0815047	0.0322181	GO:0099513	GO:CC	polymeric cytoskeletal fiber	22097	3366		DCHS1FL vs CTRLFL Up
query_1	TRUE	0.043158	1054	319	31	0.0971787	0.0294118	GO:0099512	GO:CC	supramolecular fiber	22097	3365		DCHS1FL vs CTRLFL Up
query_1	TRUE	0.0485878	200	319	11	0.0344828	0.055	GO:0030666	GO:CC	endocytic vesicle membrane	22097	954		DCHS1FL vs CTRLFL Up
query_1	TRUE	0.0491719	346	319	15	0.0470219	0.0433526	GO:0099572	GO:CC	postsynaptic specialization	22097	3375		DCHS1FL vs CTRLFL Up
query_1	TRUE	0.0496245	57	319	6	0.0188088	0.105263	GO:0035577	GO:CC	azurophil granule membrane	22097	1623		DCHS1FL vs CTRLFL Up

## Sheet: DCHS1_vs_CTRL_Down_CC
query	significant	p_value	term_size	query_size	intersection_size	precision	recall	term_id	source	term_name	effective_domain_size	source_order	parents	Group
query_1	TRUE	1.51661e-26	2109	127	61	0.480315	0.0289237	GO:0070062	GO:CC	extracellular exosome	22097	2418		DCHS1FL vs CTRLFL Down
query_1	TRUE	2.82592e-26	2133	127	61	0.480315	0.0285982	GO:1903561	GO:CC	extracellular vesicle	22097	3690		DCHS1FL vs CTRLFL Down
query_1	TRUE	2.89965e-26	2134	127	61	0.480315	0.0285848	GO:0065010	GO:CC	extracellular membrane-bounded organelle	22097	2398		DCHS1FL vs CTRLFL Down
query_1	TRUE	2.89965e-26	2134	127	61	0.480315	0.0285848	GO:0043230	GO:CC	extracellular organelle	22097	1882		DCHS1FL vs CTRLFL Down
query_1	TRUE	2.72331e-20	5487	127	84	0.661417	0.0153089	GO:0005829	GO:CC	cytosol	22097	380		DCHS1FL vs CTRLFL Down
query_1	TRUE	3.41972e-20	12345	127	120	0.944882	0.00972053	GO:0005737	GO:CC	cytoplasm	22097	309		DCHS1FL vs CTRLFL Down
query_1	TRUE	4.45873e-20	3303	127	66	0.519685	0.0199818	GO:0005615	GO:CC	extracellular space	22097	232		DCHS1FL vs CTRLFL Down
query_1	TRUE	4.03106e-17	4213	127	70	0.551181	0.0166152	GO:0005576	GO:CC	extracellular region	22097	198		DCHS1FL vs CTRLFL Down
query_1	TRUE	6.38967e-17	4004	127	68	0.535433	0.016983	GO:0031982	GO:CC	vesicle	22097	1228		DCHS1FL vs CTRLFL Down
query_1	TRUE	4.23598e-11	67	127	11	0.0866142	0.164179	GO:0000502	GO:CC	proteasome complex	22097	84		DCHS1FL vs CTRLFL Down
query_1	TRUE	4.8908e-11	91	127	12	0.0944882	0.131868	GO:1905369	GO:CC	endopeptidase complex	22097	3722		DCHS1FL vs CTRLFL Down
query_1	TRUE	1.29268e-10	23	127	8	0.0629921	0.347826	GO:0005839	GO:CC	proteasome core complex	22097	388		DCHS1FL vs CTRLFL Down
query_1	TRUE	2.31766e-09	125	127	12	0.0944882	0.096	GO:1905368	GO:CC	peptidase complex	22097	3721		DCHS1FL vs CTRLFL Down
query_1	TRUE	1.06191e-08	220	127	14	0.110236	0.0636364	GO:0030017	GO:CC	sarcomere	22097	865		DCHS1FL vs CTRLFL Down
query_1	TRUE	3.77269e-08	242	127	14	0.110236	0.0578512	GO:0030016	GO:CC	myofibril	22097	864		DCHS1FL vs CTRLFL Down
query_1	TRUE	4.21069e-08	27	127	7	0.0551181	0.259259	GO:0036379	GO:CC	myofilament	22097	1701		DCHS1FL vs CTRLFL Down
query_1	TRUE	6.43702e-08	252	127	14	0.110236	0.0555556	GO:0043292	GO:CC	contractile fiber	22097	1900		DCHS1FL vs CTRLFL Down
query_1	TRUE	8.87345e-07	23	127	6	0.0472441	0.26087	GO:0005865	GO:CC	striated muscle thin filament	22097	405		DCHS1FL vs CTRLFL Down
query_1	TRUE	9.16553e-07	425	127	16	0.125984	0.0376471	GO:0062023	GO:CC	collagen-containing extracellular matrix	22097	2360		DCHS1FL vs CTRLFL Down
query_1	TRUE	7.50814e-06	16808	127	120	0.944882	0.00713946	GO:0043226	GO:CC	organelle	22097	1878		DCHS1FL vs CTRLFL Down
query_1	TRUE	1.63676e-05	17834	127	123	0.968504	0.00689694	GO:0005622	GO:CC	intracellular anatomical structure	22097	237		DCHS1FL vs CTRLFL Down
query_1	TRUE	3.75995e-05	555	127	16	0.125984	0.0288288	GO:0031012	GO:CC	extracellular matrix	22097	1028		DCHS1FL vs CTRLFL Down
query_1	TRUE	3.8528e-05	556	127	16	0.125984	0.028777	GO:0030312	GO:CC	external encapsulating structure	22097	927		DCHS1FL vs CTRLFL Down
query_1	TRUE	4.20805e-05	1054	127	22	0.173228	0.0208729	GO:0099512	GO:CC	supramolecular fiber	22097	3365		DCHS1FL vs CTRLFL Down
query_1	TRUE	4.7936e-05	1062	127	22	0.173228	0.0207156	GO:0099081	GO:CC	supramolecular polymer	22097	3342		DCHS1FL vs CTRLFL Down
query_1	TRUE	5.80493e-05	896	127	20	0.15748	0.0223214	GO:0030141	GO:CC	secretory granule	22097	916		DCHS1FL vs CTRLFL Down
query_1	TRUE	6.33203e-05	10	127	4	0.0314961	0.4	GO:0019773	GO:CC	proteasome core complex, alpha-subunit complex	22097	811		DCHS1FL vs CTRLFL Down
query_1	TRUE	0.000219802	4	127	3	0.023622	0.75	GO:0005862	GO:CC	muscle thin filament tropomyosin	22097	403		DCHS1FL vs CTRLFL Down
query_1	TRUE	0.000474065	141	127	8	0.0629921	0.0567376	GO:0042383	GO:CC	sarcolemma	22097	1781		DCHS1FL vs CTRLFL Down
query_1	TRUE	0.000521894	1426	127	24	0.188976	0.0168303	GO:0099080	GO:CC	supramolecular complex	22097	3341		DCHS1FL vs CTRLFL Down
query_1	TRUE	0.000633407	951	127	19	0.149606	0.019979	GO:0140535	GO:CC	intracellular protein-containing complex	22097	3560		DCHS1FL vs CTRLFL Down
query_1	TRUE	0.000900485	1069	127	20	0.15748	0.0187091	GO:0099503	GO:CC	secretory vesicle	22097	3364		DCHS1FL vs CTRLFL Down
query_1	TRUE	0.00109476	41	127	5	0.0393701	0.121951	GO:0101031	GO:CC	protein folding chaperone complex	22097	3387		DCHS1FL vs CTRLFL Down
query_1	TRUE	0.0014743	16018	127	113	0.889764	0.00705456	GO:0043229	GO:CC	intracellular organelle	22097	1881		DCHS1FL vs CTRLFL Down
query_1	TRUE	0.00191524	121	127	7	0.0551181	0.0578512	GO:0005884	GO:CC	actin filament	22097	420		DCHS1FL vs CTRLFL Down
query_1	TRUE	0.00248444	15671	127	111	0.874016	0.00708315	GO:0043227	GO:CC	membrane-bounded organelle	22097	1879		DCHS1FL vs CTRLFL Down
query_1	TRUE	0.00451958	9	127	3	0.023622	0.333333	GO:0005861	GO:CC	troponin complex	22097	402		DCHS1FL vs CTRLFL Down
query_1	TRUE	0.00880329	11	127	3	0.023622	0.272727	GO:0019774	GO:CC	proteasome core complex, beta-subunit complex	22097	812		DCHS1FL vs CTRLFL Down
query_1	TRUE	0.0244523	124	127	6	0.0472441	0.0483871	GO:1904813	GO:CC	ficolin-1-rich granule lumen	22097	3709		DCHS1FL vs CTRLFL Down
query_1	TRUE	0.0317628	323	127	9	0.0708661	0.0278638	GO:0060205	GO:CC	cytoplasmic vesicle lumen	22097	2286		DCHS1FL vs CTRLFL Down
query_1	TRUE	0.032514	324	127	9	0.0708661	0.0277778	GO:0031983	GO:CC	vesicle lumen	22097	1229		DCHS1FL vs CTRLFL Down
query_1	TRUE	0.0340265	4777	127	46	0.362205	0.00962947	GO:0012505	GO:CC	endomembrane system	22097	687		DCHS1FL vs CTRLFL Down
query_1	TRUE	0.042273	18	127	3	0.023622	0.166667	GO:0042589	GO:CC	zymogen granule membrane	22097	1803		DCHS1FL vs CTRLFL Down
query_1	TRUE	0.0495472	422	127	10	0.0787402	0.0236967	GO:0005925	GO:CC	focal adhesion	22097	451		DCHS1FL vs CTRLFL Down

## Sheet: FAT4_KO_Ctrl_Up_BP
query	significant	p_value	term_size	query_size	intersection_size	precision	recall	term_id	source	term_name	effective_domain_size	source_order	parents	Group
query_1	TRUE	5.62525e-27	5986	810	381	0.47037	0.0636485	GO:1901564	GO:BP	organonitrogen compound metabolic process	21031	22098		FAT4 KO/Ctrl Up
query_1	TRUE	2.63266e-25	1813	810	170	0.209877	0.0937672	GO:0044281	GO:BP	small molecule metabolic process	21031	11317		FAT4 KO/Ctrl Up
query_1	TRUE	1.1661e-23	3613	810	262	0.323457	0.0725159	GO:0006996	GO:BP	organelle organization	21031	2642		FAT4 KO/Ctrl Up
query_1	TRUE	2.05379e-20	2425	810	193	0.238272	0.0795876	GO:0051128	GO:BP	regulation of cellular component organization	21031	13953		FAT4 KO/Ctrl Up
query_1	TRUE	4.78571e-20	2556	810	199	0.245679	0.077856	GO:0009056	GO:BP	catabolic process	21031	3269		FAT4 KO/Ctrl Up
query_1	TRUE	8.16847e-20	3621	810	252	0.311111	0.069594	GO:0051641	GO:BP	cellular localization	21031	14309		FAT4 KO/Ctrl Up
query_1	TRUE	5.31351e-19	1600	810	144	0.177778	0.09	GO:0044248	GO:BP	cellular catabolic process	21031	11304		FAT4 KO/Ctrl Up
query_1	TRUE	2.1049e-16	1173	810	113	0.139506	0.0963342	GO:0033043	GO:BP	regulation of organelle organization	21031	8278		FAT4 KO/Ctrl Up
query_1	TRUE	3.82809e-16	1972	810	158	0.195062	0.0801217	GO:0051649	GO:BP	establishment of localization in cell	21031	14317		FAT4 KO/Ctrl Up
query_1	TRUE	6.42029e-16	677	810	80	0.0987654	0.118168	GO:0055086	GO:BP	nucleobase-containing small molecule metabolic process	21031	14702		FAT4 KO/Ctrl Up
query_1	TRUE	3.44092e-15	2074	810	161	0.198765	0.0776278	GO:1901575	GO:BP	organic substance catabolic process	21031	22105		FAT4 KO/Ctrl Up
query_1	TRUE	4.09422e-15	1512	810	130	0.160494	0.0859788	GO:0007010	GO:BP	cytoskeleton organization	21031	2653		FAT4 KO/Ctrl Up
query_1	TRUE	5.31892e-15	3210	810	218	0.269136	0.0679128	GO:0033036	GO:BP	macromolecule localization	21031	8276		FAT4 KO/Ctrl Up
query_1	TRUE	1.49007e-14	383	810	56	0.0691358	0.146214	GO:1902903	GO:BP	regulation of supramolecular fiber organization	21031	23167		FAT4 KO/Ctrl Up
query_1	TRUE	1.5534e-14	2731	810	193	0.238272	0.0706701	GO:0008104	GO:BP	protein localization	21031	3157		FAT4 KO/Ctrl Up
query_1	TRUE	2.39057e-14	2742	810	193	0.238272	0.0703866	GO:0070727	GO:BP	cellular macromolecule localization	21031	16772		FAT4 KO/Ctrl Up
query_1	TRUE	2.57983e-14	842	810	88	0.108642	0.104513	GO:0097435	GO:BP	supramolecular fiber organization	21031	19199		FAT4 KO/Ctrl Up
query_1	TRUE	4.60271e-14	567	810	69	0.0851852	0.121693	GO:0072521	GO:BP	purine-containing compound metabolic process	21031	17940		FAT4 KO/Ctrl Up
query_1	TRUE	5.31906e-14	899	810	91	0.112346	0.101224	GO:0019752	GO:BP	carboxylic acid metabolic process	21031	6252		FAT4 KO/Ctrl Up
query_1	TRUE	7.65489e-14	601	810	71	0.0876543	0.118136	GO:0009117	GO:BP	nucleotide metabolic process	21031	3323		FAT4 KO/Ctrl Up
query_1	TRUE	8.16099e-14	921	810	92	0.11358	0.0998914	GO:0043436	GO:BP	oxoacid metabolic process	21031	11048		FAT4 KO/Ctrl Up
query_1	TRUE	1.23515e-13	927	810	92	0.11358	0.0992449	GO:0006082	GO:BP	organic acid metabolic process	21031	1967		FAT4 KO/Ctrl Up
query_1	TRUE	1.5552e-13	609	810	71	0.0876543	0.116585	GO:0006753	GO:BP	nucleoside phosphate metabolic process	21031	2478		FAT4 KO/Ctrl Up
query_1	TRUE	1.58031e-13	2531	810	180	0.222222	0.0711181	GO:0007399	GO:BP	nervous system development	21031	2932		FAT4 KO/Ctrl Up
query_1	TRUE	1.58218e-13	538	810	66	0.0814815	0.122677	GO:0006163	GO:BP	purine nucleotide metabolic process	21031	2018		FAT4 KO/Ctrl Up
query_1	TRUE	2.00079e-13	215	810	40	0.0493827	0.186047	GO:1901605	GO:BP	alpha-amino acid metabolic process	21031	22122		FAT4 KO/Ctrl Up
query_1	TRUE	2.52237e-13	515	810	64	0.0790123	0.124272	GO:0051493	GO:BP	regulation of cytoskeleton organization	21031	14203		FAT4 KO/Ctrl Up
query_1	TRUE	3.1518e-13	297	810	47	0.0580247	0.158249	GO:0006520	GO:BP	amino acid metabolic process	21031	2267		FAT4 KO/Ctrl Up
query_1	TRUE	6.97135e-13	671	810	74	0.091358	0.110283	GO:0120039	GO:BP	plasma membrane bounded cell projection morphogenesis	21031	20036		FAT4 KO/Ctrl Up
query_1	TRUE	1.04105e-12	676	810	74	0.091358	0.109467	GO:0048858	GO:BP	cell projection morphogenesis	21031	13527		FAT4 KO/Ctrl Up
query_1	TRUE	1.31484e-12	463	810	59	0.0728395	0.12743	GO:0007015	GO:BP	actin filament organization	21031	2655		FAT4 KO/Ctrl Up
query_1	TRUE	3.67037e-12	785	810	80	0.0987654	0.101911	GO:0032989	GO:BP	cellular anatomical entity morphogenesis	21031	8249		FAT4 KO/Ctrl Up
query_1	TRUE	6.33615e-12	1547	810	124	0.153086	0.0801551	GO:0016192	GO:BP	vesicle-mediated transport	21031	5229		FAT4 KO/Ctrl Up
query_1	TRUE	7.94812e-12	1371	810	114	0.140741	0.083151	GO:0046907	GO:BP	intracellular transport	21031	12847		FAT4 KO/Ctrl Up
query_1	TRUE	1.32725e-11	1399	810	115	0.141975	0.0822016	GO:1901565	GO:BP	organonitrogen compound catabolic process	21031	22099		FAT4 KO/Ctrl Up
query_1	TRUE	1.83661e-11	5520	810	311	0.383951	0.0563406	GO:0051179	GO:BP	localization	21031	14002		FAT4 KO/Ctrl Up
query_1	TRUE	2.7311e-11	719	810	74	0.091358	0.102921	GO:0051129	GO:BP	negative regulation of cellular component organization	21031	13954		FAT4 KO/Ctrl Up
query_1	TRUE	4.02174e-11	485	810	58	0.0716049	0.119588	GO:0019693	GO:BP	ribose phosphate metabolic process	21031	6216		FAT4 KO/Ctrl Up
query_1	TRUE	7.31729e-11	655	810	69	0.0851852	0.105344	GO:0048812	GO:BP	neuron projection morphogenesis	21031	13483		FAT4 KO/Ctrl Up
query_1	TRUE	7.66908e-11	1167	810	100	0.123457	0.0856898	GO:0048666	GO:BP	neuron development	21031	13349		FAT4 KO/Ctrl Up
query_1	TRUE	1.26876e-10	1194	810	101	0.124691	0.0845896	GO:0043603	GO:BP	amide metabolic process	21031	11152		FAT4 KO/Ctrl Up
query_1	TRUE	1.46634e-10	4912	810	281	0.346914	0.0572068	GO:0019538	GO:BP	protein metabolic process	21031	6075		FAT4 KO/Ctrl Up
query_1	TRUE	1.48733e-10	361	810	48	0.0592593	0.132964	GO:0010639	GO:BP	negative regulation of organelle organization	21031	4335		FAT4 KO/Ctrl Up
query_1	TRUE	2.19898e-10	717	810	72	0.0888889	0.100418	GO:0030036	GO:BP	actin cytoskeleton organization	21031	6897		FAT4 KO/Ctrl Up
query_1	TRUE	2.27997e-10	1014	810	90	0.111111	0.0887574	GO:0031175	GO:BP	neuron projection development	21031	7333		FAT4 KO/Ctrl Up
query_1	TRUE	2.66588e-10	2571	810	172	0.212346	0.0669	GO:0006796	GO:BP	phosphate-containing compound metabolic process	21031	2510		FAT4 KO/Ctrl Up
query_1	TRUE	3.12032e-10	2596	810	173	0.21358	0.066641	GO:0006793	GO:BP	phosphorus metabolic process	21031	2507		FAT4 KO/Ctrl Up
query_1	TRUE	3.4132e-10	2018	810	144	0.177778	0.0713578	GO:0032879	GO:BP	regulation of localization	21031	8155		FAT4 KO/Ctrl Up
query_1	TRUE	6.14175e-10	1424	810	112	0.138272	0.0786517	GO:0015031	GO:BP	protein transport	21031	4854		FAT4 KO/Ctrl Up
query_1	TRUE	6.98519e-10	1034	810	90	0.111111	0.0870406	GO:0019637	GO:BP	organophosphate metabolic process	21031	6166		FAT4 KO/Ctrl Up
query_1	TRUE	9.38009e-10	597	810	63	0.0777778	0.105528	GO:0048667	GO:BP	cell morphogenesis involved in neuron differentiation	21031	13350		FAT4 KO/Ctrl Up
query_1	TRUE	9.57564e-10	971	810	86	0.106173	0.0885685	GO:0044087	GO:BP	regulation of cellular component biogenesis	21031	11272		FAT4 KO/Ctrl Up
query_1	TRUE	1.04357e-09	805	810	76	0.0938272	0.0944099	GO:0030029	GO:BP	actin filament-based process	21031	6890		FAT4 KO/Ctrl Up
query_1	TRUE	1.15845e-09	204	810	34	0.0419753	0.166667	GO:0032271	GO:BP	regulation of protein polymerization	21031	7724		FAT4 KO/Ctrl Up
query_1	TRUE	1.31193e-09	1742	810	128	0.158025	0.0734788	GO:0022008	GO:BP	neurogenesis	21031	6799		FAT4 KO/Ctrl Up
query_1	TRUE	1.40689e-09	995	810	87	0.107407	0.0874372	GO:0060341	GO:BP	regulation of cellular localization	21031	15019		FAT4 KO/Ctrl Up
query_1	TRUE	1.50818e-09	911	810	82	0.101235	0.090011	GO:0006518	GO:BP	peptide metabolic process	21031	2266		FAT4 KO/Ctrl Up
query_1	TRUE	1.82229e-09	515	810	57	0.0703704	0.11068	GO:0006091	GO:BP	generation of precursor metabolites and energy	21031	1974		FAT4 KO/Ctrl Up
query_1	TRUE	1.84234e-09	2102	810	146	0.180247	0.0694577	GO:0051246	GO:BP	regulation of protein metabolic process	21031	14041		FAT4 KO/Ctrl Up
query_1	TRUE	1.94703e-09	163	810	30	0.037037	0.184049	GO:1902904	GO:BP	negative regulation of supramolecular fiber organization	21031	23168		FAT4 KO/Ctrl Up
query_1	TRUE	2.21433e-09	986	810	86	0.106173	0.0872211	GO:0000902	GO:BP	cell morphogenesis	21031	242		FAT4 KO/Ctrl Up
query_1	TRUE	2.30229e-09	1911	810	136	0.167901	0.0711669	GO:0071705	GO:BP	nitrogen compound transport	21031	17375		FAT4 KO/Ctrl Up
query_1	TRUE	3.21507e-09	223	810	35	0.0432099	0.156951	GO:0099003	GO:BP	vesicle-mediated transport in synapse	21031	19549		FAT4 KO/Ctrl Up
query_1	TRUE	3.40633e-09	200	810	33	0.0407407	0.165	GO:0099504	GO:BP	synaptic vesicle cycle	21031	19651		FAT4 KO/Ctrl Up
query_1	TRUE	4.15133e-09	287	810	40	0.0493827	0.139373	GO:0051258	GO:BP	protein polymerization	21031	14053		FAT4 KO/Ctrl Up
query_1	TRUE	7.91823e-09	1924	810	135	0.166667	0.0701663	GO:0045184	GO:BP	establishment of protein localization	21031	11702		FAT4 KO/Ctrl Up
query_1	TRUE	9.30814e-09	151	810	28	0.0345679	0.18543	GO:0170039	GO:BP	proteinogenic amino acid metabolic process	21031	20789		FAT4 KO/Ctrl Up
query_1	TRUE	9.64056e-09	162	810	29	0.0358025	0.179012	GO:0170033	GO:BP	L-amino acid metabolic process	21031	20783		FAT4 KO/Ctrl Up
query_1	TRUE	1.01531e-08	1431	810	109	0.134568	0.0761705	GO:0030182	GO:BP	neuron differentiation	21031	6936		FAT4 KO/Ctrl Up
query_1	TRUE	1.32056e-08	379	810	46	0.0567901	0.121372	GO:0044282	GO:BP	small molecule catabolic process	21031	11318		FAT4 KO/Ctrl Up
query_1	TRUE	1.36253e-08	1570	810	116	0.14321	0.0738854	GO:0120036	GO:BP	plasma membrane bounded cell projection organization	21031	20035		FAT4 KO/Ctrl Up
query_1	TRUE	1.52276e-08	652	810	64	0.0790123	0.0981595	GO:0120035	GO:BP	regulation of plasma membrane bounded cell projection organization	21031	20034		FAT4 KO/Ctrl Up
query_1	TRUE	1.53132e-08	766	810	71	0.0876543	0.0926893	GO:0051248	GO:BP	negative regulation of protein metabolic process	21031	14043		FAT4 KO/Ctrl Up
query_1	TRUE	1.60809e-08	4350	810	248	0.306173	0.0570115	GO:0006810	GO:BP	transport	21031	2519		FAT4 KO/Ctrl Up
query_1	TRUE	3.07846e-08	417	810	48	0.0592593	0.115108	GO:0043254	GO:BP	regulation of protein-containing complex assembly	21031	10941		FAT4 KO/Ctrl Up
query_1	TRUE	3.26799e-08	8151	810	406	0.501235	0.0498098	GO:0016043	GO:BP	cellular component organization	21031	5137		FAT4 KO/Ctrl Up
query_1	TRUE	3.59374e-08	1594	810	116	0.14321	0.0727729	GO:0051049	GO:BP	regulation of transport	21031	13898		FAT4 KO/Ctrl Up
query_1	TRUE	3.84274e-08	815	810	73	0.0901235	0.0895706	GO:0061024	GO:BP	membrane organization	21031	15620		FAT4 KO/Ctrl Up
query_1	TRUE	4.07344e-08	667	810	64	0.0790123	0.095952	GO:0031344	GO:BP	regulation of cell projection organization	21031	7392		FAT4 KO/Ctrl Up
query_1	TRUE	4.19924e-08	450	810	50	0.0617284	0.111111	GO:0009150	GO:BP	purine ribonucleotide metabolic process	21031	3354		FAT4 KO/Ctrl Up
query_1	TRUE	4.21677e-08	269	810	37	0.045679	0.137546	GO:0110053	GO:BP	regulation of actin filament organization	21031	19940		FAT4 KO/Ctrl Up
query_1	TRUE	4.47852e-08	172	810	29	0.0358025	0.168605	GO:0072524	GO:BP	pyridine-containing compound metabolic process	21031	17943		FAT4 KO/Ctrl Up
query_1	TRUE	6.73221e-08	1514	810	111	0.137037	0.0733157	GO:0048699	GO:BP	generation of neurons	21031	13381		FAT4 KO/Ctrl Up
query_1	TRUE	6.81326e-08	471	810	51	0.062963	0.10828	GO:0009259	GO:BP	ribonucleotide metabolic process	21031	3461		FAT4 KO/Ctrl Up
query_1	TRUE	7.58553e-08	1613	810	116	0.14321	0.0719157	GO:0030030	GO:BP	cell projection organization	21031	6891		FAT4 KO/Ctrl Up
query_1	TRUE	9.56463e-08	4881	810	268	0.330864	0.0549068	GO:0051234	GO:BP	establishment of localization	21031	14032		FAT4 KO/Ctrl Up
query_1	TRUE	9.78571e-08	616	810	60	0.0740741	0.0974026	GO:1901361	GO:BP	organic cyclic compound catabolic process	21031	21927		FAT4 KO/Ctrl Up
query_1	TRUE	1.11359e-07	1116	810	89	0.109877	0.0797491	GO:0051130	GO:BP	positive regulation of cellular component organization	21031	13955		FAT4 KO/Ctrl Up
query_1	TRUE	1.27204e-07	620	810	60	0.0740741	0.0967742	GO:0051640	GO:BP	organelle localization	21031	14308		FAT4 KO/Ctrl Up
query_1	TRUE	1.33927e-07	889	810	76	0.0938272	0.0854893	GO:0032880	GO:BP	regulation of protein localization	21031	8156		FAT4 KO/Ctrl Up
query_1	TRUE	1.48443e-07	466	810	50	0.0617284	0.107296	GO:0007409	GO:BP	axonogenesis	21031	2939		FAT4 KO/Ctrl Up
query_1	TRUE	1.64438e-07	8361	810	411	0.507407	0.0491568	GO:0071840	GO:BP	cellular component organization or biogenesis	21031	17446		FAT4 KO/Ctrl Up
query_1	TRUE	1.65102e-07	3973	810	227	0.280247	0.0571357	GO:0048731	GO:BP	system development	21031	13413		FAT4 KO/Ctrl Up
query_1	TRUE	2.40816e-07	1761	810	122	0.150617	0.0692788	GO:1901566	GO:BP	organonitrogen compound biosynthetic process	21031	22100		FAT4 KO/Ctrl Up
query_1	TRUE	3.36024e-07	2358	810	151	0.18642	0.0640373	GO:0071702	GO:BP	organic substance transport	21031	17372		FAT4 KO/Ctrl Up
query_1	TRUE	3.43926e-07	587	810	57	0.0703704	0.0971039	GO:0019439	GO:BP	aromatic compound catabolic process	21031	5984		FAT4 KO/Ctrl Up
query_1	TRUE	4.35957e-07	527	810	53	0.0654321	0.100569	GO:0061564	GO:BP	axon development	21031	16051		FAT4 KO/Ctrl Up
query_1	TRUE	4.37416e-07	1091	810	86	0.106173	0.0788268	GO:1901135	GO:BP	carbohydrate derivative metabolic process	21031	21749		FAT4 KO/Ctrl Up
query_1	TRUE	4.48284e-07	376	810	43	0.0530864	0.114362	GO:0032970	GO:BP	regulation of actin filament-based process	21031	8233		FAT4 KO/Ctrl Up
query_1	TRUE	4.86522e-07	334	810	40	0.0493827	0.11976	GO:0032956	GO:BP	regulation of actin cytoskeleton organization	21031	8220		FAT4 KO/Ctrl Up
query_1	TRUE	5.14185e-07	166	810	27	0.0333333	0.162651	GO:0019362	GO:BP	pyridine nucleotide metabolic process	21031	5915		FAT4 KO/Ctrl Up
query_1	TRUE	5.14185e-07	166	810	27	0.0333333	0.162651	GO:0046496	GO:BP	nicotinamide nucleotide metabolic process	21031	12605		FAT4 KO/Ctrl Up
query_1	TRUE	1.30002e-06	161	810	26	0.0320988	0.161491	GO:0051494	GO:BP	negative regulation of cytoskeleton organization	21031	14204		FAT4 KO/Ctrl Up
query_1	TRUE	1.84148e-06	61	810	16	0.0197531	0.262295	GO:0031113	GO:BP	regulation of microtubule polymerization	21031	7283		FAT4 KO/Ctrl Up
query_1	TRUE	2.26336e-06	1128	810	86	0.106173	0.0762411	GO:0009628	GO:BP	response to abiotic stimulus	21031	3586		FAT4 KO/Ctrl Up
query_1	TRUE	2.28662e-06	568	810	54	0.0666667	0.0950704	GO:0046700	GO:BP	heterocycle catabolic process	21031	12732		FAT4 KO/Ctrl Up
query_1	TRUE	2.46471e-06	80	810	18	0.0222222	0.225	GO:0032272	GO:BP	negative regulation of protein polymerization	21031	7725		FAT4 KO/Ctrl Up
query_1	TRUE	2.72789e-06	704	810	62	0.0765432	0.0880682	GO:0006897	GO:BP	endocytosis	21031	2580		FAT4 KO/Ctrl Up
query_1	TRUE	2.83458e-06	523	810	51	0.062963	0.0975143	GO:0022411	GO:BP	cellular component disassembly	21031	6839		FAT4 KO/Ctrl Up
query_1	TRUE	2.9965e-06	270	810	34	0.0419753	0.125926	GO:0009141	GO:BP	nucleoside triphosphate metabolic process	21031	3345		FAT4 KO/Ctrl Up
query_1	TRUE	3.08842e-06	298	810	36	0.0444444	0.120805	GO:0016311	GO:BP	dephosphorylation	21031	5262		FAT4 KO/Ctrl Up
query_1	TRUE	3.64337e-06	112	810	21	0.0259259	0.1875	GO:0009063	GO:BP	amino acid catabolic process	21031	3276		FAT4 KO/Ctrl Up
query_1	TRUE	4.65103e-06	83	810	18	0.0222222	0.216867	GO:0036465	GO:BP	synaptic vesicle recycling	21031	9945		FAT4 KO/Ctrl Up
query_1	TRUE	5.31989e-06	1338	810	96	0.118519	0.0717489	GO:0009057	GO:BP	macromolecule catabolic process	21031	3270		FAT4 KO/Ctrl Up
query_1	TRUE	5.81329e-06	439	810	45	0.0555556	0.102506	GO:0034248	GO:BP	regulation of amide metabolic process	21031	8813		FAT4 KO/Ctrl Up
query_1	TRUE	6.09408e-06	250	810	32	0.0395062	0.128	GO:0032984	GO:BP	protein-containing complex disassembly	21031	8244		FAT4 KO/Ctrl Up
query_1	TRUE	6.55244e-06	211	810	29	0.0358025	0.137441	GO:0030705	GO:BP	cytoskeleton-dependent intracellular transport	21031	7123		FAT4 KO/Ctrl Up
query_1	TRUE	8.20233e-06	759	810	64	0.0790123	0.0843215	GO:0034330	GO:BP	cell junction organization	21031	8863		FAT4 KO/Ctrl Up
query_1	TRUE	8.35018e-06	163	810	25	0.0308642	0.153374	GO:0070507	GO:BP	regulation of microtubule cytoskeleton organization	21031	16658		FAT4 KO/Ctrl Up
query_1	TRUE	9.05206e-06	254	810	32	0.0395062	0.125984	GO:0009144	GO:BP	purine nucleoside triphosphate metabolic process	21031	3348		FAT4 KO/Ctrl Up
query_1	TRUE	9.05206e-06	254	810	32	0.0395062	0.125984	GO:0009199	GO:BP	ribonucleoside triphosphate metabolic process	21031	3402		FAT4 KO/Ctrl Up
query_1	TRUE	9.72371e-06	526	810	50	0.0617284	0.095057	GO:0034655	GO:BP	nucleobase-containing compound catabolic process	21031	9010		FAT4 KO/Ctrl Up
query_1	TRUE	9.74547e-06	77	810	17	0.0209877	0.220779	GO:0009064	GO:BP	glutamine family amino acid metabolic process	21031	3277		FAT4 KO/Ctrl Up
query_1	TRUE	9.90482e-06	592	810	54	0.0666667	0.0912162	GO:0044283	GO:BP	small molecule biosynthetic process	21031	11319		FAT4 KO/Ctrl Up
query_1	TRUE	9.99163e-06	887	810	71	0.0876543	0.0800451	GO:0043604	GO:BP	amide biosynthetic process	21031	11153		FAT4 KO/Ctrl Up
query_1	TRUE	1.09487e-05	1035	810	79	0.0975309	0.0763285	GO:0007417	GO:BP	central nervous system development	21031	2946		FAT4 KO/Ctrl Up
query_1	TRUE	1.25794e-05	217	810	29	0.0358025	0.133641	GO:0006457	GO:BP	protein folding	21031	2227		FAT4 KO/Ctrl Up
query_1	TRUE	1.39887e-05	218	810	29	0.0358025	0.133028	GO:0006470	GO:BP	protein dephosphorylation	21031	2233		FAT4 KO/Ctrl Up
query_1	TRUE	1.40163e-05	752	810	63	0.0777778	0.0837766	GO:0043043	GO:BP	peptide biosynthetic process	21031	10843		FAT4 KO/Ctrl Up
query_1	TRUE	1.60898e-05	567	810	52	0.0641975	0.0917108	GO:0044270	GO:BP	cellular nitrogen compound catabolic process	21031	11311		FAT4 KO/Ctrl Up
query_1	TRUE	1.73392e-05	247	810	31	0.0382716	0.125506	GO:0009205	GO:BP	purine ribonucleoside triphosphate metabolic process	21031	3408		FAT4 KO/Ctrl Up
query_1	TRUE	1.89638e-05	723	810	61	0.0753086	0.0843707	GO:0006412	GO:BP	translation	21031	2194		FAT4 KO/Ctrl Up
query_1	TRUE	1.93339e-05	4643	810	247	0.304938	0.0531984	GO:0007275	GO:BP	multicellular organism development	21031	2835		FAT4 KO/Ctrl Up
query_1	TRUE	2.00122e-05	505	810	48	0.0592593	0.0950495	GO:0010638	GO:BP	positive regulation of organelle organization	21031	4334		FAT4 KO/Ctrl Up
query_1	TRUE	2.00421e-05	364	810	39	0.0481481	0.107143	GO:0016050	GO:BP	vesicle organization	21031	5142		FAT4 KO/Ctrl Up
query_1	TRUE	2.36172e-05	159	810	24	0.0296296	0.150943	GO:0016052	GO:BP	carbohydrate catabolic process	21031	5144		FAT4 KO/Ctrl Up
query_1	TRUE	2.39257e-05	184	810	26	0.0320988	0.141304	GO:0051495	GO:BP	positive regulation of cytoskeleton organization	21031	14205		FAT4 KO/Ctrl Up
query_1	TRUE	2.6074e-05	224	810	29	0.0358025	0.129464	GO:0051648	GO:BP	vesicle localization	21031	14316		FAT4 KO/Ctrl Up
query_1	TRUE	2.63988e-05	92	810	18	0.0222222	0.195652	GO:1901606	GO:BP	alpha-amino acid catabolic process	21031	22123		FAT4 KO/Ctrl Up
query_1	TRUE	2.73228e-05	238	810	30	0.037037	0.12605	GO:0046390	GO:BP	ribose phosphate biosynthetic process	21031	12519		FAT4 KO/Ctrl Up
query_1	TRUE	3.15464e-05	325	810	36	0.0444444	0.110769	GO:0016236	GO:BP	macroautophagy	21031	5240		FAT4 KO/Ctrl Up
query_1	TRUE	3.33458e-05	5899	810	299	0.369136	0.0506866	GO:0048856	GO:BP	anatomical structure development	21031	13525		FAT4 KO/Ctrl Up
query_1	TRUE	3.54649e-05	2846	810	166	0.204938	0.0583275	GO:0065008	GO:BP	regulation of biological quality	21031	16385		FAT4 KO/Ctrl Up
query_1	TRUE	3.66134e-05	175	810	25	0.0308642	0.142857	GO:1902905	GO:BP	positive regulation of supramolecular fiber organization	21031	23169		FAT4 KO/Ctrl Up
query_1	TRUE	4.48171e-05	95	810	18	0.0222222	0.189474	GO:0046785	GO:BP	microtubule polymerization	21031	12776		FAT4 KO/Ctrl Up
query_1	TRUE	4.48171e-05	95	810	18	0.0222222	0.189474	GO:0031110	GO:BP	regulation of microtubule polymerization or depolymerization	21031	7280		FAT4 KO/Ctrl Up
query_1	TRUE	4.64814e-05	117	810	20	0.0246914	0.17094	GO:0051261	GO:BP	protein depolymerization	21031	14056		FAT4 KO/Ctrl Up
query_1	TRUE	5.76014e-05	457	810	44	0.054321	0.0962801	GO:0010975	GO:BP	regulation of neuron projection development	21031	4609		FAT4 KO/Ctrl Up
query_1	TRUE	5.76019e-05	205	810	27	0.0333333	0.131707	GO:0051650	GO:BP	establishment of vesicle localization	21031	14318		FAT4 KO/Ctrl Up
query_1	TRUE	7.51789e-05	577	810	51	0.062963	0.0883882	GO:0061919	GO:BP	process utilizing autophagic mechanism	21031	16215		FAT4 KO/Ctrl Up
query_1	TRUE	7.51789e-05	577	810	51	0.062963	0.0883882	GO:0006914	GO:BP	autophagy	21031	2592		FAT4 KO/Ctrl Up
query_1	TRUE	7.57177e-05	6453	810	320	0.395062	0.0495893	GO:0032502	GO:BP	developmental process	21031	7884		FAT4 KO/Ctrl Up
query_1	TRUE	7.85715e-05	21	810	9	0.0111111	0.428571	GO:0006098	GO:BP	pentose-phosphate shunt	21031	1978		FAT4 KO/Ctrl Up
query_1	TRUE	9.08794e-05	223	810	28	0.0345679	0.125561	GO:0046034	GO:BP	ATP metabolic process	21031	12209		FAT4 KO/Ctrl Up
query_1	TRUE	9.964e-05	266	810	31	0.0382716	0.116541	GO:0072522	GO:BP	purine-containing compound biosynthetic process	21031	17941		FAT4 KO/Ctrl Up
query_1	TRUE	0.000127578	486	810	45	0.0555556	0.0925926	GO:0051656	GO:BP	establishment of organelle localization	21031	14324		FAT4 KO/Ctrl Up
query_1	TRUE	0.000127927	148	810	22	0.0271605	0.148649	GO:0031333	GO:BP	negative regulation of protein-containing complex assembly	21031	7381		FAT4 KO/Ctrl Up
query_1	TRUE	0.000142984	360	810	37	0.045679	0.102778	GO:1990778	GO:BP	protein localization to cell periphery	21031	25951		FAT4 KO/Ctrl Up
query_1	TRUE	0.000150787	522	810	47	0.0580247	0.0900383	GO:0060627	GO:BP	regulation of vesicle-mediated transport	21031	15276		FAT4 KO/Ctrl Up
query_1	TRUE	0.000156913	175	810	24	0.0296296	0.137143	GO:0022900	GO:BP	electron transport chain	21031	6867		FAT4 KO/Ctrl Up
query_1	TRUE	0.000161612	540	810	48	0.0592593	0.0888889	GO:0051604	GO:BP	protein maturation	21031	14276		FAT4 KO/Ctrl Up
query_1	TRUE	0.000161809	393	810	39	0.0481481	0.0992366	GO:0006979	GO:BP	response to oxidative stress	21031	2635		FAT4 KO/Ctrl Up
query_1	TRUE	0.000169908	378	810	38	0.0469136	0.100529	GO:0006417	GO:BP	regulation of translation	21031	2198		FAT4 KO/Ctrl Up
query_1	TRUE	0.000204724	304	810	33	0.0407407	0.108553	GO:0062197	GO:BP	cellular response to chemical stress	21031	16355		FAT4 KO/Ctrl Up
query_1	TRUE	0.000220042	73	810	15	0.0185185	0.205479	GO:0140238	GO:BP	presynaptic endocytosis	21031	20274		FAT4 KO/Ctrl Up
query_1	TRUE	0.000240705	686	810	56	0.0691358	0.0816327	GO:0006886	GO:BP	intracellular protein transport	21031	2571		FAT4 KO/Ctrl Up
query_1	TRUE	0.000314918	24	810	9	0.0111111	0.375	GO:0006740	GO:BP	NADPH regeneration	21031	2467		FAT4 KO/Ctrl Up
query_1	TRUE	0.000314918	24	810	9	0.0111111	0.375	GO:0061615	GO:BP	glycolytic process through fructose-6-phosphate	21031	16076		FAT4 KO/Ctrl Up
query_1	TRUE	0.000315449	65	810	14	0.017284	0.215385	GO:0098930	GO:BP	axonal transport	21031	19509		FAT4 KO/Ctrl Up
query_1	TRUE	0.00035754	895	810	67	0.082716	0.0748603	GO:0000278	GO:BP	mitotic cell cycle	21031	77		FAT4 KO/Ctrl Up
query_1	TRUE	0.000391189	197	810	25	0.0308642	0.126904	GO:0008154	GO:BP	actin polymerization or depolymerization	21031	3161		FAT4 KO/Ctrl Up
query_1	TRUE	0.000419191	2819	810	160	0.197531	0.0567577	GO:0048468	GO:BP	cell development	21031	13194		FAT4 KO/Ctrl Up
query_1	TRUE	0.000432744	376	810	37	0.045679	0.0984043	GO:0032535	GO:BP	regulation of cellular component size	21031	7905		FAT4 KO/Ctrl Up
query_1	TRUE	0.00046249	77	810	15	0.0185185	0.194805	GO:0008088	GO:BP	axo-dendritic transport	21031	3153		FAT4 KO/Ctrl Up
query_1	TRUE	0.000467429	172	810	23	0.0283951	0.133721	GO:0010970	GO:BP	transport along microtubule	21031	4604		FAT4 KO/Ctrl Up
query_1	TRUE	0.000468248	629	810	52	0.0641975	0.0826709	GO:0032787	GO:BP	monocarboxylic acid metabolic process	21031	8101		FAT4 KO/Ctrl Up
query_1	TRUE	0.000539486	135	810	20	0.0246914	0.148148	GO:0031109	GO:BP	microtubule polymerization or depolymerization	21031	7279		FAT4 KO/Ctrl Up
query_1	TRUE	0.000584359	161	810	22	0.0271605	0.136646	GO:0061572	GO:BP	actin filament bundle organization	21031	16055		FAT4 KO/Ctrl Up
query_1	TRUE	0.000601992	5874	810	291	0.359259	0.0495403	GO:0048519	GO:BP	negative regulation of biological process	21031	13227		FAT4 KO/Ctrl Up
query_1	TRUE	0.00068022	320	810	33	0.0407407	0.103125	GO:0006790	GO:BP	sulfur compound metabolic process	21031	2504		FAT4 KO/Ctrl Up
query_1	TRUE	0.000700442	602	810	50	0.0617284	0.0830565	GO:0010256	GO:BP	endomembrane system organization	21031	4071		FAT4 KO/Ctrl Up
query_1	TRUE	0.000751386	1770	810	110	0.135802	0.0621469	GO:0033554	GO:BP	cellular response to stress	21031	8567		FAT4 KO/Ctrl Up
query_1	TRUE	0.000768221	204	810	25	0.0308642	0.122549	GO:0031032	GO:BP	actomyosin structure organization	21031	7245		FAT4 KO/Ctrl Up
query_1	TRUE	0.000805555	953	810	69	0.0851852	0.0724029	GO:0007017	GO:BP	microtubule-based process	21031	2656		FAT4 KO/Ctrl Up
query_1	TRUE	0.000966086	179	810	23	0.0283951	0.128492	GO:1901292	GO:BP	nucleoside phosphate catabolic process	21031	21874		FAT4 KO/Ctrl Up
query_1	TRUE	0.00101722	27	810	9	0.0111111	0.333333	GO:0016188	GO:BP	synaptic vesicle maturation	21031	5226		FAT4 KO/Ctrl Up
query_1	TRUE	0.0010273	295	810	31	0.0382716	0.105085	GO:0009165	GO:BP	nucleotide biosynthetic process	21031	3368		FAT4 KO/Ctrl Up
query_1	TRUE	0.00109485	923	810	67	0.082716	0.0725894	GO:0098657	GO:BP	import into cell	21031	19355		FAT4 KO/Ctrl Up
query_1	TRUE	0.00112796	154	810	21	0.0259259	0.136364	GO:0008064	GO:BP	regulation of actin polymerization or depolymerization	21031	3147		FAT4 KO/Ctrl Up
query_1	TRUE	0.00119091	297	810	31	0.0382716	0.104377	GO:1901293	GO:BP	nucleoside phosphate biosynthetic process	21031	21875		FAT4 KO/Ctrl Up
query_1	TRUE	0.00119477	252	810	28	0.0345679	0.111111	GO:0046395	GO:BP	carboxylic acid catabolic process	21031	12523		FAT4 KO/Ctrl Up
query_1	TRUE	0.00119477	252	810	28	0.0345679	0.111111	GO:0016054	GO:BP	organic acid catabolic process	21031	5146		FAT4 KO/Ctrl Up
query_1	TRUE	0.00120364	72	810	14	0.017284	0.194444	GO:0048488	GO:BP	synaptic vesicle endocytosis	21031	13206		FAT4 KO/Ctrl Up
query_1	TRUE	0.00136689	15	810	7	0.00864198	0.466667	GO:0035970	GO:BP	peptidyl-threonine dephosphorylation	21031	9693		FAT4 KO/Ctrl Up
query_1	TRUE	0.00141265	5541	810	275	0.339506	0.04963	GO:0048523	GO:BP	negative regulation of cellular process	21031	13231		FAT4 KO/Ctrl Up
query_1	TRUE	0.00143141	1463	810	94	0.116049	0.0642515	GO:0042981	GO:BP	regulation of apoptotic process	21031	10815		FAT4 KO/Ctrl Up
query_1	TRUE	0.00150977	600	810	49	0.0604938	0.0816667	GO:0090407	GO:BP	organophosphate biosynthetic process	21031	18806		FAT4 KO/Ctrl Up
query_1	TRUE	0.00151582	170	810	22	0.0271605	0.129412	GO:0009166	GO:BP	nucleotide catabolic process	21031	3369		FAT4 KO/Ctrl Up
query_1	TRUE	0.00156115	157	810	21	0.0259259	0.133758	GO:0030832	GO:BP	regulation of actin filament length	21031	7154		FAT4 KO/Ctrl Up
query_1	TRUE	0.00156352	107	810	17	0.0209877	0.158879	GO:0030038	GO:BP	contractile actin filament bundle assembly	21031	6898		FAT4 KO/Ctrl Up
query_1	TRUE	0.00156352	107	810	17	0.0209877	0.158879	GO:0043149	GO:BP	stress fiber assembly	21031	10905		FAT4 KO/Ctrl Up
query_1	TRUE	0.00158869	6250	810	304	0.375309	0.04864	GO:0048518	GO:BP	positive regulation of biological process	21031	13226		FAT4 KO/Ctrl Up
query_1	TRUE	0.00173637	158	810	21	0.0259259	0.132911	GO:0051017	GO:BP	actin filament bundle assembly	21031	13881		FAT4 KO/Ctrl Up
query_1	TRUE	0.00175181	242	810	27	0.0333333	0.11157	GO:0034599	GO:BP	cellular response to oxidative stress	21031	8982		FAT4 KO/Ctrl Up
query_1	TRUE	0.00178091	257	810	28	0.0345679	0.108949	GO:0006164	GO:BP	purine nucleotide biosynthetic process	21031	2019		FAT4 KO/Ctrl Up
query_1	TRUE	0.0019289	787	810	59	0.0728395	0.0749682	GO:0060322	GO:BP	head development	21031	15000		FAT4 KO/Ctrl Up
query_1	TRUE	0.00195087	146	810	20	0.0246914	0.136986	GO:0006195	GO:BP	purine nucleotide catabolic process	21031	2044		FAT4 KO/Ctrl Up
query_1	TRUE	0.00198691	400	810	37	0.045679	0.0925	GO:0031400	GO:BP	negative regulation of protein modification process	21031	7415		FAT4 KO/Ctrl Up
query_1	TRUE	0.00212686	485	810	42	0.0518519	0.0865979	GO:0050808	GO:BP	synapse organization	21031	13703		FAT4 KO/Ctrl Up
query_1	TRUE	0.00226388	216	810	25	0.0308642	0.115741	GO:0009152	GO:BP	purine ribonucleotide biosynthetic process	21031	3356		FAT4 KO/Ctrl Up
query_1	TRUE	0.00227384	98	810	16	0.0197531	0.163265	GO:0072526	GO:BP	pyridine-containing compound catabolic process	21031	17945		FAT4 KO/Ctrl Up
query_1	TRUE	0.00228097	46	810	11	0.0135802	0.23913	GO:0021762	GO:BP	substantia nigra development	21031	6571		FAT4 KO/Ctrl Up
query_1	TRUE	0.00228097	46	810	11	0.0135802	0.23913	GO:0006739	GO:BP	NADP metabolic process	21031	2466		FAT4 KO/Ctrl Up
query_1	TRUE	0.00236398	231	810	26	0.0320988	0.112554	GO:0009260	GO:BP	ribonucleotide biosynthetic process	21031	3462		FAT4 KO/Ctrl Up
query_1	TRUE	0.00249556	964	810	68	0.0839506	0.0705394	GO:0010243	GO:BP	response to organonitrogen compound	21031	4060		FAT4 KO/Ctrl Up
query_1	TRUE	0.00263118	2637	810	148	0.182716	0.0561244	GO:0010033	GO:BP	response to organic substance	21031	3883		FAT4 KO/Ctrl Up
query_1	TRUE	0.00279846	30	810	9	0.0111111	0.3	GO:0051156	GO:BP	glucose 6-phosphate metabolic process	21031	13980		FAT4 KO/Ctrl Up
query_1	TRUE	0.0028054	88	810	15	0.0185185	0.170455	GO:0072384	GO:BP	organelle transport along microtubule	21031	17895		FAT4 KO/Ctrl Up
query_1	TRUE	0.00313709	67	810	13	0.0160494	0.19403	GO:0170041	GO:BP	non-proteinogenic amino acid metabolic process	21031	20791		FAT4 KO/Ctrl Up
query_1	TRUE	0.00327364	125	810	18	0.0222222	0.144	GO:0043244	GO:BP	regulation of protein-containing complex disassembly	21031	10935		FAT4 KO/Ctrl Up
query_1	TRUE	0.00334722	151	810	20	0.0246914	0.13245	GO:0072523	GO:BP	purine-containing compound catabolic process	21031	17942		FAT4 KO/Ctrl Up
query_1	TRUE	0.00416305	238	810	26	0.0320988	0.109244	GO:0016358	GO:BP	dendrite development	21031	5283		FAT4 KO/Ctrl Up
query_1	TRUE	0.00435468	91	810	15	0.0185185	0.164835	GO:0032273	GO:BP	positive regulation of protein polymerization	21031	7726		FAT4 KO/Ctrl Up
query_1	TRUE	0.00437637	659	810	51	0.062963	0.07739	GO:0000226	GO:BP	microtubule cytoskeleton organization	21031	62		FAT4 KO/Ctrl Up
query_1	TRUE	0.00445131	69	810	13	0.0160494	0.188406	GO:0048857	GO:BP	neural nucleus development	21031	13526		FAT4 KO/Ctrl Up
query_1	TRUE	0.00486174	1819	810	109	0.134568	0.059923	GO:0007049	GO:BP	cell cycle	21031	2680		FAT4 KO/Ctrl Up
query_1	TRUE	0.00497907	1506	810	94	0.116049	0.062417	GO:0043067	GO:BP	regulation of programmed cell death	21031	10863		FAT4 KO/Ctrl Up
query_1	TRUE	0.00504084	736	810	55	0.0679012	0.0747283	GO:0007420	GO:BP	brain development	21031	2949		FAT4 KO/Ctrl Up
query_1	TRUE	0.0053258	756	810	56	0.0691358	0.0740741	GO:0099537	GO:BP	trans-synaptic signaling	21031	19667		FAT4 KO/Ctrl Up
query_1	TRUE	0.00575753	968	810	67	0.082716	0.0692149	GO:0030163	GO:BP	protein catabolic process	21031	6928		FAT4 KO/Ctrl Up
query_1	TRUE	0.00608319	1913	810	113	0.139506	0.0590695	GO:0006915	GO:BP	apoptotic process	21031	2593		FAT4 KO/Ctrl Up
query_1	TRUE	0.00623199	199	810	23	0.0283951	0.115578	GO:0031334	GO:BP	positive regulation of protein-containing complex assembly	21031	7382		FAT4 KO/Ctrl Up
query_1	TRUE	0.00655699	780	810	57	0.0703704	0.0730769	GO:0099536	GO:BP	synaptic signaling	21031	19666		FAT4 KO/Ctrl Up
query_1	TRUE	0.00679865	490	810	41	0.0506173	0.0836735	GO:0099177	GO:BP	regulation of trans-synaptic signaling	21031	19636		FAT4 KO/Ctrl Up
query_1	TRUE	0.00679865	490	810	41	0.0506173	0.0836735	GO:1903829	GO:BP	positive regulation of protein localization	21031	23913		FAT4 KO/Ctrl Up
query_1	TRUE	0.00679929	33	810	9	0.0111111	0.272727	GO:0000096	GO:BP	sulfur amino acid metabolic process	21031	43		FAT4 KO/Ctrl Up
query_1	TRUE	0.00683038	51	810	11	0.0135802	0.215686	GO:0008089	GO:BP	anterograde axonal transport	21031	3154		FAT4 KO/Ctrl Up
query_1	TRUE	0.00713228	119	810	17	0.0209877	0.142857	GO:0006090	GO:BP	pyruvate metabolic process	21031	1973		FAT4 KO/Ctrl Up
query_1	TRUE	0.00733574	509	810	42	0.0518519	0.0825147	GO:0044089	GO:BP	positive regulation of cellular component biogenesis	21031	11274		FAT4 KO/Ctrl Up
query_1	TRUE	0.00812538	262	810	27	0.0333333	0.103053	GO:1901136	GO:BP	carbohydrate derivative catabolic process	21031	21750		FAT4 KO/Ctrl Up
query_1	TRUE	0.0083844	565	810	45	0.0555556	0.079646	GO:0005975	GO:BP	carbohydrate metabolic process	21031	1863		FAT4 KO/Ctrl Up
query_1	TRUE	0.00857398	844	810	60	0.0740741	0.07109	GO:0051050	GO:BP	positive regulation of transport	21031	13899		FAT4 KO/Ctrl Up
query_1	TRUE	0.00868827	96	810	15	0.0185185	0.15625	GO:0016079	GO:BP	synaptic vesicle exocytosis	21031	5167		FAT4 KO/Ctrl Up
query_1	TRUE	0.00904346	233	810	25	0.0308642	0.107296	GO:0048588	GO:BP	developmental cell growth	21031	13284		FAT4 KO/Ctrl Up
query_1	TRUE	0.00914532	1001	810	68	0.0839506	0.0679321	GO:0070925	GO:BP	organelle assembly	21031	16870		FAT4 KO/Ctrl Up
query_1	TRUE	0.00923078	3443	810	181	0.223457	0.0525704	GO:0010646	GO:BP	regulation of cell communication	21031	4342		FAT4 KO/Ctrl Up
query_1	TRUE	0.00951328	204	810	23	0.0283951	0.112745	GO:0060491	GO:BP	regulation of cell projection assembly	21031	15153		FAT4 KO/Ctrl Up
query_1	TRUE	0.00967138	8	810	5	0.00617284	0.625	GO:0090063	GO:BP	positive regulation of microtubule nucleation	21031	18515		FAT4 KO/Ctrl Up
query_1	TRUE	0.00990735	13	810	6	0.00740741	0.461538	GO:0031115	GO:BP	negative regulation of microtubule polymerization	21031	7285		FAT4 KO/Ctrl Up
query_1	TRUE	0.0103699	250	810	26	0.0320988	0.104	GO:0005996	GO:BP	monosaccharide metabolic process	21031	1884		FAT4 KO/Ctrl Up
query_1	TRUE	0.0106472	499	810	41	0.0506173	0.0821643	GO:0016049	GO:BP	cell growth	21031	5141		FAT4 KO/Ctrl Up
query_1	TRUE	0.0108051	266	810	27	0.0333333	0.101504	GO:0032386	GO:BP	regulation of intracellular transport	21031	7812		FAT4 KO/Ctrl Up
query_1	TRUE	0.01083	346	810	32	0.0395062	0.0924855	GO:0006887	GO:BP	exocytosis	21031	2572		FAT4 KO/Ctrl Up
query_1	TRUE	0.0112087	136	810	18	0.0222222	0.132353	GO:0030833	GO:BP	regulation of actin filament polymerization	21031	7155		FAT4 KO/Ctrl Up
query_1	TRUE	0.0113635	236	810	25	0.0308642	0.105932	GO:2001234	GO:BP	negative regulation of apoptotic signaling pathway	21031	27109		FAT4 KO/Ctrl Up
query_1	TRUE	0.0116317	1663	810	100	0.123457	0.0601323	GO:1901700	GO:BP	response to oxygen-containing compound	21031	22187		FAT4 KO/Ctrl Up
query_1	TRUE	0.0117842	75	810	13	0.0160494	0.173333	GO:0035304	GO:BP	regulation of protein dephosphorylation	21031	9262		FAT4 KO/Ctrl Up
query_1	TRUE	0.0119186	519	810	42	0.0518519	0.0809249	GO:0090066	GO:BP	regulation of anatomical structure size	21031	18517		FAT4 KO/Ctrl Up
query_1	TRUE	0.0119307	1984	810	115	0.141975	0.0579637	GO:0012501	GO:BP	programmed cell death	21031	4630		FAT4 KO/Ctrl Up
query_1	TRUE	0.0122501	237	810	25	0.0308642	0.105485	GO:0046434	GO:BP	organophosphate catabolic process	21031	12547		FAT4 KO/Ctrl Up
query_1	TRUE	0.0122982	27	810	8	0.00987654	0.296296	GO:0009081	GO:BP	branched-chain amino acid metabolic process	21031	3291		FAT4 KO/Ctrl Up
query_1	TRUE	0.0124479	137	810	18	0.0222222	0.131387	GO:0009154	GO:BP	purine ribonucleotide catabolic process	21031	3358		FAT4 KO/Ctrl Up
query_1	TRUE	0.0128484	99	810	15	0.0185185	0.151515	GO:0009408	GO:BP	response to heat	21031	3510		FAT4 KO/Ctrl Up
query_1	TRUE	0.0130971	1988	810	115	0.141975	0.0578471	GO:0008219	GO:BP	cell death	21031	3180		FAT4 KO/Ctrl Up
query_1	TRUE	0.0139053	20	810	7	0.00864198	0.35	GO:0032253	GO:BP	dense core granule localization	21031	7711		FAT4 KO/Ctrl Up
query_1	TRUE	0.0139053	20	810	7	0.00864198	0.35	GO:0061620	GO:BP	glycolytic process through glucose-6-phosphate	21031	16079		FAT4 KO/Ctrl Up
query_1	TRUE	0.0144365	180	810	21	0.0259259	0.116667	GO:1990138	GO:BP	neuron projection extension	21031	25755		FAT4 KO/Ctrl Up
query_1	TRUE	0.0144759	45	810	10	0.0123457	0.222222	GO:0009066	GO:BP	aspartate family amino acid metabolic process	21031	3279		FAT4 KO/Ctrl Up
query_1	TRUE	0.0146472	88	810	14	0.017284	0.159091	GO:1901879	GO:BP	regulation of protein depolymerization	21031	22357		FAT4 KO/Ctrl Up
query_1	TRUE	0.0146506	5717	810	276	0.340741	0.0482771	GO:0048522	GO:BP	positive regulation of cellular process	21031	13230		FAT4 KO/Ctrl Up
query_1	TRUE	0.0154388	489	810	40	0.0493827	0.0817996	GO:0050804	GO:BP	modulation of chemical synaptic transmission	21031	13699		FAT4 KO/Ctrl Up
query_1	TRUE	0.0162092	66	810	12	0.0148148	0.181818	GO:0030837	GO:BP	negative regulation of actin filament polymerization	21031	7159		FAT4 KO/Ctrl Up
query_1	TRUE	0.0167723	14	810	6	0.00740741	0.428571	GO:0070262	GO:BP	peptidyl-serine dephosphorylation	21031	16520		FAT4 KO/Ctrl Up
query_1	TRUE	0.0172393	1060	810	70	0.0864198	0.0660377	GO:1901698	GO:BP	response to nitrogen compound	21031	22185		FAT4 KO/Ctrl Up
query_1	TRUE	0.0175701	168	810	20	0.0246914	0.119048	GO:0030041	GO:BP	actin filament polymerization	21031	6899		FAT4 KO/Ctrl Up
query_1	TRUE	0.0183962	750	810	54	0.0666667	0.072	GO:0007268	GO:BP	chemical synaptic transmission	21031	2829		FAT4 KO/Ctrl Up
query_1	TRUE	0.0183962	750	810	54	0.0666667	0.072	GO:0098916	GO:BP	anterograde trans-synaptic signaling	21031	19499		FAT4 KO/Ctrl Up
query_1	TRUE	0.0189003	3437	810	179	0.220988	0.0520803	GO:0023051	GO:BP	regulation of signaling	21031	6876		FAT4 KO/Ctrl Up
query_1	TRUE	0.0196036	213	810	23	0.0283951	0.107981	GO:0099111	GO:BP	microtubule-based transport	21031	19595		FAT4 KO/Ctrl Up
query_1	TRUE	0.0201656	21	810	7	0.00864198	0.333333	GO:0019677	GO:BP	NAD catabolic process	21031	6201		FAT4 KO/Ctrl Up
query_1	TRUE	0.0201656	21	810	7	0.00864198	0.333333	GO:0009083	GO:BP	branched-chain amino acid catabolic process	21031	3293		FAT4 KO/Ctrl Up
query_1	TRUE	0.0206794	357	810	32	0.0395062	0.0896359	GO:0031346	GO:BP	positive regulation of cell projection organization	21031	7394		FAT4 KO/Ctrl Up
query_1	TRUE	0.0206937	142	810	18	0.0222222	0.126761	GO:0048813	GO:BP	dendrite morphogenesis	21031	13484		FAT4 KO/Ctrl Up
query_1	TRUE	0.0211184	103	810	15	0.0185185	0.145631	GO:0032231	GO:BP	regulation of actin filament bundle assembly	21031	7692		FAT4 KO/Ctrl Up
query_1	TRUE	0.0222041	29	810	8	0.00987654	0.275862	GO:0035308	GO:BP	negative regulation of protein dephosphorylation	21031	9266		FAT4 KO/Ctrl Up
query_1	TRUE	0.0222041	29	810	8	0.00987654	0.275862	GO:0006541	GO:BP	glutamine metabolic process	21031	2288		FAT4 KO/Ctrl Up
query_1	TRUE	0.0240087	607	810	46	0.0567901	0.0757825	GO:0097190	GO:BP	apoptotic signaling pathway	21031	19069		FAT4 KO/Ctrl Up
query_1	TRUE	0.0251776	144	810	18	0.0222222	0.125	GO:0009261	GO:BP	ribonucleotide catabolic process	21031	3463		FAT4 KO/Ctrl Up
query_1	TRUE	0.0254674	158	810	19	0.0234568	0.120253	GO:0050770	GO:BP	regulation of axonogenesis	21031	13673		FAT4 KO/Ctrl Up
query_1	TRUE	0.0255417	58	810	11	0.0135802	0.189655	GO:0030042	GO:BP	actin filament depolymerization	21031	6900		FAT4 KO/Ctrl Up
query_1	TRUE	0.0266795	202	810	22	0.0271605	0.108911	GO:0120032	GO:BP	regulation of plasma membrane bounded cell projection assembly	21031	20031		FAT4 KO/Ctrl Up
query_1	TRUE	0.0267336	48	810	10	0.0123457	0.208333	GO:0046365	GO:BP	monosaccharide catabolic process	21031	12495		FAT4 KO/Ctrl Up
query_1	TRUE	0.0273734	537	810	42	0.0518519	0.0782123	GO:0070201	GO:BP	regulation of establishment of protein localization	21031	16478		FAT4 KO/Ctrl Up
query_1	TRUE	0.0273932	2684	810	145	0.179012	0.0540238	GO:0009653	GO:BP	anatomical structure morphogenesis	21031	3608		FAT4 KO/Ctrl Up
query_1	TRUE	0.0274619	396	810	34	0.0419753	0.0858586	GO:0043086	GO:BP	negative regulation of catalytic activity	21031	10869		FAT4 KO/Ctrl Up
query_1	TRUE	0.0276669	264	810	26	0.0320988	0.0984848	GO:0032886	GO:BP	regulation of microtubule-based process	21031	8162		FAT4 KO/Ctrl Up
query_1	TRUE	0.0279001	159	810	19	0.0234568	0.119497	GO:0016241	GO:BP	regulation of macroautophagy	21031	5244		FAT4 KO/Ctrl Up
query_1	TRUE	0.0288508	449	810	37	0.045679	0.0824053	GO:0034329	GO:BP	cell junction assembly	21031	8862		FAT4 KO/Ctrl Up
query_1	TRUE	0.0304211	70	810	12	0.0148148	0.171429	GO:0008652	GO:BP	amino acid biosynthetic process	21031	3260		FAT4 KO/Ctrl Up
query_1	TRUE	0.0304211	70	810	12	0.0148148	0.171429	GO:1901607	GO:BP	alpha-amino acid biosynthetic process	21031	22124		FAT4 KO/Ctrl Up
query_1	TRUE	0.0318059	881	810	60	0.0740741	0.0681044	GO:0043066	GO:BP	negative regulation of apoptotic process	21031	10862		FAT4 KO/Ctrl Up
query_1	TRUE	0.0327103	3957	810	200	0.246914	0.0505433	GO:0042221	GO:BP	response to chemical	21031	10394		FAT4 KO/Ctrl Up
query_1	TRUE	0.0338163	107	810	15	0.0185185	0.140187	GO:0035303	GO:BP	regulation of dephosphorylation	21031	9261		FAT4 KO/Ctrl Up
query_1	TRUE	0.0362877	95	810	14	0.017284	0.147368	GO:0019364	GO:BP	pyridine nucleotide catabolic process	21031	5917		FAT4 KO/Ctrl Up
query_1	TRUE	0.0388012	1229	810	77	0.0950617	0.0626526	GO:0031399	GO:BP	regulation of protein modification process	21031	7414		FAT4 KO/Ctrl Up
query_1	TRUE	0.0388833	1026	810	67	0.082716	0.0653021	GO:0009894	GO:BP	regulation of catabolic process	21031	3792		FAT4 KO/Ctrl Up
query_1	TRUE	0.0392744	207	810	22	0.0271605	0.10628	GO:0006836	GO:BP	neurotransmitter transport	21031	2535		FAT4 KO/Ctrl Up
query_1	TRUE	0.0397427	23	810	7	0.00864198	0.304348	GO:0032252	GO:BP	secretory granule localization	21031	7710		FAT4 KO/Ctrl Up
query_1	TRUE	0.0409998	96	810	14	0.017284	0.145833	GO:0007032	GO:BP	endosome organization	21031	2668		FAT4 KO/Ctrl Up
query_1	TRUE	0.0418585	16	810	6	0.00740741	0.375	GO:0097401	GO:BP	synaptic vesicle lumen acidification	21031	19190		FAT4 KO/Ctrl Up
query_1	TRUE	0.0472985	73	810	12	0.0148148	0.164384	GO:0061077	GO:BP	chaperone-mediated protein folding	21031	15672		FAT4 KO/Ctrl Up
query_1	TRUE	0.0474757	355	810	31	0.0382716	0.0873239	GO:0045936	GO:BP	negative regulation of phosphate metabolic process	21031	12128		FAT4 KO/Ctrl Up
query_1	TRUE	0.0479769	8976	810	403	0.497531	0.0448975	GO:0050896	GO:BP	response to stimulus	21031	13774		FAT4 KO/Ctrl Up
query_1	TRUE	0.0491114	32	810	8	0.00987654	0.25	GO:0031116	GO:BP	positive regulation of microtubule polymerization	21031	7286		FAT4 KO/Ctrl Up
query_1	TRUE	0.0495588	62	810	11	0.0135802	0.177419	GO:0048278	GO:BP	vesicle docking	21031	13045		FAT4 KO/Ctrl Up

## Sheet: FAT4_KO_Ctrl_Down_BP
query	significant	p_value	term_size	query_size	intersection_size	precision	recall	term_id	source	term_name	effective_domain_size	source_order	parents	Group
query_1	TRUE	6.79973e-15	3613	610	191	0.313115	0.0528647	GO:0006996	GO:BP	organelle organization	21031	2642		FAT4 KO/Ctrl Down
query_1	TRUE	1.13765e-14	678	610	66	0.108197	0.0973451	GO:0061061	GO:BP	muscle structure development	21031	15656		FAT4 KO/Ctrl Down
query_1	TRUE	1.26631e-14	5986	610	272	0.445902	0.0454394	GO:1901564	GO:BP	organonitrogen compound metabolic process	21031	22098		FAT4 KO/Ctrl Down
query_1	TRUE	5.48518e-13	602	610	59	0.0967213	0.0980066	GO:0010256	GO:BP	endomembrane system organization	21031	4071		FAT4 KO/Ctrl Down
query_1	TRUE	2.70159e-12	1761	610	112	0.183607	0.0636002	GO:1901566	GO:BP	organonitrogen compound biosynthetic process	21031	22100		FAT4 KO/Ctrl Down
query_1	TRUE	4.98237e-12	2731	610	150	0.245902	0.0549249	GO:0008104	GO:BP	protein localization	21031	3157		FAT4 KO/Ctrl Down
query_1	TRUE	7.02554e-12	2742	610	150	0.245902	0.0547046	GO:0070727	GO:BP	cellular macromolecule localization	21031	16772		FAT4 KO/Ctrl Down
query_1	TRUE	1.19835e-11	5520	610	247	0.404918	0.0447464	GO:0051179	GO:BP	localization	21031	14002		FAT4 KO/Ctrl Down
query_1	TRUE	1.40543e-11	6453	610	277	0.454098	0.0429258	GO:0032502	GO:BP	developmental process	21031	7884		FAT4 KO/Ctrl Down
query_1	TRUE	1.82058e-11	291	610	38	0.0622951	0.130584	GO:0051146	GO:BP	striated muscle cell differentiation	21031	13970		FAT4 KO/Ctrl Down
query_1	TRUE	2.16234e-11	3621	610	181	0.296721	0.0499862	GO:0051641	GO:BP	cellular localization	21031	14309		FAT4 KO/Ctrl Down
query_1	TRUE	4.61637e-11	395	610	44	0.0721311	0.111392	GO:0042692	GO:BP	muscle cell differentiation	21031	10651		FAT4 KO/Ctrl Down
query_1	TRUE	6.65384e-11	1371	610	92	0.15082	0.0671043	GO:0046907	GO:BP	intracellular transport	21031	12847		FAT4 KO/Ctrl Down
query_1	TRUE	8.65085e-11	1130	610	81	0.132787	0.0716814	GO:0072359	GO:BP	circulatory system development	21031	17886		FAT4 KO/Ctrl Down
query_1	TRUE	9.86163e-11	815	610	66	0.108197	0.0809816	GO:0061024	GO:BP	membrane organization	21031	15620		FAT4 KO/Ctrl Down
query_1	TRUE	1.38888e-10	4350	610	204	0.334426	0.0468966	GO:0006810	GO:BP	transport	21031	2519		FAT4 KO/Ctrl Down
query_1	TRUE	1.92491e-10	145	610	26	0.042623	0.17931	GO:0006119	GO:BP	oxidative phosphorylation	21031	1997		FAT4 KO/Ctrl Down
query_1	TRUE	2.35511e-10	1424	610	93	0.152459	0.065309	GO:0015031	GO:BP	protein transport	21031	4854		FAT4 KO/Ctrl Down
query_1	TRUE	4.0583e-10	5899	610	254	0.416393	0.0430581	GO:0048856	GO:BP	anatomical structure development	21031	13525		FAT4 KO/Ctrl Down
query_1	TRUE	4.62022e-10	3210	610	162	0.265574	0.0504673	GO:0033036	GO:BP	macromolecule localization	21031	8276		FAT4 KO/Ctrl Down
query_1	TRUE	6.87657e-10	342	610	39	0.0639344	0.114035	GO:0006936	GO:BP	muscle contraction	21031	2605		FAT4 KO/Ctrl Down
query_1	TRUE	8.5495e-10	429	610	44	0.0721311	0.102564	GO:0003012	GO:BP	muscle system process	21031	1470		FAT4 KO/Ctrl Down
query_1	TRUE	9.98565e-10	1183	610	81	0.132787	0.06847	GO:0048646	GO:BP	anatomical structure formation involved in morphogenesis	21031	13329		FAT4 KO/Ctrl Down
query_1	TRUE	1.14271e-09	156	610	26	0.042623	0.166667	GO:0002181	GO:BP	cytoplasmic translation	21031	736		FAT4 KO/Ctrl Down
query_1	TRUE	1.50382e-09	2684	610	141	0.231148	0.0525335	GO:0009653	GO:BP	anatomical structure morphogenesis	21031	3608		FAT4 KO/Ctrl Down
query_1	TRUE	2.04123e-09	70	610	18	0.0295082	0.257143	GO:0030239	GO:BP	myofibril assembly	21031	6973		FAT4 KO/Ctrl Down
query_1	TRUE	3.09472e-09	247	610	32	0.052459	0.129555	GO:0009205	GO:BP	purine ribonucleoside triphosphate metabolic process	21031	3408		FAT4 KO/Ctrl Down
query_1	TRUE	4.46268e-09	73	610	18	0.0295082	0.246575	GO:0055002	GO:BP	striated muscle cell development	21031	14656		FAT4 KO/Ctrl Down
query_1	TRUE	5.48876e-09	911	610	67	0.109836	0.0735456	GO:0006518	GO:BP	peptide metabolic process	21031	2266		FAT4 KO/Ctrl Down
query_1	TRUE	5.83059e-09	16	610	10	0.0163934	0.625	GO:0033275	GO:BP	actin-myosin filament sliding	21031	8390		FAT4 KO/Ctrl Down
query_1	TRUE	5.87257e-09	1924	610	110	0.180328	0.0571726	GO:0045184	GO:BP	establishment of protein localization	21031	11702		FAT4 KO/Ctrl Down
query_1	TRUE	5.88875e-09	223	610	30	0.0491803	0.134529	GO:0046034	GO:BP	ATP metabolic process	21031	12209		FAT4 KO/Ctrl Down
query_1	TRUE	6.6486e-09	254	610	32	0.052459	0.125984	GO:0009144	GO:BP	purine nucleoside triphosphate metabolic process	21031	3348		FAT4 KO/Ctrl Down
query_1	TRUE	6.6486e-09	254	610	32	0.052459	0.125984	GO:0009199	GO:BP	ribonucleoside triphosphate metabolic process	21031	3402		FAT4 KO/Ctrl Down
query_1	TRUE	1.17911e-08	557	610	49	0.0803279	0.0879713	GO:0009611	GO:BP	response to wounding	21031	3576		FAT4 KO/Ctrl Down
query_1	TRUE	1.31984e-08	4881	610	215	0.352459	0.0440484	GO:0051234	GO:BP	establishment of localization	21031	14032		FAT4 KO/Ctrl Down
query_1	TRUE	1.34664e-08	4912	610	216	0.354098	0.0439739	GO:0019538	GO:BP	protein metabolic process	21031	6075		FAT4 KO/Ctrl Down
query_1	TRUE	1.40246e-08	3855	610	180	0.295082	0.0466926	GO:0006950	GO:BP	response to stress	21031	2613		FAT4 KO/Ctrl Down
query_1	TRUE	2.00867e-08	190	610	27	0.0442623	0.142105	GO:0055001	GO:BP	muscle cell development	21031	14655		FAT4 KO/Ctrl Down
query_1	TRUE	2.31737e-08	125	610	22	0.0360656	0.176	GO:0010811	GO:BP	positive regulation of cell-substrate adhesion	21031	4476		FAT4 KO/Ctrl Down
query_1	TRUE	2.84059e-08	3973	610	183	0.3	0.0460609	GO:0048731	GO:BP	system development	21031	13413		FAT4 KO/Ctrl Down
query_1	TRUE	2.88227e-08	3039	610	150	0.245902	0.0493583	GO:0048513	GO:BP	animal organ development	21031	13223		FAT4 KO/Ctrl Down
query_1	TRUE	3.44927e-08	270	610	32	0.052459	0.118519	GO:0009141	GO:BP	nucleoside triphosphate metabolic process	21031	3345		FAT4 KO/Ctrl Down
query_1	TRUE	3.67298e-08	842	610	62	0.101639	0.0736342	GO:0097435	GO:BP	supramolecular fiber organization	21031	19199		FAT4 KO/Ctrl Down
query_1	TRUE	4.88569e-08	805	610	60	0.0983607	0.0745342	GO:0030029	GO:BP	actin filament-based process	21031	6890		FAT4 KO/Ctrl Down
query_1	TRUE	5.24023e-08	14	610	9	0.0147541	0.642857	GO:0030049	GO:BP	muscle filament sliding	21031	6905		FAT4 KO/Ctrl Down
query_1	TRUE	5.41701e-08	324	610	35	0.057377	0.108025	GO:0030198	GO:BP	extracellular matrix organization	21031	6944		FAT4 KO/Ctrl Down
query_1	TRUE	5.90824e-08	325	610	35	0.057377	0.107692	GO:0043062	GO:BP	extracellular structure organization	21031	10859		FAT4 KO/Ctrl Down
query_1	TRUE	6.44163e-08	326	610	35	0.057377	0.107362	GO:0045229	GO:BP	external encapsulating structure organization	21031	11733		FAT4 KO/Ctrl Down
query_1	TRUE	7.79206e-08	65	610	16	0.0262295	0.246154	GO:0030199	GO:BP	collagen fibril organization	21031	6945		FAT4 KO/Ctrl Down
query_1	TRUE	1.12592e-07	515	610	45	0.0737705	0.0873786	GO:0006091	GO:BP	generation of precursor metabolites and energy	21031	1974		FAT4 KO/Ctrl Down
query_1	TRUE	1.25156e-07	1091	610	72	0.118033	0.0659945	GO:1901135	GO:BP	carbohydrate derivative metabolic process	21031	21749		FAT4 KO/Ctrl Down
query_1	TRUE	1.89982e-07	1194	610	76	0.12459	0.0636516	GO:0043603	GO:BP	amide metabolic process	21031	11152		FAT4 KO/Ctrl Down
query_1	TRUE	2.10546e-07	686	610	53	0.0868852	0.0772595	GO:0006886	GO:BP	intracellular protein transport	21031	2571		FAT4 KO/Ctrl Down
query_1	TRUE	2.13874e-07	1911	610	105	0.172131	0.0549451	GO:0071705	GO:BP	nitrogen compound transport	21031	17375		FAT4 KO/Ctrl Down
query_1	TRUE	2.3377e-07	196	610	26	0.042623	0.132653	GO:0009060	GO:BP	aerobic respiration	21031	3273		FAT4 KO/Ctrl Down
query_1	TRUE	2.70418e-07	128	610	21	0.0344262	0.164062	GO:0010927	GO:BP	cellular component assembly involved in morphogenesis	21031	4569		FAT4 KO/Ctrl Down
query_1	TRUE	3.14374e-07	129	610	21	0.0344262	0.162791	GO:0030048	GO:BP	actin filament-based movement	21031	6904		FAT4 KO/Ctrl Down
query_1	TRUE	4.26362e-07	4366	610	192	0.314754	0.0439762	GO:0030154	GO:BP	cell differentiation	21031	6924		FAT4 KO/Ctrl Down
query_1	TRUE	4.34941e-07	4367	610	192	0.314754	0.0439661	GO:0048869	GO:BP	cellular developmental process	21031	13537		FAT4 KO/Ctrl Down
query_1	TRUE	4.47739e-07	44	610	13	0.0213115	0.295455	GO:0045214	GO:BP	sarcomere organization	21031	11719		FAT4 KO/Ctrl Down
query_1	TRUE	5.41972e-07	1512	610	88	0.144262	0.0582011	GO:0007155	GO:BP	cell adhesion	21031	2750		FAT4 KO/Ctrl Down
query_1	TRUE	7.0926e-07	752	610	55	0.0901639	0.0731383	GO:0001944	GO:BP	vasculature development	21031	560		FAT4 KO/Ctrl Down
query_1	TRUE	8.39412e-07	1600	610	91	0.14918	0.056875	GO:0044248	GO:BP	cellular catabolic process	21031	11304		FAT4 KO/Ctrl Down
query_1	TRUE	1.17174e-06	677	610	51	0.0836066	0.0753323	GO:0055086	GO:BP	nucleobase-containing small molecule metabolic process	21031	14702		FAT4 KO/Ctrl Down
query_1	TRUE	1.19061e-06	77	610	16	0.0262295	0.207792	GO:0015986	GO:BP	proton motive force-driven ATP synthesis	21031	5122		FAT4 KO/Ctrl Down
query_1	TRUE	1.26776e-06	721	610	53	0.0868852	0.073509	GO:0001568	GO:BP	blood vessel development	21031	358		FAT4 KO/Ctrl Down
query_1	TRUE	1.27696e-06	1972	610	105	0.172131	0.0532454	GO:0051649	GO:BP	establishment of localization in cell	21031	14317		FAT4 KO/Ctrl Down
query_1	TRUE	1.37358e-06	244	610	28	0.0459016	0.114754	GO:0045333	GO:BP	cellular respiration	21031	11755		FAT4 KO/Ctrl Down
query_1	TRUE	1.3988e-06	723	610	53	0.0868852	0.0733057	GO:0006412	GO:BP	translation	21031	2194		FAT4 KO/Ctrl Down
query_1	TRUE	1.52678e-06	538	610	44	0.0721311	0.0817844	GO:0006163	GO:BP	purine nucleotide metabolic process	21031	2018		FAT4 KO/Ctrl Down
query_1	TRUE	1.57669e-06	4643	610	199	0.32623	0.0428602	GO:0007275	GO:BP	multicellular organism development	21031	2835		FAT4 KO/Ctrl Down
query_1	TRUE	1.78158e-06	2010	610	106	0.17377	0.0527363	GO:0009888	GO:BP	tissue development	21031	3786		FAT4 KO/Ctrl Down
query_1	TRUE	1.81576e-06	215	610	26	0.042623	0.12093	GO:0010810	GO:BP	regulation of cell-substrate adhesion	21031	4475		FAT4 KO/Ctrl Down
query_1	TRUE	2.00494e-06	752	610	54	0.0885246	0.0718085	GO:0043043	GO:BP	peptide biosynthetic process	21031	10843		FAT4 KO/Ctrl Down
query_1	TRUE	2.22133e-06	217	610	26	0.042623	0.119816	GO:0006457	GO:BP	protein folding	21031	2227		FAT4 KO/Ctrl Down
query_1	TRUE	2.4595e-06	8361	610	315	0.516393	0.0376749	GO:0071840	GO:BP	cellular component organization or biogenesis	21031	17446		FAT4 KO/Ctrl Down
query_1	TRUE	2.90365e-06	204	610	25	0.0409836	0.122549	GO:0031032	GO:BP	actomyosin structure organization	21031	7245		FAT4 KO/Ctrl Down
query_1	TRUE	3.7597e-06	1547	610	87	0.142623	0.0562379	GO:0016192	GO:BP	vesicle-mediated transport	21031	5229		FAT4 KO/Ctrl Down
query_1	TRUE	4.47575e-06	2556	610	125	0.204918	0.0489045	GO:0009056	GO:BP	catabolic process	21031	3269		FAT4 KO/Ctrl Down
query_1	TRUE	5.1138e-06	122	610	19	0.0311475	0.155738	GO:0022904	GO:BP	respiratory electron transport chain	21031	6868		FAT4 KO/Ctrl Down
query_1	TRUE	5.15211e-06	2102	610	108	0.177049	0.0513796	GO:0051246	GO:BP	regulation of protein metabolic process	21031	14041		FAT4 KO/Ctrl Down
query_1	TRUE	5.94612e-06	74	610	15	0.0245902	0.202703	GO:0006487	GO:BP	protein N-linked glycosylation	21031	2245		FAT4 KO/Ctrl Down
query_1	TRUE	7.70723e-06	567	610	44	0.0721311	0.0776014	GO:0072521	GO:BP	purine-containing compound metabolic process	21031	17940		FAT4 KO/Ctrl Down
query_1	TRUE	8.05427e-06	1496	610	84	0.137705	0.0561497	GO:0016477	GO:BP	cell migration	21031	5292		FAT4 KO/Ctrl Down
query_1	TRUE	8.21919e-06	1034	610	65	0.106557	0.0628627	GO:0019637	GO:BP	organophosphate metabolic process	21031	6166		FAT4 KO/Ctrl Down
query_1	TRUE	8.24377e-06	2637	610	127	0.208197	0.0481608	GO:0010033	GO:BP	response to organic substance	21031	3883		FAT4 KO/Ctrl Down
query_1	TRUE	8.45941e-06	828	610	56	0.0918033	0.0676329	GO:0072657	GO:BP	protein localization to membrane	21031	17996		FAT4 KO/Ctrl Down
query_1	TRUE	8.6204e-06	335	610	32	0.052459	0.0955224	GO:0015980	GO:BP	energy derivation by oxidation of organic compounds	21031	5120		FAT4 KO/Ctrl Down
query_1	TRUE	9.02232e-06	100	610	17	0.0278689	0.17	GO:0042773	GO:BP	ATP synthesis coupled electron transport	21031	10707		FAT4 KO/Ctrl Down
query_1	TRUE	9.02232e-06	100	610	17	0.0278689	0.17	GO:0042775	GO:BP	mitochondrial ATP synthesis coupled electron transport	21031	10709		FAT4 KO/Ctrl Down
query_1	TRUE	9.57536e-06	450	610	38	0.0622951	0.0844444	GO:0009150	GO:BP	purine ribonucleotide metabolic process	21031	3354		FAT4 KO/Ctrl Down
query_1	TRUE	1.0041e-05	319	610	31	0.0508197	0.0971787	GO:0044403	GO:BP	biological process involved in symbiotic interaction	21031	11370		FAT4 KO/Ctrl Down
query_1	TRUE	1.01911e-05	127	610	19	0.0311475	0.149606	GO:0009142	GO:BP	nucleoside triphosphate biosynthetic process	21031	3346		FAT4 KO/Ctrl Down
query_1	TRUE	1.0784e-05	66	610	14	0.0229508	0.212121	GO:0042776	GO:BP	proton motive force-driven mitochondrial ATP synthesis	21031	10710		FAT4 KO/Ctrl Down
query_1	TRUE	1.16212e-05	7669	610	291	0.477049	0.037945	GO:0032501	GO:BP	multicellular organismal process	21031	7883		FAT4 KO/Ctrl Down
query_1	TRUE	1.25389e-05	2683	610	128	0.209836	0.0477078	GO:0070887	GO:BP	cellular response to chemical stimulus	21031	16854		FAT4 KO/Ctrl Down
query_1	TRUE	1.52804e-05	601	610	45	0.0737705	0.0748752	GO:0009117	GO:BP	nucleotide metabolic process	21031	3323		FAT4 KO/Ctrl Down
query_1	TRUE	1.75818e-05	625	610	46	0.0754098	0.0736	GO:0048514	GO:BP	blood vessel morphogenesis	21031	13224		FAT4 KO/Ctrl Down
query_1	TRUE	2.14363e-05	919	610	59	0.0967213	0.0642002	GO:0051668	GO:BP	localization within membrane	21031	14335		FAT4 KO/Ctrl Down
query_1	TRUE	2.27217e-05	425	610	36	0.0590164	0.0847059	GO:0042060	GO:BP	wound healing	21031	10290		FAT4 KO/Ctrl Down
query_1	TRUE	2.28166e-05	609	610	45	0.0737705	0.0738916	GO:0006753	GO:BP	nucleoside phosphate metabolic process	21031	2478		FAT4 KO/Ctrl Down
query_1	TRUE	3.29798e-05	471	610	38	0.0622951	0.0806794	GO:0009259	GO:BP	ribonucleotide metabolic process	21031	3461		FAT4 KO/Ctrl Down
query_1	TRUE	3.51892e-05	661	610	47	0.0770492	0.0711044	GO:1901137	GO:BP	carbohydrate derivative biosynthetic process	21031	21751		FAT4 KO/Ctrl Down
query_1	TRUE	3.65507e-05	182	610	22	0.0360656	0.120879	GO:0006941	GO:BP	striated muscle contraction	21031	2609		FAT4 KO/Ctrl Down
query_1	TRUE	3.68279e-05	2018	610	102	0.167213	0.0505451	GO:0032879	GO:BP	regulation of localization	21031	8155		FAT4 KO/Ctrl Down
query_1	TRUE	4.00112e-05	357	610	32	0.052459	0.0896359	GO:0007517	GO:BP	muscle organ development	21031	3033		FAT4 KO/Ctrl Down
query_1	TRUE	4.06634e-05	320	610	30	0.0491803	0.09375	GO:0019058	GO:BP	viral life cycle	21031	5737		FAT4 KO/Ctrl Down
query_1	TRUE	4.53127e-05	3957	610	170	0.278689	0.0429618	GO:0042221	GO:BP	response to chemical	21031	10394		FAT4 KO/Ctrl Down
query_1	TRUE	5.22554e-05	2358	610	114	0.186885	0.0483461	GO:0071702	GO:BP	organic substance transport	21031	17372		FAT4 KO/Ctrl Down
query_1	TRUE	6.33576e-05	364	610	32	0.052459	0.0879121	GO:0016050	GO:BP	vesicle organization	21031	5142		FAT4 KO/Ctrl Down
query_1	TRUE	7.18254e-05	485	610	38	0.0622951	0.0783505	GO:0019693	GO:BP	ribose phosphate metabolic process	21031	6216		FAT4 KO/Ctrl Down
query_1	TRUE	8.44414e-05	102	610	16	0.0262295	0.156863	GO:0006754	GO:BP	ATP biosynthetic process	21031	2479		FAT4 KO/Ctrl Down
query_1	TRUE	8.44414e-05	102	610	16	0.0262295	0.156863	GO:0070252	GO:BP	actin-mediated cell contraction	21031	16514		FAT4 KO/Ctrl Down
query_1	TRUE	8.77976e-05	175	610	21	0.0344262	0.12	GO:0022900	GO:BP	electron transport chain	21031	6867		FAT4 KO/Ctrl Down
query_1	TRUE	9.22783e-05	887	610	56	0.0918033	0.0631342	GO:0043604	GO:BP	amide biosynthetic process	21031	11153		FAT4 KO/Ctrl Down
query_1	TRUE	9.2678e-05	934	610	58	0.095082	0.0620985	GO:0030334	GO:BP	regulation of cell migration	21031	7017		FAT4 KO/Ctrl Down
query_1	TRUE	9.2759e-05	409	610	34	0.0557377	0.0831296	GO:0140694	GO:BP	non-membrane-bounded organelle assembly	21031	20425		FAT4 KO/Ctrl Down
query_1	TRUE	9.3938e-05	351	610	31	0.0508197	0.0883191	GO:0031589	GO:BP	cell-substrate adhesion	21031	7495		FAT4 KO/Ctrl Down
query_1	TRUE	0.000117293	600	610	43	0.0704918	0.0716667	GO:0090407	GO:BP	organophosphate biosynthetic process	21031	18806		FAT4 KO/Ctrl Down
query_1	TRUE	0.000122612	211	610	23	0.0377049	0.109005	GO:0051701	GO:BP	biological process involved in interaction with host	21031	14356		FAT4 KO/Ctrl Down
query_1	TRUE	0.000127862	133	610	18	0.0295082	0.135338	GO:0006888	GO:BP	endoplasmic reticulum to Golgi vesicle-mediated transport	21031	2573		FAT4 KO/Ctrl Down
query_1	TRUE	0.000131926	92	610	15	0.0245902	0.163043	GO:0019646	GO:BP	aerobic electron transport chain	21031	6172		FAT4 KO/Ctrl Down
query_1	TRUE	0.000143622	540	610	40	0.0655738	0.0740741	GO:0051604	GO:BP	protein maturation	21031	14276		FAT4 KO/Ctrl Down
query_1	TRUE	0.000157861	717	610	48	0.0786885	0.0669456	GO:0030036	GO:BP	actin cytoskeleton organization	21031	6897		FAT4 KO/Ctrl Down
query_1	TRUE	0.000163592	1678	610	87	0.142623	0.0518474	GO:0009719	GO:BP	response to endogenous stimulus	21031	3654		FAT4 KO/Ctrl Down
query_1	TRUE	0.000168512	322	610	29	0.047541	0.0900621	GO:0042254	GO:BP	ribosome biogenesis	21031	10405		FAT4 KO/Ctrl Down
query_1	TRUE	0.000226217	1984	610	98	0.160656	0.0493952	GO:0012501	GO:BP	programmed cell death	21031	4630		FAT4 KO/Ctrl Down
query_1	TRUE	0.00024708	30	610	9	0.0147541	0.3	GO:0001778	GO:BP	plasma membrane repair	21031	448		FAT4 KO/Ctrl Down
query_1	TRUE	0.000248968	1988	610	98	0.160656	0.0492958	GO:0008219	GO:BP	cell death	21031	3180		FAT4 KO/Ctrl Down
query_1	TRUE	0.000249515	2596	610	120	0.196721	0.046225	GO:0006793	GO:BP	phosphorus metabolic process	21031	2507		FAT4 KO/Ctrl Down
query_1	TRUE	0.000256524	170	610	20	0.0327869	0.117647	GO:0007009	GO:BP	plasma membrane organization	21031	2652		FAT4 KO/Ctrl Down
query_1	TRUE	0.00027356	1184	610	67	0.109836	0.0565878	GO:0033365	GO:BP	protein localization to organelle	21031	8456		FAT4 KO/Ctrl Down
query_1	TRUE	0.000292222	429	610	34	0.0557377	0.0792541	GO:0016032	GO:BP	viral process	21031	5131		FAT4 KO/Ctrl Down
query_1	TRUE	0.000307952	257	610	25	0.0409836	0.0972763	GO:0006164	GO:BP	purine nucleotide biosynthetic process	21031	2019		FAT4 KO/Ctrl Down
query_1	TRUE	0.000358568	996	610	59	0.0967213	0.0592369	GO:2000145	GO:BP	regulation of cell motility	21031	26166		FAT4 KO/Ctrl Down
query_1	TRUE	0.000365915	1709	610	87	0.142623	0.050907	GO:0048870	GO:BP	cell motility	21031	13538		FAT4 KO/Ctrl Down
query_1	TRUE	0.000367517	113	610	16	0.0262295	0.141593	GO:0009206	GO:BP	purine ribonucleoside triphosphate biosynthetic process	21031	3409		FAT4 KO/Ctrl Down
query_1	TRUE	0.00036895	538	610	39	0.0639344	0.0724907	GO:0001525	GO:BP	angiogenesis	21031	335		FAT4 KO/Ctrl Down
query_1	TRUE	0.000397517	62	610	12	0.0196721	0.193548	GO:1900024	GO:BP	regulation of substrate adhesion-dependent cell spreading	21031	20824		FAT4 KO/Ctrl Down
query_1	TRUE	0.000413904	159	610	19	0.0311475	0.119497	GO:1902600	GO:BP	proton transmembrane transport	21031	22929		FAT4 KO/Ctrl Down
query_1	TRUE	0.000416218	114	610	16	0.0262295	0.140351	GO:0009145	GO:BP	purine nucleoside triphosphate biosynthetic process	21031	3349		FAT4 KO/Ctrl Down
query_1	TRUE	0.000440683	1506	610	79	0.129508	0.0524568	GO:0043067	GO:BP	regulation of programmed cell death	21031	10863		FAT4 KO/Ctrl Down
query_1	TRUE	0.000470999	101	610	15	0.0245902	0.148515	GO:0042274	GO:BP	ribosomal small subunit biogenesis	21031	10417		FAT4 KO/Ctrl Down
query_1	TRUE	0.000507416	24	610	8	0.0131148	0.333333	GO:0018279	GO:BP	protein N-linked glycosylation via asparagine	21031	5521		FAT4 KO/Ctrl Down
query_1	TRUE	0.00051291	301	610	27	0.0442623	0.089701	GO:0048193	GO:BP	Golgi vesicle transport	21031	12993		FAT4 KO/Ctrl Down
query_1	TRUE	0.000515485	11	610	6	0.00983607	0.545455	GO:0034975	GO:BP	protein folding in endoplasmic reticulum	21031	9047		FAT4 KO/Ctrl Down
query_1	TRUE	0.00054861	1913	610	94	0.154098	0.0491375	GO:0006915	GO:BP	apoptotic process	21031	2593		FAT4 KO/Ctrl Down
query_1	TRUE	0.000561717	1463	610	77	0.12623	0.0526316	GO:0042981	GO:BP	regulation of apoptotic process	21031	10815		FAT4 KO/Ctrl Down
query_1	TRUE	0.000584858	1234	610	68	0.111475	0.0551053	GO:0040011	GO:BP	locomotion	21031	10240		FAT4 KO/Ctrl Down
query_1	TRUE	0.000587465	8151	610	297	0.486885	0.0364372	GO:0016043	GO:BP	cellular component organization	21031	5137		FAT4 KO/Ctrl Down
query_1	TRUE	0.000595115	266	610	25	0.0409836	0.093985	GO:0072522	GO:BP	purine-containing compound biosynthetic process	21031	17941		FAT4 KO/Ctrl Down
query_1	TRUE	0.000598336	704	610	46	0.0754098	0.0653409	GO:0006897	GO:BP	endocytosis	21031	2580		FAT4 KO/Ctrl Down
query_1	TRUE	0.000644316	1038	610	60	0.0983607	0.0578035	GO:0040012	GO:BP	regulation of locomotion	21031	10241		FAT4 KO/Ctrl Down
query_1	TRUE	0.000662163	1813	610	90	0.147541	0.0496415	GO:0044281	GO:BP	small molecule metabolic process	21031	11317		FAT4 KO/Ctrl Down
query_1	TRUE	0.000688208	43	610	10	0.0163934	0.232558	GO:1900026	GO:BP	positive regulation of substrate adhesion-dependent cell spreading	21031	20826		FAT4 KO/Ctrl Down
query_1	TRUE	0.000717857	872	610	53	0.0868852	0.0607798	GO:0035239	GO:BP	tube morphogenesis	21031	9225		FAT4 KO/Ctrl Down
query_1	TRUE	0.000759516	119	610	16	0.0262295	0.134454	GO:0009201	GO:BP	ribonucleoside triphosphate biosynthetic process	21031	3404		FAT4 KO/Ctrl Down
query_1	TRUE	0.000782756	216	610	22	0.0360656	0.101852	GO:0009152	GO:BP	purine ribonucleotide biosynthetic process	21031	3356		FAT4 KO/Ctrl Down
query_1	TRUE	0.000797886	199	610	21	0.0344262	0.105528	GO:0031099	GO:BP	regeneration	21031	7270		FAT4 KO/Ctrl Down
query_1	TRUE	0.00084988	2571	610	117	0.191803	0.0455076	GO:0006796	GO:BP	phosphate-containing compound metabolic process	21031	2510		FAT4 KO/Ctrl Down
query_1	TRUE	0.000938439	184	610	20	0.0327869	0.108696	GO:1905475	GO:BP	regulation of protein localization to membrane	21031	25310		FAT4 KO/Ctrl Down
query_1	TRUE	0.00100565	12	610	6	0.00983607	0.5	GO:1905048	GO:BP	regulation of metallopeptidase activity	21031	24961		FAT4 KO/Ctrl Down
query_1	TRUE	0.00103313	1512	610	78	0.127869	0.0515873	GO:0007010	GO:BP	cytoskeleton organization	21031	2653		FAT4 KO/Ctrl Down
query_1	TRUE	0.00112491	8976	610	320	0.52459	0.0356506	GO:0050896	GO:BP	response to stimulus	21031	13774		FAT4 KO/Ctrl Down
query_1	TRUE	0.00120228	295	610	26	0.042623	0.0881356	GO:0009165	GO:BP	nucleotide biosynthetic process	21031	3368		FAT4 KO/Ctrl Down
query_1	TRUE	0.00120357	477	610	35	0.057377	0.0733753	GO:0045785	GO:BP	positive regulation of cell adhesion	21031	12013		FAT4 KO/Ctrl Down
query_1	TRUE	0.0013683	297	610	26	0.042623	0.0875421	GO:1901293	GO:BP	nucleoside phosphate biosynthetic process	21031	21875		FAT4 KO/Ctrl Down
query_1	TRUE	0.00140095	82	610	13	0.0213115	0.158537	GO:0006900	GO:BP	vesicle budding from membrane	21031	2582		FAT4 KO/Ctrl Down
query_1	TRUE	0.00163472	420	610	32	0.052459	0.0761905	GO:0060537	GO:BP	muscle tissue development	21031	15197		FAT4 KO/Ctrl Down
query_1	TRUE	0.00170809	1799	610	88	0.144262	0.0489161	GO:0065009	GO:BP	regulation of molecular function	21031	16386		FAT4 KO/Ctrl Down
query_1	TRUE	0.0017283	778	610	48	0.0786885	0.0616967	GO:0030155	GO:BP	regulation of cell adhesion	21031	6925		FAT4 KO/Ctrl Down
query_1	TRUE	0.00173031	995	610	57	0.0934426	0.0572864	GO:0060341	GO:BP	regulation of cellular localization	21031	15019		FAT4 KO/Ctrl Down
query_1	TRUE	0.00181056	923	610	54	0.0885246	0.0585049	GO:0098657	GO:BP	import into cell	21031	19355		FAT4 KO/Ctrl Down
query_1	TRUE	0.00182178	13	610	6	0.00983607	0.461538	GO:0006122	GO:BP	mitochondrial electron transport, ubiquinol to cytochrome c	21031	2000		FAT4 KO/Ctrl Down
query_1	TRUE	0.00246236	231	610	22	0.0360656	0.0952381	GO:0009260	GO:BP	ribonucleotide biosynthetic process	21031	3462		FAT4 KO/Ctrl Down
query_1	TRUE	0.00263263	766	610	47	0.0770492	0.0613577	GO:0051248	GO:BP	negative regulation of protein metabolic process	21031	14043		FAT4 KO/Ctrl Down
query_1	TRUE	0.00307136	50	610	10	0.0163934	0.2	GO:0048662	GO:BP	negative regulation of smooth muscle cell proliferation	21031	13345		FAT4 KO/Ctrl Down
query_1	TRUE	0.00312728	6250	610	235	0.385246	0.0376	GO:0048518	GO:BP	positive regulation of biological process	21031	13226		FAT4 KO/Ctrl Down
query_1	TRUE	0.00319162	2074	610	97	0.159016	0.0467695	GO:1901575	GO:BP	organic substance catabolic process	21031	22105		FAT4 KO/Ctrl Down
query_1	TRUE	0.00405599	238	610	22	0.0360656	0.092437	GO:0046390	GO:BP	ribose phosphate biosynthetic process	21031	12519		FAT4 KO/Ctrl Down
query_1	TRUE	0.00414608	220	610	21	0.0344262	0.0954545	GO:0034976	GO:BP	response to endoplasmic reticulum stress	21031	9048		FAT4 KO/Ctrl Down
query_1	TRUE	0.00415053	1648	610	81	0.132787	0.0491505	GO:0048585	GO:BP	negative regulation of response to stimulus	21031	13281		FAT4 KO/Ctrl Down
query_1	TRUE	0.005056	15	610	6	0.00983607	0.4	GO:0061684	GO:BP	chaperone-mediated autophagy	21031	16105		FAT4 KO/Ctrl Down
query_1	TRUE	0.00553	577	610	38	0.0622951	0.0658579	GO:0061919	GO:BP	process utilizing autophagic mechanism	21031	16215		FAT4 KO/Ctrl Down
query_1	TRUE	0.00553	577	610	38	0.0622951	0.0658579	GO:0006914	GO:BP	autophagy	21031	2592		FAT4 KO/Ctrl Down
query_1	TRUE	0.00565975	1770	610	85	0.139344	0.0480226	GO:0033554	GO:BP	cellular response to stress	21031	8567		FAT4 KO/Ctrl Down
query_1	TRUE	0.00582908	301	610	25	0.0409836	0.0830565	GO:2000146	GO:BP	negative regulation of cell motility	21031	26167		FAT4 KO/Ctrl Down
query_1	TRUE	0.00612944	1189	610	63	0.103279	0.0529857	GO:0010628	GO:BP	positive regulation of gene expression	21031	4324		FAT4 KO/Ctrl Down
query_1	TRUE	0.0065555	604	610	39	0.0639344	0.0645695	GO:0051336	GO:BP	regulation of hydrolase activity	21031	14111		FAT4 KO/Ctrl Down
query_1	TRUE	0.00677729	1971	610	92	0.15082	0.0466768	GO:0071310	GO:BP	cellular response to organic substance	21031	17066		FAT4 KO/Ctrl Down
query_1	TRUE	0.00724172	2425	610	108	0.177049	0.0445361	GO:0051128	GO:BP	regulation of cellular component organization	21031	13953		FAT4 KO/Ctrl Down
query_1	TRUE	0.00724797	345	610	27	0.0442623	0.0782609	GO:0042063	GO:BP	gliogenesis	21031	10292		FAT4 KO/Ctrl Down
query_1	TRUE	0.00725404	285	610	24	0.0393443	0.0842105	GO:0030336	GO:BP	negative regulation of cell migration	21031	7019		FAT4 KO/Ctrl Down
query_1	TRUE	0.00748775	1432	610	72	0.118033	0.0502793	GO:0071495	GO:BP	cellular response to endogenous stimulus	21031	17229		FAT4 KO/Ctrl Down
query_1	TRUE	0.0082994	5717	610	216	0.354098	0.0377821	GO:0048522	GO:BP	positive regulation of cellular process	21031	13230		FAT4 KO/Ctrl Down
query_1	TRUE	0.00973465	2846	610	122	0.2	0.0428672	GO:0065008	GO:BP	regulation of biological quality	21031	16385		FAT4 KO/Ctrl Down
query_1	TRUE	0.0101124	2819	610	121	0.198361	0.042923	GO:0048468	GO:BP	cell development	21031	13194		FAT4 KO/Ctrl Down
query_1	TRUE	0.0107582	57	610	10	0.0163934	0.175439	GO:0031102	GO:BP	neuron projection regeneration	21031	7273		FAT4 KO/Ctrl Down
query_1	TRUE	0.0108792	711	610	43	0.0704918	0.0604782	GO:0070848	GO:BP	response to growth factor	21031	16836		FAT4 KO/Ctrl Down
query_1	TRUE	0.0108894	145	610	16	0.0262295	0.110345	GO:0006997	GO:BP	nucleus organization	21031	2643		FAT4 KO/Ctrl Down
query_1	TRUE	0.0109754	881	610	50	0.0819672	0.0567537	GO:0043066	GO:BP	negative regulation of apoptotic process	21031	10862		FAT4 KO/Ctrl Down
query_1	TRUE	0.0117178	439	610	31	0.0508197	0.070615	GO:0034248	GO:BP	regulation of amide metabolic process	21031	8813		FAT4 KO/Ctrl Down
query_1	TRUE	0.0119957	163	610	17	0.0278689	0.104294	GO:0044409	GO:BP	symbiont entry into host	21031	11373		FAT4 KO/Ctrl Down
query_1	TRUE	0.0122332	1399	610	70	0.114754	0.0500357	GO:1901565	GO:BP	organonitrogen compound catabolic process	21031	22099		FAT4 KO/Ctrl Down
query_1	TRUE	0.0125741	46	610	9	0.0147541	0.195652	GO:0006984	GO:BP	ER-nucleus signaling pathway	21031	2638		FAT4 KO/Ctrl Down
query_1	TRUE	0.013195	85	610	12	0.0196721	0.141176	GO:0055006	GO:BP	cardiac cell development	21031	14660		FAT4 KO/Ctrl Down
query_1	TRUE	0.0132113	599	610	38	0.0622951	0.0634391	GO:0007507	GO:BP	heart development	21031	3027		FAT4 KO/Ctrl Down
query_1	TRUE	0.0134557	336	610	26	0.042623	0.077381	GO:0040013	GO:BP	negative regulation of locomotion	21031	10242		FAT4 KO/Ctrl Down
query_1	TRUE	0.0140605	889	610	50	0.0819672	0.056243	GO:0032880	GO:BP	regulation of protein localization	21031	8156		FAT4 KO/Ctrl Down
query_1	TRUE	0.0154939	101	610	13	0.0213115	0.128713	GO:0034446	GO:BP	substrate adhesion-dependent cell spreading	21031	8936		FAT4 KO/Ctrl Down
query_1	TRUE	0.0166205	1097	610	58	0.095082	0.0528715	GO:0044093	GO:BP	positive regulation of molecular function	21031	11278		FAT4 KO/Ctrl Down
query_1	TRUE	0.016665	1253	610	64	0.104918	0.0510774	GO:0051247	GO:BP	positive regulation of protein metabolic process	21031	14042		FAT4 KO/Ctrl Down
query_1	TRUE	0.0178855	607	610	38	0.0622951	0.062603	GO:0097190	GO:BP	apoptotic signaling pathway	21031	19069		FAT4 KO/Ctrl Down
query_1	TRUE	0.0195114	1026	610	55	0.0901639	0.0536062	GO:0009894	GO:BP	regulation of catabolic process	21031	3792		FAT4 KO/Ctrl Down
query_1	TRUE	0.0196593	135	610	15	0.0245902	0.111111	GO:0060048	GO:BP	cardiac muscle contraction	21031	14776		FAT4 KO/Ctrl Down
query_1	TRUE	0.0198965	224	610	20	0.0327869	0.0892857	GO:0006364	GO:BP	rRNA processing	21031	2163		FAT4 KO/Ctrl Down
query_1	TRUE	0.0201544	681	610	41	0.0672131	0.0602056	GO:0071363	GO:BP	cellular response to growth factor stimulus	21031	17115		FAT4 KO/Ctrl Down
query_1	TRUE	0.0212451	324	610	25	0.0409836	0.0771605	GO:0031647	GO:BP	regulation of protein stability	21031	7519		FAT4 KO/Ctrl Down
query_1	TRUE	0.0217001	49	610	9	0.0147541	0.183673	GO:0014037	GO:BP	Schwann cell differentiation	21031	4665		FAT4 KO/Ctrl Down
query_1	TRUE	0.021742	1290	610	65	0.106557	0.0503876	GO:0009968	GO:BP	negative regulation of signal transduction	21031	3844		FAT4 KO/Ctrl Down
query_1	TRUE	0.0218176	6	610	4	0.00655738	0.666667	GO:1905049	GO:BP	negative regulation of metallopeptidase activity	21031	24962		FAT4 KO/Ctrl Down
query_1	TRUE	0.0241693	907	610	50	0.0819672	0.0551268	GO:0043069	GO:BP	negative regulation of programmed cell death	21031	10865		FAT4 KO/Ctrl Down
query_1	TRUE	0.0256958	785	610	45	0.0737705	0.0573248	GO:0032989	GO:BP	cellular anatomical entity morphogenesis	21031	8249		FAT4 KO/Ctrl Down
query_1	TRUE	0.0275956	1116	610	58	0.095082	0.0519713	GO:0051130	GO:BP	positive regulation of cellular component organization	21031	13955		FAT4 KO/Ctrl Down
query_1	TRUE	0.0278478	156	610	16	0.0262295	0.102564	GO:0046718	GO:BP	symbiont entry into host cell	21031	12746		FAT4 KO/Ctrl Down
query_1	TRUE	0.0282002	393	610	28	0.0459016	0.0712468	GO:0006979	GO:BP	response to oxidative stress	21031	2635		FAT4 KO/Ctrl Down
query_1	TRUE	0.028265	1091	610	57	0.0934426	0.0522456	GO:0035295	GO:BP	tube development	21031	9257		FAT4 KO/Ctrl Down
query_1	TRUE	0.0285801	415	610	29	0.047541	0.0698795	GO:0051051	GO:BP	negative regulation of transport	21031	13900		FAT4 KO/Ctrl Down
query_1	TRUE	0.0313428	231	610	20	0.0327869	0.0865801	GO:0001649	GO:BP	osteoblast differentiation	21031	372		FAT4 KO/Ctrl Down
query_1	TRUE	0.035227	40	610	8	0.0131148	0.2	GO:0032781	GO:BP	positive regulation of ATP-dependent activity	21031	8096		FAT4 KO/Ctrl Down
query_1	TRUE	0.0363604	1338	610	66	0.108197	0.0493274	GO:0009057	GO:BP	macromolecule catabolic process	21031	3270		FAT4 KO/Ctrl Down
query_1	TRUE	0.036707	79	610	11	0.0180328	0.139241	GO:0055013	GO:BP	cardiac muscle cell development	21031	14667		FAT4 KO/Ctrl Down
query_1	TRUE	0.0383528	378	610	27	0.0442623	0.0714286	GO:0006417	GO:BP	regulation of translation	21031	2198		FAT4 KO/Ctrl Down
query_1	TRUE	0.0390382	5874	610	217	0.355738	0.0369425	GO:0048519	GO:BP	negative regulation of biological process	21031	13227		FAT4 KO/Ctrl Down
query_1	TRUE	0.0401211	1001	610	53	0.0868852	0.0529471	GO:0070925	GO:BP	organelle assembly	21031	16870		FAT4 KO/Ctrl Down
query_1	TRUE	0.0408126	423	610	29	0.047541	0.0685579	GO:0001503	GO:BP	ossification	21031	325		FAT4 KO/Ctrl Down
query_1	TRUE	0.0469018	96	610	12	0.0196721	0.125	GO:0007032	GO:BP	endosome organization	21031	2668		FAT4 KO/Ctrl Down
query_1	TRUE	0.0473683	1594	610	75	0.122951	0.0470514	GO:0051049	GO:BP	regulation of transport	21031	13898		FAT4 KO/Ctrl Down
query_1	TRUE	0.0494476	495	610	32	0.052459	0.0646465	GO:0007005	GO:BP	mitochondrion organization	21031	2648		FAT4 KO/Ctrl Down

[truncated: 9 more sheets: DCHS1_KO_Ctrl_Up_BP, DCHS1_KO_Ctrl_Down_BP, FAT4_KO_Ctrl_Up_CC, FAT4_KO_Ctrl_Down_CC, DCHS1_KO_Ctrl_Up_CC, DCHS1_KO_Ctrl_Down_CC, Fig 5i - Fig.S5e,f, Fig. 5i_DCHS1 up, Fig.S5f_DCHS1 down]
