# Supplementary material for: Neuronal hyperactivity in neurons derived from individuals with gray matter heterotopia
Source: Nat Commun. 2025 Feb 18;16:1737. doi: 10.1038/s41467-025-56998-1 (PMC11836124; doi:10.1038/s41467-025-56998-1)
Supplement: Supplementary file 4 — Supplementary Dataset 2 [file 41467_2025_56998_MOESM4_ESM.xlsx]

## Sheet: FAT4_vs_CTRL
geneID	baseMean	log2FoldChange	lfcSE	stat	pvalue	padj	hgnc_symbol	diffexpressed	Interesting
ENSG00000000003	2832.19	-1.36495	1.37347	-0.993794	0.320323	1	TSPAN6	NO
ENSG00000000005	33.5804	1.06064	2.46258	0.430702	0.666685	1	TNMD	NO
ENSG00000000419	1727.26	-1.28474	0.782592	-1.64165	0.100663	1	DPM1	NO
ENSG00000000457	240.374	0.51425	1.58315	0.324827	0.745312	1	SCYL3	NO
ENSG00000000460	115.04	-0.193301	1.39115	-0.13895	0.889489	1	C1orf112	NO
ENSG00000001036	932.921	-0.920134	0.574177	-1.60253	0.10904	1	FUCA2	NO
ENSG00000001084	371.135	1.17441	1.50291	0.781428	0.434551	1	GCLC	NO
ENSG00000001167	271.552	-0.804068	1.09632	-0.733421	0.463302	1	NFYA	NO
ENSG00000001460	191.958	-0.256686	1.43201	-0.179249	0.857742	1	STPG1	NO
ENSG00000001461	202.654	0.233897	1.222	0.191404	0.848209	1	NIPAL3	NO
ENSG00000001497	871.415	0.305378	0.508427	0.600633	0.548084	1	LAS1L	NO
ENSG00000001561	331.363	1.49664	1.18023	1.2681	0.204763	1	ENPP4	NO
ENSG00000001617	80.3959	0.772346	1.63836	0.471413	0.637346	1	SEMA3F	NO
ENSG00000001629	816.323	-0.0709461	0.831319	-0.0853416	0.93199	1	ANKIB1	NO
ENSG00000001630	88.514	0.816352	0.669903	1.21861	0.222991	1	CYP51A1	NO
ENSG00000001631	282.512	0.675604	0.769529	0.877945	0.379973	1	KRIT1	NO
ENSG00000002016	553.685	0.110909	0.653671	0.169671	0.865268	1	RAD52	NO
ENSG00000002330	572.421	-1.07264	0.620063	-1.72989	0.0836496	1	BAD	NO
ENSG00000002549	1066.18	0.208265	0.605366	0.344032	0.730822	1	LAP3	NO
ENSG00000002586	4880.61	-0.733658	0.561138	-1.30745	0.191061	1	CD99	NO
ENSG00000002587	345.794	6.07571	1.94671	3.12102	0.00180225	0.598201	HS3ST1	UP
ENSG00000002746	40.156	2.06991	1.45952	1.41821	0.156129	1	HECW1	NO
ENSG00000002822	69.8052	1.39739	1.70062	0.821691	0.411253	1	MAD1L1	NO
ENSG00000002834	475.543	-0.311509	0.70614	-0.441144	0.659109	1	LASP1	NO
ENSG00000002919	424.299	-1.4015	1.55331	-0.902268	0.366915	1	SNX11	NO
ENSG00000003056	1015.15	-0.769963	0.735107	-1.04742	0.294908	1	M6PR	NO
ENSG00000003096	669.824	-0.175084	0.992555	-0.176398	0.859982	1	KLHL13	NO
ENSG00000003147	426.318	1.17297	0.754058	1.55554	0.119818	1	ICA1	NO
ENSG00000003249	124.054	0.0783108	2.03836	0.0384186	0.969354	1	DBNDD1	NO
ENSG00000003393	480.33	-0.44154	1.19962	-0.368066	0.712824	1	ALS2	NO
ENSG00000003402	365.185	1.03179	1.09202	0.944846	0.344738	1	CFLAR	NO
ENSG00000003436	1112.66	-1.66925	1.26014	-1.32465	0.185286	1	TFPI	NO
ENSG00000003509	871.874	-1.57929	1.02059	-1.54743	0.121761	1	NDUFAF7	NO
ENSG00000003756	3199.78	0.304966	0.421621	0.723316	0.469485	1	RBM5	NO
ENSG00000003987	90.417	-0.798352	0.729869	-1.09383	0.27403	1	MTMR7	NO
ENSG00000003989	161.453	0.622687	1.01405	0.614056	0.539178	1	SLC7A2	NO
ENSG00000004059	2331.46	-0.320776	1.01487	-0.316077	0.751944	1	ARF5	NO
ENSG00000004139	84.3847	1.43067	1.94401	0.735942	0.461766	1	SARM1	NO
ENSG00000004142	1368.76	-1.19689	0.722568	-1.65643	0.0976339	1	POLDIP2	NO
ENSG00000004399	171.329	-0.960389	1.65241	-0.581203	0.561103	1	PLXND1	NO
ENSG00000004455	1604.06	-1.11935	0.686268	-1.63108	0.102874	1	AK2	NO
ENSG00000004468	65.7543	-0.446999	1.78007	-0.251113	0.801726	1	CD38	NO
ENSG00000004478	710.277	-1.06077	0.829749	-1.27843	0.201099	1	FKBP4	NO
ENSG00000004487	1935.98	0.106216	0.614119	0.172957	0.862686	1	KDM1A	NO
ENSG00000004534	2470.52	0.123949	0.688156	0.180118	0.85706	1	RBM6	NO
ENSG00000004660	154.506	-0.991625	0.985768	-1.00594	0.314444	1	CAMKK1	NO
ENSG00000004700	345.761	0.247323	1.12372	0.220092	0.8258	1	RECQL	NO
ENSG00000004766	614.597	0.197304	0.737421	0.267559	0.789039	1	VPS50	NO
ENSG00000004777	291.891	0.603122	1.26213	0.477861	0.632749	1	ARHGAP33	NO
ENSG00000004779	3341.47	-0.568266	0.716114	-0.793542	0.427462	1	NDUFAB1	NO
ENSG00000004838	151.179	0.358665	2.21366	0.162023	0.871288	1	ZMYND10	NO
ENSG00000004846	33.2441	-3.46422	1.5936	-2.17383	0.0297176	1	ABCB5	DOWN
ENSG00000004864	837.686	1.46899	1.27334	1.15365	0.248643	1	SLC25A13	NO
ENSG00000004866	849.597	0.0088033	0.514716	0.0171032	0.986354	1	ST7	NO
ENSG00000004897	696.066	0.397751	1.45427	0.273506	0.784465	1	CDC27	NO
ENSG00000004939	4.3179	-3.07369	2.24825	-1.36714	0.17158	1	SLC4A1	NO
ENSG00000004961	484.802	0.500254	1.11599	0.448258	0.653967	1	HCCS	NO
ENSG00000004975	846.387	-0.486209	0.764558	-0.635935	0.524819	1	DVL2	NO
ENSG00000005001	6.14871	-1.36088	2.52221	-0.53956	0.5895	1	PRSS22	NO
ENSG00000005007	431.103	1.02484	1.55252	0.660114	0.509181	1	UPF1	NO
ENSG00000005020	852.149	1.44056	1.1839	1.21679	0.223686	1	SKAP2	NO
ENSG00000005022	1771.19	-0.601944	0.796431	-0.755802	0.449768	1	SLC25A5	NO
ENSG00000005059	1154.33	-1.30236	1.35338	-0.962297	0.3359	1	MCUB	NO
ENSG00000005073	156.995	-0.0780308	1.36176	-0.0573014	0.954305	1	HOXA11	NO
ENSG00000005075	756.469	-0.191281	0.825021	-0.231849	0.816655	1	POLR2J	NO
ENSG00000005100	495.314	0.115468	1.00224	0.11521	0.908279	1	DHX33	NO
ENSG00000005108	396.376	1.15085	0.840485	1.36927	0.170915	1	THSD7A	NO
ENSG00000005156	314.488	0.766339	1.54845	0.494909	0.620665	1	LIG3	NO
ENSG00000005175	700.842	-0.0292578	1.41659	-0.0206537	0.983522	1	RPAP3	NO
ENSG00000005187	42.0412	0.712478	1.21089	0.588389	0.556271	1	ACSM3	NO
ENSG00000005189	117.743	0.207324	1.59106	0.130305	0.896325	1	REXO5	NO
ENSG00000005194	1278.8	-0.646159	0.839504	-0.769691	0.441483	1	CIAPIN1	NO
ENSG00000005206	519.057	-0.339727	0.953199	-0.356407	0.721535	1	SPPL2B	NO
ENSG00000005238	796.182	0.59401	0.759496	0.78211	0.43415	1	FAM214B	NO
ENSG00000005243	743.282	-1.16542	0.812779	-1.43387	0.15161	1	COPZ2	NO
ENSG00000005249	478.327	-1.08884	1.13492	-0.959394	0.33736	1	PRKAR2B	NO
ENSG00000005302	503.985	-0.482523	1.3969	-0.345425	0.729775	1	MSL3	NO
ENSG00000005339	493.328	0.653994	0.727323	0.89918	0.368557	1	CREBBP	NO
ENSG00000005379	264.72	-0.336729	1.5336	-0.219568	0.826208	1	TSPOAP1	NO
ENSG00000005436	395.503	0.726885	0.882328	0.823826	0.410038	1	GCFC2	NO
ENSG00000005448	1147.51	-0.73053	0.738123	-0.989713	0.322315	1	WDR54	NO
ENSG00000005469	611.95	0.270408	1.12696	0.239945	0.810373	1	CROT	NO
ENSG00000005471	52.7103	1.1886	1.4238	0.83481	0.403824	1	ABCB4	NO
ENSG00000005483	4481.3	0.987686	0.766828	1.28801	0.197741	1	KMT2E	NO
ENSG00000005486	2614.95	-0.330698	0.781439	-0.423191	0.672156	1	RHBDD2	NO
ENSG00000005513	579.511	2.77185	1.79445	1.54468	0.122424	1	SOX8	NO
ENSG00000005700	1028.25	1.14539	0.640279	1.78889	0.0736332	1	IBTK	NO
ENSG00000005801	963.346	0.937674	0.820845	1.14233	0.253318	1	ZNF195	NO
ENSG00000005810	1228.42	1.15766	0.576859	2.00683	0.044768	1	MYCBP2	UP
ENSG00000005844	7.32449	-0.0577352	2.99234	-0.0192943	0.984606	1	ITGAL	NO
ENSG00000005882	409.669	-1.41137	0.834102	-1.69209	0.090629	1	PDK2	NO
ENSG00000005884	484.308	0.663439	1.34615	0.49284	0.622125	1	ITGA3	NO
ENSG00000005889	394.75	0.0366053	0.988628	0.0370264	0.970464	1	ZFX	NO
ENSG00000005893	4742.79	-0.31257	0.654549	-0.477535	0.632981	1	LAMP2	NO
ENSG00000005961	84.7679	-1.05726	1.56437	-0.675838	0.499144	1	ITGA2B	NO
ENSG00000006007	476.307	-1.22885	0.765421	-1.60545	0.108395	1	GDE1	NO
ENSG00000006015	2465.53	-0.335101	0.628139	-0.533483	0.5937	1	REX1BD	NO
ENSG00000006016	322.263	-2.46256	1.91776	-1.28409	0.199112	1	CRLF1	NO
ENSG00000006025	220.115	1.00184	1.38451	0.723606	0.469308	1	OSBPL7	NO
ENSG00000006042	2435.95	-1.72073	0.850271	-2.02375	0.0429963	1	TMEM98	DOWN
ENSG00000006047	22.7514	0.776721	2.70783	0.286842	0.774233	1	YBX2	NO
ENSG00000006071	120.701	-1.14415	1.57154	-0.728042	0.466588	1	ABCC8	NO
ENSG00000006118	1222.61	1.47994	1.13844	1.29998	0.193609	1	TMEM132A	NO
ENSG00000006125	1290.21	0.382939	0.583481	0.656301	0.51163	1	AP2B1	NO
ENSG00000006128	552.85	-4.12849	1.36454	-3.02555	0.00248184	0.598201	TAC1	DOWN
ENSG00000006194	645.847	0.276808	0.795096	0.348144	0.727732	1	ZNF263	NO
ENSG00000006282	759.083	-0.505649	1.04378	-0.484438	0.628075	1	SPATA20	NO
ENSG00000006283	263.316	-0.138447	0.988305	-0.140085	0.888592	1	CACNA1G	NO
ENSG00000006327	5812.86	-1.78722	1.13095	-1.58028	0.114043	1	TNFRSF12A	NO
ENSG00000006432	237.413	1.26318	1.21406	1.04046	0.298127	1	MAP3K9	NO
ENSG00000006451	993.974	0.159777	0.903315	0.176878	0.859604	1	RALA	NO
ENSG00000006453	57.9081	0.825899	1.18439	0.697319	0.485603	1	BAIAP2L1	NO
ENSG00000006459	304.385	-0.729099	0.883696	-0.825056	0.40934	1	KDM7A	NO
ENSG00000006468	651.569	-0.421501	0.862039	-0.488959	0.624871	1	ETV1	NO
ENSG00000006530	462.426	0.0863161	0.600313	0.143785	0.88567	1	AGK	NO
ENSG00000006534	78.6199	0.679746	1.42765	0.476131	0.633981	1	ALDH3B1	NO
ENSG00000006576	1113.2	-0.241906	0.698923	-0.346112	0.729259	1	PHTF2	NO
ENSG00000006607	190.199	1.46231	1.28914	1.13432	0.256659	1	FARP2	NO
ENSG00000006611	54.1156	-1.17614	1.90214	-0.618326	0.53636	1	USH1C	NO
ENSG00000006625	369.466	-0.436197	1.17124	-0.372422	0.709579	1	GGCT	NO
ENSG00000006634	238.338	-0.158449	0.891081	-0.177817	0.858867	1	DBF4	NO
ENSG00000006638	22.259	0.904133	1.78982	0.505153	0.613451	1	TBXA2R	NO
ENSG00000006652	2719.57	-0.830696	0.603338	-1.37683	0.168564	1	IFRD1	NO
ENSG00000006695	299.796	-0.0858882	1.38134	-0.0621773	0.950422	1	COX10	NO
ENSG00000006704	753.044	-0.235099	0.796998	-0.294981	0.768008	1	GTF2IRD1	NO
ENSG00000006712	638.558	-0.922969	0.848479	-1.08779	0.276687	1	PAF1	NO
ENSG00000006715	1107.88	-0.0746808	0.572682	-0.130405	0.896246	1	VPS41	NO
ENSG00000006740	155.551	1.0184	1.10532	0.921364	0.35686	1	ARHGAP44	NO
ENSG00000006744	735.349	-0.293456	0.582374	-0.503896	0.614334	1	ELAC2	NO
ENSG00000006747	84.6259	0.326688	2.1201	0.154091	0.877538	1	SCIN	NO
ENSG00000006831	339.625	0.998975	0.78976	1.26491	0.205904	1	ADIPOR2	NO
ENSG00000006837	135.279	0.162559	0.857704	0.189528	0.849679	1	CDKL3	NO
ENSG00000007001	50.3273	1.36026	1.44223	0.943166	0.345596	1	UPP2	NO
ENSG00000007047	86.1571	1.91533	0.947541	2.02137	0.0432418	1	MARK4	UP
ENSG00000007062	274.762	1.95146	0.897787	2.17363	0.0297331	1	PROM1	UP
ENSG00000007080	1106.39	-1.21746	0.749532	-1.62429	0.104313	1	CCDC124	NO
ENSG00000007168	1160.48	0.238471	0.89541	0.266327	0.789988	1	PAFAH1B1	NO
ENSG00000007171	11.2587	-3.23284	2.56137	-1.26215	0.206895	1	NOS2	NO
ENSG00000007174	29.5887	0.694317	2.08844	0.332457	0.739545	1	DNAH9	NO
ENSG00000007202	373.994	0.0735076	1.30065	0.0565161	0.954931	1	KIAA0100	NO
ENSG00000007216	5.78472	-1.34317	3.41189	-0.393672	0.693823	1	SLC13A2	NO
ENSG00000007237	261.417	0.126068	1.32043	0.0954754	0.923937	1	GAS7	NO
ENSG00000007255	663.124	0.312518	0.958705	0.325979	0.74444	1	TRAPPC6A	NO
ENSG00000007314	41.7179	1.49285	2.28703	0.652746	0.51392	1	SCN4A	NO
ENSG00000007341	803.894	-1.05535	0.879539	-1.19989	0.230181	1	ST7L	NO
ENSG00000007372	1048.71	-0.590883	1.50778	-0.39189	0.69514	1	PAX6	NO
ENSG00000007376	313.852	-1.05058	1.03715	-1.01295	0.311085	1	RPUSD1	NO
ENSG00000007384	444.195	-0.640425	0.796649	-0.803898	0.421456	1	RHBDF1	NO
ENSG00000007392	3315.83	-0.52321	0.622332	-0.840725	0.400502	1	LUC7L	NO
ENSG00000007402	58.3121	0.299916	0.917787	0.326782	0.743833	1	CACNA2D2	NO
ENSG00000007516	317.48	-0.722385	1.26243	-0.572217	0.567175	1	BAIAP3	NO
ENSG00000007520	1037.13	-0.552941	0.885365	-0.624535	0.532276	1	TSR3	NO
ENSG00000007541	506.054	1.36489	1.08227	1.26114	0.20726	1	PIGQ	NO
ENSG00000007545	208.189	1.15449	0.669784	1.72367	0.0847675	1	CRAMP1	NO
ENSG00000007866	259.126	-0.428282	0.806755	-0.53087	0.595509	1	TEAD3	NO
ENSG00000007923	322.005	0.383272	1.34372	0.285232	0.775466	1	DNAJC11	NO
ENSG00000007933	20.6088	-5.96734	2.32895	-2.56224	0.0103998	1	FMO3	DOWN
ENSG00000007944	434.438	0.790856	1.44642	0.546767	0.584539	1	MYLIP	NO
ENSG00000007952	19.5704	-0.202646	1.62984	-0.124335	0.90105	1	NOX1	NO
ENSG00000007968	55.3057	3.60121	1.53752	2.34222	0.0191692	1	E2F2	UP
ENSG00000008018	5884.15	-0.397397	0.71532	-0.555551	0.578518	1	PSMB1	NO
ENSG00000008056	233.625	-2.24603	2.11252	-1.0632	0.28769	1	SYN1	NO
ENSG00000008083	523.59	1.4348	0.73842	1.94307	0.0520072	1	JARID2	NO
ENSG00000008086	220.989	0.185455	1.35276	0.137093	0.890957	1	CDKL5	NO
ENSG00000008118	160.552	-1.60695	1.69337	-0.948966	0.342638	1	CAMK1G	NO
ENSG00000008128	61.5963	0.870299	0.860272	1.01166	0.311703	1	CDK11A	NO
ENSG00000008130	298.297	-0.141655	1.3316	-0.10638	0.915281	1	NADK	NO
ENSG00000008196	689.695	1.4728	1.46104	1.00805	0.313431	1	TFAP2B	NO
ENSG00000008226	38.3454	1.45514	2.32627	0.625527	0.531625	1	DLEC1	NO
ENSG00000008256	212.728	0.311636	0.964046	0.323258	0.7465	1	CYTH3	NO
ENSG00000008277	339.665	-0.757451	1.37874	-0.54938	0.582744	1	ADAM22	NO
ENSG00000008294	2985.79	0.862429	0.430679	2.00249	0.0452325	1	SPAG9	DOWN
ENSG00000008300	156.492	0.517522	0.804133	0.643578	0.519849	1	CELSR3	NO
ENSG00000008311	999.492	1.93295	1.22589	1.57677	0.114848	1	AASS	NO
ENSG00000008323	65.6047	-0.649195	1.77051	-0.366671	0.713864	1	PLEKHG6	NO
ENSG00000008324	980.808	-1.71914	1.23229	-1.39507	0.162994	1	SS18L2	NO
ENSG00000008382	47.1178	1.27778	1.40128	0.911867	0.361839	1	MPND	NO
ENSG00000008394	3780.67	-1.37613	1.53281	-0.897784	0.369301	1	MGST1	NO
ENSG00000008405	1290.66	-0.0469865	1.41144	-0.0332897	0.973444	1	CRY1	NO
ENSG00000008441	239.745	-0.0127814	1.08028	-0.0118315	0.99056	1	NFIX	NO
ENSG00000008513	161.509	0.10344	1.27718	0.0809909	0.935449	1	ST3GAL1	NO
ENSG00000008516	33.7681	2.80617	1.54344	1.81813	0.0690449	1	MMP25	NO
ENSG00000008517	224.749	-1.45072	1.84056	-0.788198	0.430581	1	IL32	NO
ENSG00000008710	307.676	0.849972	1.45471	0.58429	0.559025	1	PKD1	NO
ENSG00000008735	202.88	0.210833	0.927476	0.22732	0.820175	1	MAPK8IP2	NO
ENSG00000008838	669.224	0.10878	0.742691	0.146468	0.883552	1	MED24	NO
ENSG00000008853	119.549	0.757678	1.49629	0.506372	0.612595	1	RHOBTB2	NO
ENSG00000008869	323.07	0.215179	1.01723	0.211534	0.832471	1	HEATR5B	NO
ENSG00000008952	4513.32	0.655355	0.924528	0.708854	0.478415	1	SEC62	NO
ENSG00000008988	2523.07	-0.459747	0.827464	-0.555609	0.578478	1	RPS20	NO
ENSG00000009307	2327.95	0.0760916	0.469056	0.162223	0.87113	1	CSDE1	NO
ENSG00000009335	597.952	0.525086	0.548526	0.957267	0.338433	1	UBE3C	NO
ENSG00000009413	3152.08	1.26682	0.540939	2.34189	0.0191863	1	REV3L	UP
ENSG00000009694	638.748	0.492661	1.20018	0.410489	0.681447	1	TENM1	NO
ENSG00000009780	416.863	-0.316465	0.789282	-0.400953	0.688454	1	FAM76A	NO
ENSG00000009790	7.90441	1.23081	2.05701	0.598348	0.549608	1	TRAF3IP3	NO
ENSG00000009830	457.216	0.0331595	0.746962	0.0443925	0.964592	1	POMT2	NO
ENSG00000009844	1857.12	-0.737644	0.914647	-0.80648	0.419966	1	VTA1	NO
ENSG00000009950	57.4337	-1.0525	1.45186	-0.724931	0.468494	1	MLXIPL	NO
ENSG00000009954	746.802	1.34189	0.487774	2.75104	0.0059407	0.876224	BAZ1B	UP
ENSG00000010017	326.765	0.11824	0.700303	0.168841	0.865922	1	RANBP9	NO
ENSG00000010072	411.42	0.393478	0.599428	0.656422	0.511553	1	SPRTN	NO
ENSG00000010165	419.944	-0.0865573	1.2697	-0.0681715	0.945649	1	METTL13	NO
ENSG00000010244	2847.83	0.564602	0.560689	1.00698	0.313945	1	ZNF207	NO
ENSG00000010256	4744.21	-0.770588	0.899299	-0.856877	0.391513	1	UQCRC1	NO
ENSG00000010270	2050.1	-1.07154	0.743437	-1.44133	0.149492	1	STARD3NL	NO
ENSG00000010278	4435.96	-0.639281	1.01693	-0.628635	0.529588	1	CD9	NO
ENSG00000010282	12.7329	0.654158	3.43907	0.190214	0.849142	1	HHATL	NO
ENSG00000010292	217.275	0.491543	1.463	0.335983	0.736884	1	NCAPD2	NO
ENSG00000010295	956.087	-0.0396334	1.00459	-0.0394524	0.96853	1	IFFO1	NO
ENSG00000010319	8.20165	0.334027	2.61639	0.127667	0.898412	1	SEMA3G	NO
ENSG00000010322	1356.47	0.240499	0.48494	0.495936	0.61994	1	NISCH	NO
ENSG00000010327	66.8875	6.10884	2.27891	2.6806	0.00734907	0.893177	STAB1	UP
ENSG00000010361	171.66	-1.33473	0.742979	-1.79645	0.0724228	1	FUZ	NO
ENSG00000010379	93.8238	2.48748	1.64856	1.50888	0.131329	1	SLC6A13	NO
ENSG00000010404	258.262	-0.853311	1.21799	-0.70059	0.483559	1	IDS	NO
ENSG00000010539	262.035	-0.251311	1.51342	-0.166054	0.868114	1	ZNF200	NO
ENSG00000010610	26.1411	1.26389	1.33698	0.945333	0.344489	1	CD4	NO
ENSG00000010626	299.745	-0.00625086	0.588199	-0.0106271	0.991521	1	LRRC23	NO
ENSG00000010671	9.84377	-2.42159	2.18902	-1.10625	0.268619	1	BTK	NO
ENSG00000010704	24.4945	1.24068	2.01732	0.615013	0.538546	1	HFE	NO
ENSG00000010803	330.902	-0.433712	1.16023	-0.373816	0.708541	1	SCMH1	NO
ENSG00000010810	2667.46	1.36724	0.707909	1.93138	0.0534359	1	FYN	NO
ENSG00000010818	146.266	-0.627181	0.939825	-0.667338	0.504556	1	HIVEP2	NO
ENSG00000010932	252.257	1.58627	1.07196	1.47979	0.138928	1	FMO1	NO
ENSG00000011007	690.968	0.238045	0.599227	0.397253	0.691181	1	ELOA	NO
ENSG00000011009	822.066	-0.853693	0.630719	-1.35352	0.175889	1	LYPLA2	NO
ENSG00000011021	829.056	0.931481	0.633707	1.46989	0.141591	1	CLCN6	NO
ENSG00000011028	1226.3	-0.0476931	1.06767	-0.0446701	0.96437	1	MRC2	NO
ENSG00000011083	12.0381	-2.52753	2.25152	-1.12258	0.261614	1	SLC6A7	NO
ENSG00000011105	209.509	-0.213033	1.37181	-0.155293	0.87659	1	TSPAN9	NO
ENSG00000011114	688.735	0.190096	1.3119	0.144901	0.884789	1	BTBD7	NO
ENSG00000011132	386.434	-0.268195	0.905982	-0.296027	0.76721	1	APBA3	NO
ENSG00000011143	562.577	-0.589109	1.11902	-0.526448	0.598577	1	MKS1	NO
ENSG00000011198	703.798	0.8067	1.1241	0.717642	0.472978	1	ABHD5	NO
ENSG00000011201	582.139	0.621136	0.714603	0.869204	0.384736	1	ANOS1	NO
ENSG00000011243	1466.45	-0.781181	0.840016	-0.92996	0.352392	1	AKAP8L	NO
ENSG00000011258	353.477	0.213376	0.655344	0.325593	0.744732	1	MBTD1	NO
ENSG00000011260	1013.57	-0.574165	0.673832	-0.852089	0.394165	1	UTP18	NO
ENSG00000011275	915.331	0.127045	0.800297	0.158747	0.873868	1	RNF216	NO
ENSG00000011295	1986.75	0.754229	0.71077	1.06114	0.288625	1	TTC19	NO
ENSG00000011304	1283.93	-0.653683	1.18359	-0.552289	0.580751	1	PTBP1	NO
ENSG00000011332	121.407	-1.91745	1.18664	-1.61586	0.106124	1	DPF1	NO
ENSG00000011347	143.151	1.20962	0.745075	1.62349	0.104485	1	SYT7	NO
ENSG00000011376	383.419	0.355626	0.76924	0.462308	0.64386	1	LARS2	NO
ENSG00000011405	1176.65	1.01123	0.526436	1.9209	0.0547445	1	PIK3C2A	NO
ENSG00000011422	500.788	-0.778836	1.35168	-0.576198	0.564481	1	PLAUR	NO
ENSG00000011451	150.939	-0.518659	0.894107	-0.580086	0.561856	1	WIZ	NO
ENSG00000011454	801.116	0.325709	0.571686	0.569734	0.568858	1	RABGAP1	NO
ENSG00000011465	21060.9	-1.48831	0.937233	-1.58799	0.11229	1	DCN	NO
ENSG00000011485	579.107	-1.5854	1.42861	-1.10975	0.267106	1	PPP5C	NO
ENSG00000011523	712.791	0.39618	0.96956	0.408618	0.68282	1	CEP68	NO
ENSG00000011566	1100.22	0.833945	0.689666	1.2092	0.226586	1	MAP4K3	NO
ENSG00000011638	203.28	-0.185159	0.63566	-0.291287	0.770832	1	LDAF1	NO
ENSG00000011677	257.378	2.95295	1.92678	1.53259	0.125378	1	GABRA3	NO
ENSG00000012048	226.792	1.26923	0.882698	1.4379	0.150462	1	BRCA1	NO
ENSG00000012061	1195.21	-0.408582	0.663814	-0.615507	0.53822	1	ERCC1	NO
ENSG00000012124	23.5515	-1.38766	1.12662	-1.23169	0.218063	1	CD22	NO
ENSG00000012171	606.952	0.397837	1.1644	0.341668	0.732601	1	SEMA3B	NO
ENSG00000012174	546.314	-0.588119	1.30205	-0.451687	0.651494	1	MBTPS2	NO
ENSG00000012223	1.39052	-0.0100605	4.43121	-0.00227037	0.998189	1	LTF	NO
ENSG00000012232	545.778	0.909266	1.13325	0.802351	0.42235	1	EXTL3	NO
ENSG00000012660	1168.17	-0.607835	0.927063	-0.655657	0.512045	1	ELOVL5	NO
ENSG00000012779	40.5685	0.8918	1.57475	0.566311	0.571182	1	ALOX5	NO
ENSG00000012817	670.184	0.382533	0.641004	0.596771	0.55066	1	KDM5D	NO
ENSG00000012822	1461.44	0.169873	0.693948	0.244792	0.806617	1	CALCOCO1	NO
ENSG00000012963	293.715	-0.292355	0.531898	-0.549645	0.582563	1	UBR7	NO
ENSG00000012983	1905.54	0.0488665	0.665049	0.073478	0.941426	1	MAP4K5	NO
ENSG00000013016	136.151	-0.133994	1.28391	-0.104364	0.91688	1	EHD3	NO
ENSG00000013275	1907.06	-0.673469	0.687441	-0.979675	0.327247	1	PSMC4	NO
ENSG00000013288	237.106	0.0609621	1.13466	0.053727	0.957153	1	MAN2B2	NO
ENSG00000013293	61.183	0.455204	1.6111	0.282542	0.777528	1	SLC7A14	NO
ENSG00000013297	177.847	-1.21233	0.818831	-1.48056	0.138723	1	CLDN11	NO
ENSG00000013306	1393.52	-1.3339	0.843633	-1.58114	0.113847	1	SLC25A39	NO
ENSG00000013364	567.979	0.444412	1.27464	0.348657	0.727347	1	MVP	NO
ENSG00000013374	631.767	0.625515	0.548597	1.14021	0.2542	1	NUB1	NO
ENSG00000013375	1106.1	-0.158438	0.616701	-0.256913	0.797246	1	PGM3	NO
ENSG00000013392	708.202	0.638804	1.5883	0.402194	0.687541	1	RWDD2A	NO
ENSG00000013441	6881.44	-0.489536	0.546359	-0.895997	0.370254	1	CLK1	NO
ENSG00000013503	210.881	0.204268	1.0386	0.196676	0.844081	1	POLR3B	NO
ENSG00000013523	430.713	1.18176	0.864509	1.36697	0.171634	1	ANGEL1	NO
ENSG00000013561	992.259	-1.25504	0.924334	-1.35778	0.174533	1	RNF14	NO
ENSG00000013573	235.717	0.0279693	1.23106	0.0227197	0.981874	1	DDX11	NO
ENSG00000013583	389.219	0.301607	1.09295	0.275956	0.782582	1	HEBP1	NO
ENSG00000013588	184.727	0.0877274	1.08941	0.0805276	0.935818	1	GPRC5A	NO
ENSG00000013810	198.404	0.724083	1.07521	0.673431	0.500673	1	TACC3	NO
ENSG00000014123	842.801	0.0871824	0.766143	0.113794	0.909401	1	UFL1	NO
ENSG00000014138	122.441	1.08759	0.989445	1.09919	0.271683	1	POLA2	NO
ENSG00000014164	245.055	0.452904	1.38916	0.326027	0.744404	1	ZC3H3	NO
ENSG00000014216	1101.21	-0.636448	0.873634	-0.728507	0.466303	1	CAPN1	NO
ENSG00000014641	7187.09	-0.849927	0.715436	-1.18798	0.23484	1	MDH1	NO
ENSG00000014824	1281.01	0.0612366	0.56122	0.109113	0.913113	1	SLC30A9	NO
ENSG00000014914	715.608	-0.861841	1.23862	-0.695809	0.486548	1	MTMR11	NO
ENSG00000014919	226.719	-0.254232	1.14663	-0.221722	0.82453	1	COX15	NO
ENSG00000015133	81.6919	0.880704	1.03275	0.852778	0.393782	1	CCDC88C	NO
ENSG00000015153	508.368	0.833052	0.75178	1.10811	0.267816	1	YAF2	NO
ENSG00000015171	698.063	0.00731191	0.839618	0.00870862	0.993052	1	ZMYND11	NO
ENSG00000015413	17.2872	0.635553	2.37198	0.267941	0.788744	1	DPEP1	NO
ENSG00000015475	803.247	-1.63948	1.61696	-1.01393	0.310617	1	BID	NO
ENSG00000015479	269.801	0.978326	1.02418	0.955229	0.339462	1	MATR3	NO
ENSG00000015520	45.8736	-2.31351	1.93781	-1.19388	0.232526	1	NPC1L1	NO
ENSG00000015568	0.539846	0.423489	5.51223	0.0768271	0.938761	1	RGPD5	NO
ENSG00000015592	2619.86	0.443368	0.840828	0.527299	0.597986	1	STMN4	NO
ENSG00000015676	1283.57	1.39916	0.812484	1.72208	0.0850545	1	NUDCD3	NO
ENSG00000016391	140.685	-1.19929	1.00953	-1.18797	0.234844	1	CHDH	NO
ENSG00000016864	2500.57	-0.793839	0.642743	-1.23508	0.216801	1	GLT8D1	NO
ENSG00000017260	1121.96	0.158448	0.633646	0.250058	0.802543	1	ATP2C1	NO
ENSG00000017427	133.68	-2.09623	1.35127	-1.5513	0.12083	1	IGF1	NO
ENSG00000017797	640.612	0.30935	1.35216	0.228782	0.819038	1	RALBP1	NO
ENSG00000018189	3740.24	0.840414	0.578435	1.45291	0.146249	1	RUFY3	NO
ENSG00000018236	571.554	-0.0760535	1.33117	-0.0571326	0.95444	1	CNTN1	NO
ENSG00000018280	126.099	1.38439	1.52694	0.906644	0.364595	1	SLC11A1	NO
ENSG00000018408	1185.79	-0.387406	1.26212	-0.306948	0.758883	1	WWTR1	NO
ENSG00000018510	487.656	-0.0559798	0.629384	-0.0889439	0.929126	1	AGPS	NO
ENSG00000018610	217.135	-0.851696	0.643978	-1.32255	0.185984	1	STEEP1	NO
ENSG00000018625	937.832	3.19871	1.37004	2.33475	0.0195565	1	ATP1A2	UP
ENSG00000018699	251.924	-0.932974	1.7092	-0.545854	0.585166	1	TTC27	NO
ENSG00000018869	112.362	-0.124725	1.42567	-0.0874852	0.930286	1	ZNF582	NO
ENSG00000019102	7.45646	-0.0861392	2.24126	-0.0384333	0.969342	1	VSIG2	NO
ENSG00000019144	961.001	-0.647348	1.1549	-0.560524	0.575122	1	PHLDB1	NO
ENSG00000019485	108.231	-0.551854	1.34034	-0.411725	0.680541	1	PRDM11	NO
ENSG00000019505	112.463	0.889289	1.34604	0.660672	0.508823	1	SYT13	NO
ENSG00000019582	209.424	-0.573265	1.44816	-0.395856	0.692211	1	CD74	NO
ENSG00000019991	326.227	-1.20273	1.01455	-1.18549	0.235826	1	HGF	NO
ENSG00000019995	149.035	0.346904	0.571256	0.607265	0.543675	1	ZRANB1	NO
ENSG00000020129	812.216	0.077906	0.751719	0.103637	0.917457	1	NCDN	NO
ENSG00000020181	318.681	-1.07805	1.67553	-0.64341	0.519958	1	ADGRA2	NO
ENSG00000020256	378.601	-0.846063	1.11561	-0.758385	0.448221	1	ZFP64	NO
ENSG00000020426	2121.64	0.493266	0.90015	0.547982	0.583704	1	MNAT1	NO
ENSG00000020577	335.761	0.328158	1.34688	0.243643	0.807507	1	SAMD4A	NO
ENSG00000020633	31.3741	2.78018	1.95153	1.42462	0.154268	1	RUNX3	NO
ENSG00000020922	354.861	0.775183	0.789898	0.981371	0.32641	1	MRE11	NO
ENSG00000021300	186.89	-0.09586	1.27104	-0.0754185	0.939882	1	PLEKHB1	NO
ENSG00000021355	111.949	-3.0824	1.21359	-2.5399	0.0110885	1	SERPINB1	DOWN
ENSG00000021461	9.86868	-1.21144	2.20611	-0.549132	0.582915	1	CYP3A43	NO
ENSG00000021488	46.2247	3.81625	1.8026	2.11708	0.0342534	1	SLC7A9	UP
ENSG00000021574	442.578	0.428064	1.05349	0.406329	0.684501	1	SPAST	NO
ENSG00000021645	239.562	0.896566	1.59502	0.562104	0.574045	1	NRXN3	NO
ENSG00000021762	422.532	1.22414	0.978424	1.25114	0.210884	1	OSBPL5	NO
ENSG00000021776	698.215	1.56355	1.19092	1.31289	0.18922	1	AQR	NO
ENSG00000021826	188.33	0.256754	1.35849	0.188999	0.850093	1	CPS1	NO
ENSG00000022267	3584.77	0.132982	0.628978	0.211425	0.832555	1	FHL1	NO
ENSG00000022277	1371.11	-0.653538	0.674794	-0.9685	0.332795	1	RTF2	NO
ENSG00000022355	79.5917	-5.48661	2.20945	-2.48324	0.0130192	1	GABRA1	DOWN
ENSG00000022567	71.3393	-1.32871	1.26199	-1.05287	0.292401	1	SLC45A4	NO
ENSG00000022840	1218.55	-0.0592665	0.601118	-0.0985939	0.921461	1	RNF10	NO
ENSG00000022976	97.5822	-0.0108338	1.72557	-0.00627842	0.994991	1	ZNF839	NO
ENSG00000023041	1316.74	-1.48889	1.41918	-1.04912	0.294124	1	ZDHHC6	NO
ENSG00000023171	212.035	1.44001	1.57146	0.916351	0.359483	1	GRAMD1B	NO
ENSG00000023191	2051.88	0.160674	0.660844	0.243135	0.807901	1	RNH1	NO
ENSG00000023228	990.225	0.782222	0.900851	0.868314	0.385222	1	NDUFS1	NO
ENSG00000023287	789.269	0.0157123	0.934691	0.0168101	0.986588	1	RB1CC1	NO
ENSG00000023318	2273.52	-0.0297203	0.771856	-0.0385049	0.969285	1	ERP44	NO
ENSG00000023330	579.933	-1.26047	1.58331	-0.796096	0.425976	1	ALAS1	NO
ENSG00000023445	35.5555	-0.536654	1.59939	-0.335537	0.73722	1	BIRC3	NO
ENSG00000023516	764.845	0.840681	0.713312	1.17856	0.238573	1	AKAP11	NO
ENSG00000023572	774.29	-0.358392	0.791186	-0.452981	0.650562	1	GLRX2	NO
ENSG00000023608	377.869	-0.256066	1.18143	-0.216742	0.828409	1	SNAPC1	NO
ENSG00000023697	659.816	-1.4583	1.01846	-1.43187	0.152181	1	DERA	NO
ENSG00000023734	2426.59	-0.441928	0.501419	-0.881356	0.378125	1	STRAP	NO
ENSG00000023839	24.8957	-0.417087	1.89881	-0.219657	0.826138	1	ABCC2	NO
ENSG00000023902	1383.37	-0.617444	0.636914	-0.96943	0.332331	1	PLEKHO1	NO
ENSG00000023909	728.872	0.562855	0.634124	0.88761	0.374751	1	GCLM	NO
ENSG00000024048	821.224	-0.0369846	0.654636	-0.0564964	0.954946	1	UBR2	NO
ENSG00000024422	484.75	1.07833	1.87875	0.573964	0.565992	1	EHD2	NO
ENSG00000024862	522.373	-0.733919	0.743887	-0.9866	0.323839	1	CCDC28A	NO
ENSG00000025039	449.802	-0.662626	0.740794	-0.89448	0.371065	1	RRAGD	NO
ENSG00000025156	1035.33	0.396739	0.703012	0.564341	0.572522	1	HSF2	NO
ENSG00000025293	1148.17	0.53603	0.88528	0.605492	0.544852	1	PHF20	NO
ENSG00000025423	32.4249	1.73293	1.31966	1.31317	0.189127	1	HSD17B6	NO
ENSG00000025434	435.66	-0.502771	0.618888	-0.812378	0.416575	1	NR1H3	NO
ENSG00000025708	384.394	-1.15179	1.50636	-0.764623	0.444496	1	TYMP	NO
ENSG00000025770	1259.83	-0.872076	0.518331	-1.68247	0.0924775	1	NCAPH2	NO
ENSG00000025772	749.494	-0.0968632	0.59591	-0.162547	0.870875	1	TOMM34	NO
ENSG00000025796	1242.86	0.210685	0.461857	0.45617	0.648268	1	SEC63	NO
ENSG00000025800	685.885	0.771632	0.636346	1.2126	0.225283	1	KPNA6	NO
ENSG00000026025	9645	0.493492	0.57226	0.862357	0.388491	1	VIM	NO
ENSG00000026297	315.769	-0.600341	0.758347	-0.791644	0.428568	1	RNASET2	NO
ENSG00000026508	3543.66	0.559821	0.593616	0.943069	0.345645	1	CD44	NO
ENSG00000026559	224.03	-1.01868	1.58386	-0.643162	0.520119	1	KCNG1	NO
ENSG00000026652	952.464	0.141822	0.497633	0.284994	0.775649	1	AGPAT4	NO
ENSG00000026950	371.213	1.12103	1.58556	0.707023	0.479552	1	BTN3A1	NO
ENSG00000027001	213.977	1.1921	1.20999	0.985211	0.32452	1	MIPEP	NO
ENSG00000027075	17.3578	-1.54948	1.96623	-0.788048	0.430669	1	PRKCH	NO
ENSG00000027697	1627.13	-1.34958	0.86488	-1.56042	0.11866	1	IFNGR1	NO
ENSG00000027847	511.959	-1.11156	1.47509	-0.753556	0.451116	1	B4GALT7	NO
ENSG00000028116	112.45	1.11001	1.12026	0.99085	0.321759	1	VRK2	NO
ENSG00000028137	95.8465	1.5722	1.65291	0.95117	0.341518	1	TNFRSF1B	NO
ENSG00000028203	1484.41	0.160458	0.535362	0.299718	0.764392	1	VEZT	NO
ENSG00000028277	157.159	0.249761	1.22502	0.203883	0.838445	1	POU2F2	NO
ENSG00000028310	1570.52	1.12196	0.970981	1.15549	0.24789	1	BRD9	NO
ENSG00000028528	1272.69	-0.568169	0.544637	-1.04321	0.296853	1	SNX1	NO
ENSG00000028839	671.804	-0.00265376	0.771585	-0.00343936	0.997256	1	TBPL1	NO
ENSG00000029153	74.0939	0.686532	1.77631	0.386494	0.699131	1	ARNTL2	NO
ENSG00000029363	1361.77	0.190905	0.499668	0.382063	0.702415	1	BCLAF1	NO
ENSG00000029364	740.75	-0.0589387	0.577781	-0.102009	0.91875	1	SLC39A9	NO
ENSG00000029534	29.1739	1.2689	1.61609	0.785165	0.432357	1	ANK1	NO
ENSG00000029639	802.699	-0.0114437	0.991931	-0.0115368	0.990795	1	TFB1M	NO
ENSG00000029725	1140.49	0.89177	0.845008	1.05534	0.29127	1	RABEP1	NO
ENSG00000029993	363.826	-0.444123	0.797631	-0.556802	0.577663	1	HMGB3	NO
ENSG00000030066	1357.76	-0.605033	0.644509	-0.938751	0.347859	1	NUP160	NO
ENSG00000030110	156.575	-0.988984	1.70635	-0.57959	0.562191	1	BAK1	NO
ENSG00000030419	188.83	2.13339	1.35345	1.57626	0.114966	1	IKZF2	NO
ENSG00000030582	2252.15	0.556302	0.769811	0.722647	0.469897	1	GRN	NO
ENSG00000031003	600.901	0.0998048	1.2251	0.0814668	0.935071	1	FAM13B	NO
ENSG00000031691	364.767	0.583408	0.95102	0.613455	0.539575	1	CENPQ	NO
ENSG00000031698	5510.73	-0.178379	0.707895	-0.251985	0.801052	1	SARS1	NO
ENSG00000031823	196.674	-0.117136	1.1668	-0.10039	0.920034	1	RANBP3	NO
ENSG00000032219	1738.54	0.84004	0.553554	1.51754	0.129131	1	ARID4A	NO
ENSG00000032389	407.385	-0.736711	0.67923	-1.08463	0.278087	1	EIPR1	NO
ENSG00000032444	125.165	0.341122	1.171	0.291309	0.770815	1	PNPLA6	NO
ENSG00000032742	872.783	0.597252	0.574698	1.03924	0.298691	1	IFT88	NO
ENSG00000033011	320.865	0.18044	1.1989	0.150505	0.880366	1	ALG1	NO
ENSG00000033030	703.696	-0.237159	0.465771	-0.509175	0.610629	1	ZCCHC8	NO
ENSG00000033050	221.72	0.31341	0.593277	0.528268	0.597313	1	ABCF2	NO
ENSG00000033100	385.876	-0.818156	1.50497	-0.543637	0.586691	1	CHPF2	NO
ENSG00000033122	285.721	0.0608448	0.683686	0.0889952	0.929086	1	LRRC7	NO
ENSG00000033170	427.087	-1.06848	1.12794	-0.947284	0.343494	1	FUT8	NO
ENSG00000033178	1710.86	0.430356	0.624537	0.68908	0.490773	1	UBA6	NO
ENSG00000033327	211.207	0.304092	1.00948	0.301236	0.763235	1	GAB2	NO
ENSG00000033627	1515.2	0.828715	0.81196	1.02064	0.307427	1	ATP6V0A1	NO
ENSG00000033800	1268.5	0.163848	0.571882	0.286506	0.774491	1	PIAS1	NO
ENSG00000033867	1067.51	0.43129	1.23661	0.348767	0.727264	1	SLC4A7	NO
ENSG00000034053	664.223	0.016304	0.741162	0.0219979	0.98245	1	APBA2	NO
ENSG00000034152	249.563	-0.937503	1.52695	-0.613971	0.539235	1	MAP2K3	NO
ENSG00000034510	18217.2	-0.283124	0.895471	-0.316174	0.751871	1	TMSB10	NO
ENSG00000034533	161.661	-0.759548	0.964856	-0.787214	0.431157	1	ASTE1	NO
ENSG00000034677	2643.03	1.56754	0.682021	2.29838	0.0215404	1	RNF19A	UP
ENSG00000034693	623.083	-1.16441	1.60548	-0.725274	0.468284	1	PEX3	NO
ENSG00000034713	4424.95	-0.840856	0.623328	-1.34898	0.177344	1	GABARAPL2	NO
ENSG00000035115	811.28	0.409193	0.660377	0.619636	0.535497	1	SH3YL1	NO
ENSG00000035141	1327.78	-0.532788	0.70823	-0.752281	0.451882	1	FAM136A	NO
ENSG00000035403	1727.73	0.270793	0.637911	0.4245	0.671201	1	VCL	NO
ENSG00000035499	45.9108	-0.538271	1.37945	-0.390207	0.696383	1	DEPDC1B	NO
ENSG00000035681	926.669	-0.188014	0.428207	-0.439073	0.660609	1	NSMAF	NO
ENSG00000035687	340.516	-0.333171	1.02567	-0.324833	0.745308	1	ADSS2	NO
ENSG00000035862	1045.35	-0.18566	1.06109	-0.174971	0.861102	1	TIMP2	NO
ENSG00000035928	1065.9	0.0779403	0.581415	0.134053	0.893361	1	RFC1	NO
ENSG00000036054	1249.74	0.25591	0.815307	0.313882	0.753611	1	TBC1D23	NO
ENSG00000036257	722.183	0.32945	0.659539	0.499516	0.617416	1	CUL3	NO
ENSG00000036448	20.1652	0.645318	1.82196	0.354188	0.723198	1	MYOM2	NO
ENSG00000036530	175.623	0.797873	0.861682	0.925948	0.354473	1	CYP46A1	NO
ENSG00000036549	828.861	0.583521	0.833925	0.699729	0.484097	1	ZZZ3	NO
ENSG00000036828	15.2836	1.2276	2.22328	0.552158	0.58084	1	CASR	NO
ENSG00000037042	526.536	0.518981	0.736881	0.704295	0.481249	1	TUBG2	NO
ENSG00000037241	1020.62	-0.819723	1.49015	-0.550094	0.582255	1	RPL26L1	NO
ENSG00000037280	36.1603	-3.60594	1.77164	-2.03537	0.0418137	1	FLT4	DOWN
ENSG00000037474	924.419	0.50505	0.570085	0.885921	0.37566	1	NSUN2	NO
ENSG00000037637	816.653	1.17963	0.95156	1.23968	0.215094	1	FBXO42	NO
ENSG00000037749	208.464	-0.137052	0.954351	-0.143607	0.885811	1	MFAP3	NO
ENSG00000038002	563.232	1.97883	1.67815	1.17917	0.238329	1	AGA	NO
ENSG00000038210	201.412	0.497229	1.24683	0.398793	0.690046	1	PI4K2B	NO
ENSG00000038219	2440.2	0.580013	0.484337	1.19754	0.231096	1	BOD1L1	NO
ENSG00000038274	1230.25	-1.81765	0.978611	-1.85738	0.0632574	1	MAT2B	NO
ENSG00000038295	52.6748	2.4789	1.09648	2.26077	0.0237735	1	TLL1	UP
ENSG00000038358	756.928	0.953988	1.70971	0.557981	0.576857	1	EDC4	NO
ENSG00000038382	933.444	1.06916	0.561048	1.90565	0.0566959	1	TRIO	NO
ENSG00000038427	3012.25	-0.779727	1.41471	-0.551159	0.581525	1	VCAN	NO
ENSG00000038532	466.077	1.13943	0.717628	1.58777	0.112338	1	CLEC16A	NO
ENSG00000039068	98.6294	0.851691	1.63347	0.5214	0.602088	1	CDH1	NO
ENSG00000039123	775.305	0.706559	0.672076	1.05131	0.293117	1	MTREX	NO
ENSG00000039139	137.917	-0.012928	1.5237	-0.00848464	0.99323	1	DNAH5	NO
ENSG00000039319	1426.81	1.04112	0.643294	1.61841	0.105573	1	ZFYVE16	NO
ENSG00000039523	221.9	0.034541	0.705314	0.0489726	0.960941	1	RIPOR1	NO
ENSG00000039560	662.38	-0.398534	1.06247	-0.375102	0.707584	1	RAI14	NO
ENSG00000039600	2.53514	0.486714	2.61451	0.186159	0.85232	1	SOX30	NO
ENSG00000039650	783.222	-0.399698	0.609142	-0.656166	0.511717	1	PNKP	NO
ENSG00000039987	2.48346	3.67614	4.50461	0.816085	0.414452	1	BEST2	NO
ENSG00000040199	177.64	0.103023	0.615283	0.16744	0.867024	1	PHLPP2	NO
ENSG00000040275	383.235	-0.322192	0.978919	-0.32913	0.742057	1	SPDL1	NO
ENSG00000040341	700.54	0.607739	0.600745	1.01164	0.311709	1	STAU2	NO
ENSG00000040487	439.94	-0.408913	0.826954	-0.49448	0.620967	1	SLC66A1	NO
ENSG00000040531	222.859	0.812743	1.00439	0.809187	0.418408	1	CTNS	NO
ENSG00000040608	295.83	-1.5476	1.60891	-0.961894	0.336103	1	RTN4R	NO
ENSG00000040633	610.51	-0.998272	1.52016	-0.656687	0.511382	1	PHF23	NO
ENSG00000040731	194.467	1.49163	1.55709	0.957958	0.338084	1	CDH10	NO
ENSG00000040933	823.428	0.365831	0.768911	0.475778	0.634232	1	INPP4A	NO
ENSG00000041357	4252.43	-1.25054	0.802793	-1.55773	0.119296	1	PSMA4	NO
ENSG00000041515	419.807	0.734683	1.65968	0.442665	0.658008	1	MYO16	NO
ENSG00000041802	578.773	-0.00241334	0.628759	-0.00383826	0.996938	1	LSG1	NO
ENSG00000041880	318.982	0.429762	1.06714	0.402725	0.687151	1	PARP3	NO
ENSG00000041982	2111.09	0.277325	0.771766	0.359339	0.719342	1	TNC	NO
ENSG00000041988	675.5	0.0585859	0.891088	0.0657464	0.94758	1	THAP3	NO
ENSG00000042062	338.695	-1.18	1.14618	-1.0295	0.303243	1	RIPOR3	NO
ENSG00000042088	320.629	0.139504	0.464292	0.300467	0.763821	1	TDP1	NO
ENSG00000042286	157.328	-0.258432	1.15471	-0.223807	0.822907	1	AIFM2	NO
ENSG00000042304	23.456	2.03152	2.6459	0.7678	0.442606	1	C2orf83	NO
ENSG00000042317	348.891	-0.336904	1.48243	-0.227266	0.820217	1	SPATA7	NO
ENSG00000042429	312.435	0.360394	0.659301	0.546631	0.584632	1	MED17	NO
ENSG00000042445	180.231	-0.232646	1.33929	-0.173708	0.862095	1	RETSAT	NO
ENSG00000042753	1180.58	-0.856027	0.567166	-1.50931	0.13122	1	AP2S1	NO
ENSG00000042781	39.1498	0.0876496	1.872	0.0468215	0.962656	1	USH2A	NO
ENSG00000042813	2.01085	-1.40253	3.87538	-0.361907	0.717422	1	ZPBP	NO
ENSG00000042832	12.9456	-0.683711	2.10308	-0.325101	0.745105	1	TG	NO
ENSG00000042980	106.765	1.30177	1.35001	0.964267	0.334912	1	ADAM28	NO
ENSG00000043039	18.5317	0.792794	2.19989	0.360379	0.718564	1	BARX2	NO
ENSG00000043093	323.656	-0.431875	0.606962	-0.711535	0.476753	1	DCUN1D1	NO
ENSG00000043143	123.36	0.992949	1.34141	0.740229	0.459161	1	JADE2	NO
ENSG00000043355	156.131	0.668462	1.37876	0.48483	0.627797	1	ZIC2	NO
ENSG00000043514	488.369	0.103461	0.567033	0.182459	0.855222	1	TRIT1	NO
ENSG00000043591	76.2199	4.71286	1.69553	2.77958	0.00544295	0.824343	ADRB1	UP
ENSG00000044090	559.62	0.1376	0.832457	0.165294	0.868712	1	CUL7	NO
ENSG00000044115	1864.76	0.839736	0.714061	1.176	0.239595	1	CTNNA1	NO
ENSG00000044446	202.155	-0.724245	1.48678	-0.487122	0.626172	1	PHKA2	NO
ENSG00000044459	845.562	0.198365	0.731712	0.271097	0.786317	1	CNTLN	NO
ENSG00000044524	303.901	0.801815	1.06284	0.754406	0.450606	1	EPHA3	NO
ENSG00000044574	11491.4	0.0696322	0.573512	0.121414	0.903363	1	HSPA5	NO
ENSG00000046647	407.71	-0.512118	1.58101	-0.323919	0.745999	1	GEMIN8	NO
ENSG00000046651	2855.06	-0.316312	0.637688	-0.496029	0.619874	1	OFD1	NO
ENSG00000046653	11508.8	0.550351	0.769682	0.715037	0.474586	1	GPM6B	NO
ENSG00000046889	290.166	-0.898318	0.925581	-0.970545	0.331775	1	PREX2	NO
ENSG00000047056	744.835	0.577845	0.528091	1.09421	0.273861	1	WDR37	NO
ENSG00000047188	1155.13	0.451968	0.56398	0.801389	0.422906	1	YTHDC2	NO
ENSG00000047230	294.066	0.313231	0.962696	0.325369	0.744902	1	CTPS2	NO
ENSG00000047249	1038.31	-0.466311	0.467602	-0.997241	0.318648	1	ATP6V1H	NO
ENSG00000047315	1732.78	-0.577088	0.744685	-0.774942	0.438374	1	POLR2B	NO
ENSG00000047346	539.074	0.331232	1.13998	0.29056	0.771388	1	FAM214A	NO
ENSG00000047410	2808.98	0.921781	0.565369	1.63041	0.103015	1	TPR	NO
ENSG00000047457	660.013	1.76042	1.96835	0.894362	0.371128	1	CP	NO
ENSG00000047579	645.809	-0.430987	1.50693	-0.286004	0.774875	1	DTNBP1	NO
ENSG00000047597	34.6172	-3.50986	1.9921	-1.76189	0.0780876	1	XK	NO
ENSG00000047617	95.559	1.59129	2.62579	0.606024	0.544499	1	ANO2	NO
ENSG00000047621	371.909	0.992561	1.31229	0.756355	0.449436	1	C12orf4	NO
ENSG00000047634	523.262	0.425461	0.729456	0.583258	0.55972	1	SCML1	NO
ENSG00000047644	210.64	2.02312	1.39968	1.44542	0.148339	1	WWC3	NO
ENSG00000047648	197.954	1.22799	1.46168	0.84012	0.400841	1	ARHGAP6	NO
ENSG00000047662	28.564	1.10081	1.8287	0.601967	0.547196	1	FAM184B	NO
ENSG00000047849	1976.35	0.902935	0.53898	1.67526	0.0938825	1	MAP4	NO
ENSG00000047932	1295.73	-0.280401	0.799601	-0.350676	0.725832	1	GOPC	NO
ENSG00000048028	294.206	1.48272	0.903136	1.64174	0.100644	1	USP28	NO
ENSG00000048052	277.311	0.0823784	1.05485	0.0780953	0.937752	1	HDAC9	NO
ENSG00000048140	670.616	-0.791875	0.769055	-1.02967	0.303163	1	TSPAN17	NO
ENSG00000048162	927.454	-1.39188	0.78209	-1.77969	0.0751273	1	NOP16	NO
ENSG00000048342	376.573	-0.381707	1.24362	-0.306934	0.758894	1	CC2D2A	NO
ENSG00000048392	689.253	-0.315665	0.777711	-0.40589	0.684823	1	RRM2B	NO
ENSG00000048405	712.12	0.262798	0.87131	0.301613	0.762947	1	ZNF800	NO
ENSG00000048540	468.953	-0.198928	1.02766	-0.193574	0.846509	1	LMO3	NO
ENSG00000048544	734.252	-0.685394	1.46702	-0.467201	0.640356	1	MRPS10	NO
ENSG00000048649	1956.14	0.725306	0.734613	0.987331	0.323481	1	RSF1	NO
ENSG00000048707	749.193	0.178769	1.0129	0.176491	0.859908	1	VPS13D	NO
ENSG00000048740	1337.54	0.884561	0.832691	1.06229	0.288104	1	CELF2	NO
ENSG00000048828	725.708	0.474894	0.600176	0.791258	0.428793	1	FAM120A	NO
ENSG00000048991	508.136	0.658063	0.951266	0.691776	0.489078	1	R3HDM1	NO
ENSG00000049089	733.365	0.00532576	1.21836	0.00437127	0.996512	1	COL9A2	NO
ENSG00000049167	198.114	0.152841	0.739046	0.206808	0.836159	1	ERCC8	NO
ENSG00000049192	1313.69	0.706098	0.834498	0.846135	0.397477	1	ADAMTS6	NO
ENSG00000049239	497.511	1.84914	0.998573	1.85179	0.0640564	1	H6PD	NO
ENSG00000049245	802.717	-0.959703	0.910046	-1.05456	0.291624	1	VAMP3	NO
ENSG00000049246	707.108	-0.25164	1.1009	-0.228576	0.819198	1	PER3	NO
ENSG00000049247	16.4754	0.223803	1.91438	0.116906	0.906934	1	UTS2	NO
ENSG00000049249	72.9203	1.81237	2.0886	0.867744	0.385534	1	TNFRSF9	NO
ENSG00000049323	1405.13	-1.03171	1.22765	-0.840398	0.400685	1	LTBP1	NO
ENSG00000049449	1387.61	-0.58803	0.612657	-0.959803	0.337154	1	RCN1	NO
ENSG00000049540	1693.17	0.0192714	1.28736	0.0149697	0.988056	1	ELN	NO
ENSG00000049541	636.02	0.0698858	0.895332	0.0780557	0.937784	1	RFC2	NO
ENSG00000049618	1545.64	1.05233	0.644531	1.6327	0.102532	1	ARID1B	NO
ENSG00000049656	884.558	-0.395725	0.823021	-0.48082	0.630644	1	CLPTM1L	NO
ENSG00000049759	703.32	0.772132	0.793458	0.973123	0.330492	1	NEDD4L	NO
ENSG00000049769	156.942	0.646813	1.46332	0.442017	0.658477	1	PPP1R3F	NO
ENSG00000049860	2377.62	-1.9265	1.28483	-1.49942	0.133766	1	HEXB	NO
ENSG00000049883	410.573	-0.266076	0.829504	-0.320765	0.748388	1	PTCD2	NO
ENSG00000050030	37.7827	-0.0676053	1.95572	-0.034568	0.972424	1	NEXMIF	NO
ENSG00000050130	2957.83	-0.953588	0.710648	-1.34186	0.179642	1	JKAMP	NO
ENSG00000050165	2496.09	0.191646	0.532366	0.359989	0.718855	1	DKK3	NO
ENSG00000050327	4.63332	-4.39528	2.97928	-1.47528	0.140137	1	ARHGEF5	NO
ENSG00000050344	187.749	-1.6096	1.12928	-1.42533	0.154062	1	NFE2L3	NO
ENSG00000050393	323.357	-0.793281	1.43444	-0.553026	0.580245	1	MCUR1	NO
ENSG00000050405	1355.9	-0.228873	0.726775	-0.314916	0.752825	1	LIMA1	NO
ENSG00000050426	729.535	0.558725	0.621377	0.899173	0.368561	1	LETMD1	NO
ENSG00000050438	457.257	1.44145	1.00803	1.42996	0.152728	1	SLC4A8	NO
ENSG00000050555	77.0562	1.80117	1.82615	0.986317	0.323978	1	LAMC3	NO
ENSG00000050628	126.789	0.770241	1.59789	0.482035	0.629781	1	PTGER3	NO
ENSG00000050730	28.5821	1.86653	1.5061	1.23931	0.21523	1	TNIP3	NO
ENSG00000050748	277.476	1.20635	0.890289	1.35501	0.175414	1	MAPK9	NO
ENSG00000050767	247.173	2.44762	1.42813	1.71387	0.0865531	1	COL23A1	NO
ENSG00000050820	782.114	0.252592	0.698063	0.361847	0.717466	1	BCAR1	NO
ENSG00000051009	1119.38	0.227179	0.88277	0.257348	0.79691	1	FHIP1B	NO
ENSG00000051108	4795.93	-0.734502	0.765245	-0.959826	0.337143	1	HERPUD1	NO
ENSG00000051128	267.535	0.0501146	1.22197	0.0410113	0.967287	1	HOMER3	NO
ENSG00000051180	124.157	1.37169	1.25738	1.09091	0.275312	1	RAD51	NO
ENSG00000051341	143.527	1.02228	0.956532	1.06873	0.28519	1	POLQ	NO
ENSG00000051382	291.09	0.885443	1.31808	0.671768	0.501731	1	PIK3CB	NO
ENSG00000051523	1207.12	-0.112171	0.909905	-0.123278	0.901887	1	CYBA	NO
ENSG00000051596	110.451	-0.453284	0.932536	-0.486076	0.626913	1	THOC3	NO
ENSG00000051620	838.462	-0.29533	0.556776	-0.530429	0.595814	1	HEBP2	NO
ENSG00000051825	621.785	0.708251	0.717169	0.987566	0.323365	1	MPHOSPH9	NO
ENSG00000052126	1694.44	0.360663	0.479956	0.75145	0.452382	1	PLEKHA5	NO
ENSG00000052723	869.047	-0.0153393	0.615476	-0.0249227	0.980117	1	SIKE1	NO
ENSG00000052749	333.84	-0.269617	0.818211	-0.329521	0.741762	1	RRP12	NO
ENSG00000052795	545.285	0.55756	1.35371	0.411876	0.68043	1	FNIP2	NO
ENSG00000052802	3856.18	-0.819224	0.714894	-1.14594	0.251821	1	MSMO1	NO
ENSG00000052841	1741.37	0.212342	0.832963	0.254923	0.798783	1	TTC17	NO
ENSG00000052850	54.068	0.114915	2.63637	0.0435883	0.965233	1	ALX4	NO
ENSG00000053108	18.9731	0.626226	2.42645	0.258083	0.796343	1	FSTL4	NO
ENSG00000053254	385.712	0.181589	1.15488	0.157236	0.875059	1	FOXN3	NO
ENSG00000053371	835.362	-0.532253	0.948208	-0.561325	0.574576	1	AKR7A2	NO
ENSG00000053372	702.612	-1.22105	0.78738	-1.55077	0.120956	1	MRTO4	NO
ENSG00000053438	1413.64	1.24327	1.85399	0.670591	0.502481	1	NNAT	NO
ENSG00000053501	885.363	0.698886	1.20074	0.582044	0.560537	1	USE1	NO
ENSG00000053524	66.3006	-0.548586	1.16293	-0.471726	0.637122	1	MCF2L2	NO
ENSG00000053747	57.7738	-0.207621	1.17279	-0.177031	0.859484	1	LAMA3	NO
ENSG00000053770	605.508	-0.491763	0.83017	-0.592364	0.553607	1	AP5M1	NO
ENSG00000053900	1142.55	-0.376357	0.690916	-0.544721	0.585945	1	ANAPC4	NO
ENSG00000053918	30.1777	-1.03884	2.1059	-0.493299	0.621802	1	KCNQ1	NO
ENSG00000054116	2427.43	-1.08579	0.724664	-1.49833	0.134047	1	TRAPPC3	NO
ENSG00000054118	1346	0.218615	0.555752	0.393368	0.694048	1	THRAP3	NO
ENSG00000054148	6996.24	0.211464	0.939654	0.225044	0.821945	1	PHPT1	NO
ENSG00000054267	3090.78	0.415057	0.545101	0.761432	0.446399	1	ARID4B	NO
ENSG00000054277	42.1748	-0.484868	1.06927	-0.453456	0.65022	1	OPN3	NO
ENSG00000054282	1314.21	0.763015	0.7387	1.03292	0.301643	1	SDCCAG8	NO
ENSG00000054356	1043.15	-2.6072	1.00616	-2.59123	0.00956335	1	PTPRN	DOWN
ENSG00000054392	131.278	-0.437689	1.29216	-0.338728	0.734815	1	HHAT	NO
ENSG00000054523	2025.55	0.909016	0.533007	1.70545	0.0881109	1	KIF1B	NO
ENSG00000054598	98.3157	0.166121	1.15943	0.143278	0.886071	1	FOXC1	NO
ENSG00000054611	329.779	-0.378403	1.38371	-0.27347	0.784492	1	TBC1D22A	NO
ENSG00000054654	936.962	0.376123	0.663502	0.566875	0.570799	1	SYNE2	NO
ENSG00000054690	89.6906	2.60795	1.30612	1.99671	0.0458562	1	PLEKHH1	UP
ENSG00000054793	692.419	0.542318	0.717661	0.755674	0.449845	1	ATP9A	NO
ENSG00000054803	12.0564	1.43059	2.48677	0.57528	0.565102	1	CBLN4	NO
ENSG00000054965	346.872	1.21776	0.839862	1.44995	0.147073	1	FAM168A	NO
ENSG00000054967	85.1792	-2.54855	1.62346	-1.56983	0.116455	1	RELT	NO
ENSG00000054983	222.401	-0.43879	1.10361	-0.397595	0.690929	1	GALC	NO
ENSG00000055044	2251.68	-0.500597	0.612696	-0.817041	0.413905	1	NOP58	NO
ENSG00000055070	409.028	-0.730209	0.596885	-1.22337	0.221191	1	SZRD1	NO
ENSG00000055118	708.644	1.43364	1.33616	1.07296	0.283289	1	KCNH2	NO
ENSG00000055130	893.717	0.161605	0.470061	0.343795	0.731	1	CUL1	NO
ENSG00000055147	484.728	-0.00060125	1.56993	-0.000382979	0.999694	1	FAM114A2	NO
ENSG00000055163	1277.98	0.235203	1.04365	0.225365	0.821695	1	CYFIP2	NO
ENSG00000055208	353.554	-0.569186	0.903742	-0.629811	0.528819	1	TAB2	NO
ENSG00000055211	1259.51	-0.205557	0.515502	-0.398752	0.690076	1	GINM1	NO
ENSG00000055332	752.95	1.24774	1.42958	0.872798	0.382773	1	EIF2AK2	NO
ENSG00000055483	670.907	0.327931	0.647538	0.506428	0.612556	1	USP36	NO
ENSG00000055609	1567.11	1.50806	0.696482	2.16525	0.0303687	1	KMT2C	UP
ENSG00000055917	962.053	0.327576	0.708537	0.462327	0.643847	1	PUM2	NO
ENSG00000055950	1695.68	-0.692419	0.796578	-0.869243	0.384714	1	MRPL43	NO
ENSG00000055957	36.5684	-1.21161	2.03811	-0.594477	0.552193	1	ITIH1	NO
ENSG00000056050	1022.68	-0.0153579	0.879086	-0.0174703	0.986061	1	HPF1	NO
ENSG00000056097	2088.46	-0.143457	0.648385	-0.221254	0.824895	1	ZFR	NO
ENSG00000056277	286.895	0.617915	0.66734	0.925937	0.354479	1	ZNF280C	NO
ENSG00000056586	575.45	-0.209105	0.878321	-0.238074	0.811824	1	RC3H2	NO
ENSG00000056736	176.984	-0.548505	0.918681	-0.597057	0.550469	1	IL17RB	NO
ENSG00000056972	299.381	0.436167	0.952037	0.458141	0.646851	1	TRAF3IP2	NO
ENSG00000056998	221.177	-1.12387	1.36358	-0.82421	0.40982	1	GYG2	NO
ENSG00000057019	1619.78	0.264812	0.670159	0.395148	0.692734	1	DCBLD2	NO
ENSG00000057149	6.91893	0.932491	3.09368	0.301418	0.763096	1	SERPINB3	NO
ENSG00000057252	572.549	-0.739083	0.621633	-1.18894	0.234464	1	SOAT1	NO
ENSG00000057294	194.175	-1.01208	1.04382	-0.969589	0.332251	1	PKP2	NO
ENSG00000057468	17.0435	0.25915	2.13232	0.121534	0.903268	1	MSH4	NO
ENSG00000057593	18.9875	-0.276714	1.74088	-0.15895	0.873708	1	F7	NO
ENSG00000057608	1825.34	-0.833445	0.674927	-1.23487	0.21688	1	GDI2	NO
ENSG00000057663	830.488	-0.65905	0.854086	-0.771643	0.440326	1	ATG5	NO
ENSG00000057704	150.846	1.29146	1.55259	0.831809	0.405517	1	TMCC3	NO
ENSG00000057757	900.189	0.0883397	0.922841	0.0957258	0.923738	1	PITHD1	NO
ENSG00000057935	684.041	0.133359	0.576042	0.23151	0.816919	1	MTA3	NO
ENSG00000058056	482.033	0.185559	1.06166	0.174782	0.861251	1	USP13	NO
ENSG00000058063	341.675	0.365356	0.607297	0.60161	0.547434	1	ATP11B	NO
ENSG00000058085	79.6286	1.09278	2.33595	0.467808	0.639922	1	LAMC2	NO
ENSG00000058091	444.755	1.56416	1.43123	1.09288	0.274445	1	CDK14	NO
ENSG00000058262	2989.77	-0.40514	0.56443	-0.717786	0.472889	1	SEC61A1	NO
ENSG00000058272	2355.88	0.243191	0.546439	0.445047	0.656286	1	PPP1R12A	NO
ENSG00000058335	29.8975	1.75968	1.7694	0.994505	0.319977	1	RASGRF1	NO
ENSG00000058404	563.894	0.585233	1.39542	0.419394	0.674928	1	CAMK2B	NO
ENSG00000058453	417.003	-0.271004	0.565274	-0.479422	0.631639	1	CROCC	NO
ENSG00000058600	595.129	-0.368382	1.36926	-0.269037	0.787901	1	POLR3E	NO
ENSG00000058668	1615.65	1.57653	0.858525	1.83632	0.0663099	1	ATP2B4	NO
ENSG00000058673	7.38771	1.88884	2.06105	0.916446	0.359433	1	ZC3H11A	NO
ENSG00000058729	705.681	0.239078	0.974192	0.245412	0.806137	1	RIOK2	NO
ENSG00000058799	481.523	-0.216027	0.968833	-0.222976	0.823554	1	YIPF1	NO
ENSG00000058804	315.417	0.0553234	0.844904	0.0654789	0.947793	1	NDC1	NO
ENSG00000058866	133.017	0.326515	1.12205	0.290999	0.771052	1	DGKG	NO
ENSG00000059122	504.84	0.560845	0.714129	0.785355	0.432245	1	FLYWCH1	NO
ENSG00000059145	176.435	1.49757	1.24919	1.19883	0.230594	1	UNKL	NO
ENSG00000059377	23.2402	1.23438	1.44897	0.851899	0.39427	1	TBXAS1	NO
ENSG00000059378	149.874	-0.127683	1.37589	-0.0928003	0.926062	1	PARP12	NO
ENSG00000059588	1218.95	0.262362	0.998253	0.262821	0.792689	1	TARBP1	NO
ENSG00000059691	540.601	0.230706	0.680265	0.339141	0.734504	1	GATB	NO
ENSG00000059728	337.439	0.17275	0.786456	0.219656	0.826139	1	MXD1	NO
ENSG00000059758	814.451	-0.540495	0.691526	-0.781598	0.434451	1	CDK17	NO
ENSG00000059769	377.628	0.132311	0.553473	0.239056	0.811062	1	DNAJC25	NO
ENSG00000059804	1171.02	-0.432328	0.716948	-0.603012	0.546501	1	SLC2A3	NO
ENSG00000059915	508.958	-2.10675	0.927091	-2.27243	0.0230603	1	PSD	DOWN
ENSG00000060069	188.294	0.00145353	1.19171	0.0012197	0.999027	1	CTDP1	NO
ENSG00000060138	2026.48	-1.00974	1.20663	-0.836827	0.40269	1	YBX3	NO
ENSG00000060237	772.853	1.1415	0.551275	2.07066	0.038391	1	WNK1	UP
ENSG00000060339	2404.17	0.354762	0.605478	0.585921	0.557929	1	CCAR1	NO
ENSG00000060491	647.199	0.164479	0.737091	0.223147	0.823421	1	OGFR	NO
ENSG00000060558	6.83028	-1.43133	3.35579	-0.426526	0.669725	1	GNA15	NO
ENSG00000060642	420.391	-0.999239	1.0803	-0.924963	0.354985	1	PIGV	NO
ENSG00000060656	172.476	1.07942	1.23687	0.872706	0.382824	1	PTPRU	NO
ENSG00000060688	1433.35	-0.534342	0.91993	-0.580851	0.561341	1	SNRNP40	NO
ENSG00000060709	363.996	3.4328	1.1125	3.08566	0.002031	0.598201	RIMBP2	UP
ENSG00000060718	3887.43	1.11365	0.609099	1.82835	0.0674964	1	COL11A1	NO
ENSG00000060749	410.4	0.107083	1.3045	0.0820877	0.934577	1	QSER1	NO
ENSG00000060762	2610.61	-0.0457252	0.992774	-0.046058	0.963264	1	MPC1	NO
ENSG00000060971	1378.67	-1.2649	0.953569	-1.32649	0.184679	1	ACAA1	NO
ENSG00000060982	1036.66	-0.725927	0.663865	-1.09349	0.27418	1	BCAT1	NO
ENSG00000061273	428.65	-0.424388	1.14905	-0.369339	0.711875	1	HDAC7	NO
ENSG00000061337	150.277	0.130638	0.930803	0.140349	0.888384	1	LZTS1	NO
ENSG00000061492	2.63873	-0.466708	3.00768	-0.155172	0.876686	1	WNT8A	NO
ENSG00000061656	29.5077	2.28793	2.14546	1.06641	0.28624	1	SPAG4	NO
ENSG00000061676	1710.25	0.258032	0.595454	0.433336	0.664771	1	NCKAP1	NO
ENSG00000061794	792.313	-1.03228	0.616378	-1.67475	0.0939831	1	MRPS35	NO
ENSG00000061918	427.921	-1.13914	0.848	-1.34332	0.179168	1	GUCY1B1	NO
ENSG00000061936	1966.91	1.1429	0.854987	1.33675	0.181304	1	SFSWAP	NO
ENSG00000061938	191.921	0.424446	0.702898	0.603851	0.545943	1	TNK2	NO
ENSG00000061987	1254.5	1.68822	1.20436	1.40176	0.160988	1	MON2	NO
ENSG00000062038	128.298	-0.260586	0.980575	-0.265748	0.790433	1	CDH3	NO
ENSG00000062194	2466.51	-0.170815	1.1981	-0.142572	0.886629	1	GPBP1	NO
ENSG00000062282	73.7374	-0.473627	1.79703	-0.263561	0.792118	1	DGAT2	NO
ENSG00000062370	122.648	-0.179046	0.927416	-0.193059	0.846913	1	ZNF112	NO
ENSG00000062485	994.753	0.149995	0.514095	0.291766	0.770466	1	CS	NO
ENSG00000062582	38.6196	0.854815	1.24896	0.684423	0.493708	1	MRPS24	NO
ENSG00000062598	753.741	-0.671633	0.647474	-1.03731	0.29959	1	ELMO2	NO
ENSG00000062650	783.424	0.0431901	0.746071	0.0578901	0.953836	1	WAPL	NO
ENSG00000062716	6741.79	-0.912532	0.727311	-1.25467	0.2096	1	VMP1	NO
ENSG00000062725	1110.89	0.206467	0.480679	0.429532	0.667536	1	APPBP2	NO
ENSG00000062822	175.564	0.183014	1.29213	0.141637	0.887367	1	POLD1	NO
ENSG00000063015	197.212	-1.1908	1.45522	-0.818295	0.413189	1	SEZ6	NO
ENSG00000063046	527.174	0.234578	0.6721	0.349023	0.727072	1	EIF4B	NO
ENSG00000063169	46.9884	0.372261	1.50407	0.247503	0.804519	1	BICRA	NO
ENSG00000063176	221.537	0.623115	1.27744	0.487785	0.625702	1	SPHK2	NO
ENSG00000063177	5263.09	-0.0788571	0.58532	-0.134725	0.892829	1	RPL18	NO
ENSG00000063180	397.787	0.260028	1.77477	0.146514	0.883516	1	CA11	NO
ENSG00000063241	538.58	-0.0320443	1.35984	-0.0235648	0.9812	1	ISOC2	NO
ENSG00000063244	169.034	0.891499	0.997573	0.893667	0.3715	1	U2AF2	NO
ENSG00000063245	414.276	-0.0363894	0.949073	-0.0383421	0.969415	1	EPN1	NO
ENSG00000063322	1159.1	-0.302538	0.639275	-0.473252	0.636033	1	MED29	NO
ENSG00000063438	17.025	0.949448	3.41147	0.27831	0.780774	1	AHRR	NO
ENSG00000063601	363.367	-0.345318	1.28944	-0.267805	0.78885	1	MTMR1	NO
ENSG00000063660	994.969	1.10224	0.831548	1.32553	0.184995	1	GPC1	NO
ENSG00000063761	184.48	-0.0202232	1.56201	-0.0129469	0.98967	1	ADCK1	NO
ENSG00000063854	1375.55	-1.14227	1.46044	-0.78214	0.434133	1	HAGH	NO
ENSG00000063978	739.508	-0.804627	0.641252	-1.25477	0.209561	1	RNF4	NO
ENSG00000064012	135.865	-1.4279	1.55957	-0.915573	0.359891	1	CASP8	NO
ENSG00000064042	997.553	1.9372	0.605784	3.19784	0.00138463	0.598201	LIMCH1	UP
ENSG00000064102	448.622	-0.198078	0.763192	-0.259539	0.79522	1	INTS13	NO
ENSG00000064115	1147.32	-0.15629	0.79466	-0.196675	0.844082	1	TM7SF3	NO
ENSG00000064199	111.467	0.148868	1.11568	0.133433	0.893851	1	SPA17	NO
ENSG00000064205	25.1284	1.73555	2.13311	0.813623	0.415861	1	CCN5	NO
ENSG00000064225	296.878	0.0204676	0.710945	0.0287893	0.977033	1	ST3GAL6	NO
ENSG00000064270	49.9442	1.18419	1.38524	0.854864	0.392626	1	ATP2C2	NO
ENSG00000064300	399.454	1.99839	1.67502	1.19306	0.232847	1	NGFR	NO
ENSG00000064309	213.862	1.97915	0.751855	2.63236	0.00847951	0.947212	CDON	UP
ENSG00000064313	790.468	0.643637	0.553318	1.16323	0.244735	1	TAF2	NO
ENSG00000064393	471.754	1.97428	0.669753	2.94777	0.00320079	0.675366	HIPK2	UP
ENSG00000064419	508.544	1.28936	0.752406	1.71365	0.0865931	1	TNPO3	NO
ENSG00000064490	903.549	-1.72639	1.3807	-1.25038	0.211161	1	RFXANK	NO
ENSG00000064545	834.376	-0.643246	0.819007	-0.785398	0.43222	1	TMEM161A	NO
ENSG00000064601	1399.54	0.0477152	0.60669	0.0786484	0.937312	1	CTSA	NO
ENSG00000064607	1566.82	0.421917	0.562249	0.750409	0.453008	1	SUGP2	NO
ENSG00000064651	512.638	0.327267	0.843638	0.387923	0.698073	1	SLC12A2	NO
ENSG00000064652	318.133	-0.664248	1.36113	-0.488013	0.625541	1	SNX24	NO
ENSG00000064655	35.448	1.67431	1.42623	1.17395	0.240417	1	EYA2	NO
ENSG00000064666	470.822	-0.568449	1.23222	-0.46132	0.644569	1	CNN2	NO
ENSG00000064687	535.273	1.05683	1.10733	0.954394	0.339884	1	ABCA7	NO
ENSG00000064692	687.163	-0.650318	0.660118	-0.985154	0.324549	1	SNCAIP	NO
ENSG00000064703	458.212	0.408718	1.35409	0.30184	0.762774	1	DDX20	NO
ENSG00000064726	736.756	-1.29088	1.2413	-1.03994	0.298366	1	BTBD1	NO
ENSG00000064763	71.1926	0.0230357	1.45317	0.0158521	0.987352	1	FAR2	NO
ENSG00000064787	73.8486	-0.329154	1.62328	-0.202771	0.839314	1	BCAS1	NO
ENSG00000064886	293.075	-0.479328	1.21034	-0.396026	0.692086	1	CHI3L2	NO
ENSG00000064932	96.5451	-0.0773752	1.09452	-0.0706932	0.943642	1	SBNO2	NO
ENSG00000064933	1423.67	0.0576683	0.543173	0.106169	0.915448	1	PMS1	NO
ENSG00000064961	1077.86	-0.782469	0.931727	-0.839805	0.401017	1	HMG20B	NO
ENSG00000064995	934.916	0.277777	0.810518	0.342716	0.731812	1	TAF11	NO
ENSG00000064999	506.587	0.798363	0.916007	0.871569	0.383444	1	ANKS1A	NO
ENSG00000065000	1223.5	0.143178	0.62258	0.229976	0.818111	1	AP3D1	NO
ENSG00000065029	894.349	0.180953	0.841078	0.215145	0.829654	1	ZNF76	NO
ENSG00000065054	165.127	-0.419919	1.6878	-0.248797	0.803518	1	SLC9A3R2	NO
ENSG00000065057	426.293	0.0535834	1.40981	0.0380074	0.969682	1	NTHL1	NO
ENSG00000065060	279.413	2.58534	0.999313	2.58712	0.0096782	1	UHRF1BP1	UP
ENSG00000065135	1846.52	-0.0715076	0.495816	-0.144222	0.885325	1	GNAI3	NO
ENSG00000065150	933.243	-0.52813	0.978234	-0.539881	0.589279	1	IPO5	NO
ENSG00000065154	2307.15	-1.13699	0.814006	-1.39678	0.162479	1	OAT	NO
ENSG00000065183	706.255	-0.0186487	0.862136	-0.0216308	0.982742	1	WDR3	NO
ENSG00000065243	1639.79	1.58023	0.902668	1.75063	0.0800102	1	PKN2	NO
ENSG00000065268	1477.4	-0.882942	0.834003	-1.05868	0.289746	1	WDR18	NO
ENSG00000065308	409.452	0.409158	0.61059	0.670103	0.502792	1	TRAM2	NO
ENSG00000065320	144.058	1.23588	1.46059	0.846151	0.397469	1	NTN1	NO
ENSG00000065325	3.3923	0.192412	2.96004	0.0650032	0.948171	1	GLP2R	NO
ENSG00000065328	156.992	-0.378266	1.59896	-0.23657	0.812991	1	MCM10	NO
ENSG00000065357	517.823	-0.632829	0.619143	-1.02211	0.306731	1	DGKA	NO
ENSG00000065361	119.455	1.31708	0.832692	1.58172	0.113714	1	ERBB3	NO
ENSG00000065371	1.09458	1.02402	5.41451	0.189125	0.849995	1	ROPN1	NO
ENSG00000065413	577.53	0.32055	0.649128	0.493816	0.621436	1	ANKRD44	NO
ENSG00000065427	1443.5	0.0737197	0.56205	0.131162	0.895647	1	KARS1	NO
ENSG00000065457	308.205	0.841537	1.01936	0.825557	0.409055	1	ADAT1	NO
ENSG00000065485	981.064	-1.46249	1.0432	-1.40193	0.160937	1	PDIA5	NO
ENSG00000065491	297.786	0.579265	0.793848	0.729692	0.465578	1	TBC1D22B	NO
ENSG00000065518	3729.58	0.857679	0.918159	0.934129	0.350237	1	NDUFB4	NO
ENSG00000065526	829.165	1.64971	0.657314	2.50977	0.012081	1	SPEN	UP
ENSG00000065534	1451.99	-1.26837	1.03655	-1.22364	0.22109	1	MYLK	NO
ENSG00000065548	2571.13	-0.158946	0.442063	-0.359555	0.71918	1	ZC3H15	NO
ENSG00000065559	741.995	-0.605116	0.61761	-0.97977	0.3272	1	MAP2K4	NO
ENSG00000065600	635.727	-1.12801	1.03742	-1.08733	0.276892	1	PACC1	NO
ENSG00000065609	559.05	0.0200042	0.689553	0.0290104	0.976856	1	SNAP91	NO
ENSG00000065613	684.283	0.309561	0.594847	0.520404	0.602782	1	SLK	NO
ENSG00000065615	184.002	1.03576	0.901399	1.14906	0.250532	1	CYB5R4	NO
ENSG00000065618	26.9213	0.19194	2.71089	0.0708033	0.943554	1	COL17A1	NO
ENSG00000065665	751.597	0.33975	0.637576	0.532878	0.594118	1	SEC61A2	NO
ENSG00000065675	39.311	1.62041	1.83608	0.882537	0.377486	1	PRKCQ	NO
ENSG00000065717	541.399	1.26614	1.19817	1.05673	0.290633	1	TLE2	NO
ENSG00000065802	368.814	0.480235	0.786426	0.610655	0.541428	1	ASB1	NO
ENSG00000065809	224.607	-0.640479	1.2148	-0.527232	0.598033	1	FAM107B	NO
ENSG00000065833	117.123	-1.31049	1.48197	-0.884289	0.37654	1	ME1	NO
ENSG00000065882	327.523	0.0321004	0.883562	0.0363307	0.971019	1	TBC1D1	NO
ENSG00000065883	1385.51	1.08061	0.672341	1.60724	0.108003	1	CDK13	NO
ENSG00000065911	792.243	-0.487406	0.748275	-0.651373	0.514806	1	MTHFD2	NO
ENSG00000065923	243.598	0.531157	0.959321	0.553681	0.579797	1	SLC9A7	NO
ENSG00000065970	398.207	0.760106	0.60766	1.25087	0.21098	1	FOXJ2	NO
ENSG00000065978	502.85	-0.696726	0.884042	-0.788115	0.43063	1	YBX1	NO
ENSG00000065989	142.598	0.482919	1.62289	0.297568	0.766033	1	PDE4A	NO
ENSG00000066032	504.409	0.496827	0.957828	0.518702	0.603969	1	CTNNA2	NO
ENSG00000066044	806.296	-0.445311	0.730053	-0.609971	0.541881	1	ELAVL1	NO
ENSG00000066056	16.0654	-0.512083	1.95645	-0.261741	0.793521	1	TIE1	NO
ENSG00000066084	833.16	1.25761	0.924756	1.35994	0.17385	1	DIP2B	NO
ENSG00000066117	733.713	1.38925	0.61256	2.26795	0.0233322	1	SMARCD1	UP
ENSG00000066135	58.2442	-0.326024	0.822162	-0.396544	0.691704	1	KDM4A	NO
ENSG00000066136	697.252	0.758441	1.32821	0.571023	0.567984	1	NFYC	NO
ENSG00000066185	11.1196	-0.764945	2.12142	-0.360581	0.718413	1	ZMYND12	NO
ENSG00000066230	24.6725	0.586837	2.24451	0.261454	0.793742	1	SLC9A3	NO
ENSG00000066248	108.222	-0.12504	1.24881	-0.100128	0.920243	1	NGEF	NO
ENSG00000066279	235.532	0.527682	1.30334	0.40487	0.685573	1	ASPM	NO
ENSG00000066322	661.7	-1.49076	0.770332	-1.93521	0.0529641	1	ELOVL1	NO
ENSG00000066379	899.708	-1.14753	1.24337	-0.922924	0.356047	1	POLR1H	NO
ENSG00000066382	216.551	1.26745	0.825421	1.53552	0.124656	1	MPPED2	NO
ENSG00000066422	486.429	0.515683	0.869555	0.593043	0.553153	1	ZBTB11	NO
ENSG00000066427	567.081	2.01748	1.20975	1.66769	0.0953778	1	ATXN3	NO
ENSG00000066455	700.403	-0.997241	0.81704	-1.22055	0.222255	1	GOLGA5	NO
ENSG00000066468	554.077	-1.01579	1.3271	-0.765416	0.444024	1	FGFR2	NO
ENSG00000066557	514.389	0.430786	0.731916	0.588573	0.556148	1	LRRC40	NO
ENSG00000066583	445.174	-0.0268389	1.54638	-0.017356	0.986153	1	ISOC1	NO
ENSG00000066629	381.455	0.0738686	1.27619	0.0578823	0.953842	1	EML1	NO
ENSG00000066651	1780.17	-0.242862	0.626968	-0.387359	0.69849	1	TRMT11	NO
ENSG00000066654	772.141	0.403556	0.56206	0.717995	0.47276	1	THUMPD1	NO
ENSG00000066697	503.551	-1.47917	0.69053	-2.14207	0.0321875	1	MSANTD3	DOWN
ENSG00000066735	95.8762	2.82867	2.45188	1.15367	0.248634	1	KIF26A	NO
ENSG00000066739	592.623	1.9268	1.27997	1.50535	0.132234	1	ATG2B	NO
ENSG00000066777	1047.78	0.717312	0.491675	1.45891	0.144589	1	ARFGEF1	NO
ENSG00000066827	21.9586	2.13855	1.63501	1.30797	0.190883	1	ZFAT	NO
ENSG00000066855	132.259	-1.61158	1.19322	-1.35061	0.176819	1	MTFR1	NO
ENSG00000066923	112.907	1.20708	1.7479	0.69059	0.489823	1	STAG3	NO
ENSG00000066926	472.19	-0.0041509	0.759877	-0.0054626	0.995641	1	FECH	NO
ENSG00000066933	879.604	1.39543	0.658961	2.11762	0.0342075	1	MYO9A	UP
ENSG00000067048	1282.29	-0.543845	1.25072	-0.434825	0.66369	1	DDX3Y	NO
ENSG00000067057	720.947	0.3712	0.627809	0.591263	0.554344	1	PFKP	NO
ENSG00000067064	1980.39	-0.962811	0.639055	-1.50662	0.131909	1	IDI1	NO
ENSG00000067066	639.631	-1.1868	0.902687	-1.31474	0.188598	1	SP100	NO
ENSG00000067082	1583.9	-0.475346	0.687937	-0.690973	0.489582	1	KLF6	NO
ENSG00000067113	1469.89	-1.13252	0.769359	-1.47202	0.141014	1	PLPP1	NO
ENSG00000067141	300.859	0.574763	1.25106	0.459422	0.645931	1	NEO1	NO
ENSG00000067167	3157.02	-1.52218	1.25144	-1.21634	0.223854	1	TRAM1	NO
ENSG00000067177	172.266	0.0245557	1.02318	0.0239994	0.980853	1	PHKA1	NO
ENSG00000067182	1350.71	-0.291788	0.719287	-0.405662	0.684991	1	TNFRSF1A	NO
ENSG00000067191	579.029	-0.971295	1.17543	-0.826331	0.408616	1	CACNB1	NO
ENSG00000067208	731.036	0.693091	0.680011	1.01923	0.308092	1	EVI5	NO
ENSG00000067221	536.303	-0.343814	0.727802	-0.4724	0.636641	1	STOML1	NO
ENSG00000067225	5580.79	-0.578247	0.481046	-1.20206	0.22934	1	PKM	NO
ENSG00000067248	1952.28	-0.153463	0.638025	-0.240529	0.809921	1	DHX29	NO
ENSG00000067334	1507.82	-0.0913522	0.769327	-0.118743	0.905479	1	DNTTIP2	NO
ENSG00000067365	1038.5	-0.584299	1.36858	-0.426937	0.669425	1	METTL22	NO
ENSG00000067369	870.095	1.23799	0.619139	1.99953	0.0455512	1	TP53BP1	UP
ENSG00000067445	5801.38	-0.547405	0.670683	-0.816191	0.414391	1	TRO	NO
ENSG00000067533	528.595	1.28487	0.861628	1.49122	0.135905	1	RRP15	NO
ENSG00000067560	4284.97	-0.286218	0.652457	-0.438676	0.660896	1	RHOA	NO
ENSG00000067596	440.288	0.40781	1.13349	0.359783	0.719009	1	DHX8	NO
ENSG00000067601	102.725	-1.09562	1.57245	-0.69676	0.485953	1	PMS2P4	NO
ENSG00000067606	114.665	-0.622872	1.08646	-0.573305	0.566438	1	PRKCZ	NO
ENSG00000067704	1028.62	0.285634	0.773706	0.369177	0.711996	1	IARS2	NO
ENSG00000067715	3799.72	1.25294	0.809467	1.54785	0.121658	1	SYT1	NO
ENSG00000067798	507.742	-0.23175	0.825891	-0.280606	0.779013	1	NAV3	NO
ENSG00000067829	979.366	0.0384671	1.44625	0.0265979	0.97878	1	IDH3G	NO
ENSG00000067836	421.963	-0.0738224	0.502135	-0.147017	0.883119	1	ROGDI	NO
ENSG00000067840	198.809	-2.51795	1.26724	-1.98696	0.0469264	1	PDZD4	DOWN
ENSG00000067842	71.0712	-0.562033	1.62431	-0.346014	0.729332	1	ATP2B3	NO
ENSG00000067900	1194.44	-0.10532	1.24781	-0.0844041	0.932735	1	ROCK1	NO
ENSG00000067955	931.807	-1.03554	1.21075	-0.855289	0.392391	1	CBFB	NO
ENSG00000067992	626.757	0.0138996	0.81594	0.0170351	0.986409	1	PDK3	NO
ENSG00000068001	958.046	-0.617307	0.743347	-0.830442	0.406289	1	HYAL2	NO
ENSG00000068024	260.529	1.2138	0.850199	1.42766	0.15339	1	HDAC4	NO
ENSG00000068028	1038.14	-1.64842	0.875702	-1.8824	0.0597817	1	RASSF1	NO
ENSG00000068078	731.092	1.03571	1.42442	0.727111	0.467158	1	FGFR3	NO
ENSG00000068120	643.972	-0.709856	0.73666	-0.963615	0.335239	1	COASY	NO
ENSG00000068137	664.175	0.407692	1.05709	0.385676	0.699737	1	PLEKHH3	NO
ENSG00000068305	481.357	0.364639	0.892388	0.40861	0.682826	1	MEF2A	NO
ENSG00000068308	1091.41	0.397214	0.88303	0.449831	0.652833	1	OTUD5	NO
ENSG00000068323	434.652	-1.34109	1.26465	-1.06044	0.288942	1	TFE3	NO
ENSG00000068354	217.868	0.289029	1.32978	0.21735	0.827935	1	TBC1D25	NO
ENSG00000068366	533.535	0.480242	0.663908	0.723356	0.469461	1	ACSL4	NO
ENSG00000068383	221.431	-1.01715	1.58172	-0.643067	0.520181	1	INPP5A	NO
ENSG00000068394	508.032	0.643666	0.924514	0.696221	0.48629	1	GPKOW	NO
ENSG00000068400	806.511	0.781296	0.55808	1.39997	0.161522	1	GRIPAP1	NO
ENSG00000068438	591.659	-1.31248	0.909744	-1.4427	0.149106	1	FTSJ1	NO
ENSG00000068489	57.6776	1.7015	1.06216	1.60192	0.109174	1	PRR11	NO
ENSG00000068615	752.306	-0.160457	0.953303	-0.168317	0.866334	1	REEP1	NO
ENSG00000068650	311.162	0.839481	0.900426	0.932315	0.351174	1	ATP11A	NO
ENSG00000068654	340.84	0.898629	0.842734	1.06633	0.286277	1	POLR1A	NO
ENSG00000068697	16391.2	-1.67012	0.904845	-1.84576	0.0649275	1	LAPTM4A	NO
ENSG00000068724	257.735	-0.561016	1.54629	-0.362815	0.716743	1	TTC7A	NO
ENSG00000068745	5105.47	-0.192109	0.579285	-0.331631	0.740168	1	IP6K2	NO
ENSG00000068784	279.559	0.420158	0.743888	0.564813	0.572201	1	SRBD1	NO
ENSG00000068796	965.668	0.203255	0.660145	0.307894	0.758163	1	KIF2A	NO
ENSG00000068831	242.47	-0.203294	1.00996	-0.20129	0.840472	1	RASGRP2	NO
ENSG00000068878	489.443	0.627663	0.513875	1.22143	0.221922	1	PSME4	NO
ENSG00000068885	420.12	-0.0406939	0.566127	-0.0718814	0.942696	1	IFT80	NO
ENSG00000068903	1438.14	0.0451637	1.20847	0.0373726	0.970188	1	SIRT2	NO
ENSG00000068912	2053.08	-0.479197	1.30052	-0.368467	0.712525	1	ERLEC1	NO
ENSG00000068971	460.665	0.0010416	0.825286	0.00126211	0.998993	1	PPP2R5B	NO
ENSG00000068976	76.3934	1.39396	1.13076	1.23277	0.217662	1	PYGM	NO
ENSG00000069011	414.653	-0.723049	1.70248	-0.424704	0.671052	1	PITX1	NO
ENSG00000069020	584.391	0.195306	1.13218	0.172504	0.863041	1	MAST4	NO
ENSG00000069122	9.13711	0.00373705	2.24156	0.00166716	0.99867	1	ADGRF5	NO
ENSG00000069188	208.525	1.33547	1.17341	1.13812	0.255071	1	SDK2	NO
ENSG00000069248	1078.63	-0.157008	0.577518	-0.271867	0.785724	1	NUP133	NO
ENSG00000069275	1555.06	0.370468	0.606255	0.611075	0.54115	1	NUCKS1	NO
ENSG00000069329	2612.56	-0.0697059	0.810495	-0.0860041	0.931463	1	VPS35	NO
ENSG00000069345	1510.84	-0.234465	0.7542	-0.310879	0.755893	1	DNAJA2	NO
ENSG00000069399	293.014	-1.05403	0.988529	-1.06626	0.286307	1	BCL3	NO
ENSG00000069424	63.4506	0.977713	1.23792	0.789805	0.429642	1	KCNAB2	NO
ENSG00000069493	178.023	-0.14046	0.919644	-0.152733	0.878609	1	CLEC2D	NO
ENSG00000069509	689.924	-0.637568	0.882193	-0.722708	0.469859	1	FUNDC1	NO
ENSG00000069667	647.583	1.19247	0.701289	1.70041	0.0890546	1	RORA	NO
ENSG00000069696	80.5868	0.939501	1.8705	0.502274	0.615475	1	DRD4	NO
ENSG00000069812	25.4892	2.26384	1.14978	1.96893	0.0489616	1	HES2	UP
ENSG00000069849	2993.94	0.052707	0.739861	0.0712391	0.943207	1	ATP1B3	NO
ENSG00000069869	253.205	-0.159732	0.809598	-0.197298	0.843594	1	NEDD4	NO
ENSG00000069943	324.398	-0.739932	0.991456	-0.746308	0.455481	1	PIGB	NO
ENSG00000069956	570.776	-0.241194	1.25426	-0.1923	0.847507	1	MAPK6	NO
ENSG00000069966	391.618	-1.06455	1.2586	-0.845822	0.397652	1	GNB5	NO
ENSG00000069974	320.867	-1.51982	1.11496	-1.36312	0.172845	1	RAB27A	NO
ENSG00000069998	773.263	0.0167288	0.748617	0.0223463	0.982172	1	HDHD5	NO
ENSG00000070010	1148.67	-0.58012	0.716338	-0.809841	0.418032	1	UFD1	NO
ENSG00000070018	893.673	0.0230055	0.801217	0.0287132	0.977093	1	LRP6	NO
ENSG00000070047	217.812	1.54644	1.41613	1.09202	0.274826	1	PHRF1	NO
ENSG00000070061	926.13	0.751605	0.799666	0.939899	0.34727	1	ELP1	NO
ENSG00000070081	3269.24	-0.933754	0.593752	-1.57263	0.115804	1	NUCB2	NO
ENSG00000070087	2545.2	-0.420134	0.569739	-0.737416	0.46087	1	PFN2	NO
ENSG00000070159	125.633	1.18201	1.64917	0.716731	0.47354	1	PTPN3	NO
ENSG00000070182	10.8525	1.78542	1.78675	0.999261	0.317668	1	SPTB	NO
ENSG00000070214	1442.56	0.201016	0.420587	0.477941	0.632692	1	SLC44A1	NO
ENSG00000070269	653.542	-0.588377	1.25927	-0.467236	0.640331	1	TMEM260	NO
ENSG00000070366	168.771	1.35915	0.951464	1.42849	0.153152	1	SMG6	NO
ENSG00000070367	971.274	0.0335191	0.591453	0.0566724	0.954806	1	EXOC5	NO
ENSG00000070371	70.8619	-0.786753	1.17399	-0.670153	0.50276	1	CLTCL1	NO
ENSG00000070388	17.8229	2.82192	2.14834	1.31353	0.189003	1	FGF22	NO
ENSG00000070404	608.389	0.134945	0.85033	0.158697	0.873908	1	FSTL3	NO
ENSG00000070413	689.08	1.18006	0.629591	1.87433	0.0608846	1	DGCR2	NO
ENSG00000070423	541.438	-0.304829	0.793444	-0.384185	0.700841	1	RNF126	NO
ENSG00000070444	127.969	1.01954	1.02012	0.999426	0.317588	1	MNT	NO
ENSG00000070476	333.658	0.651579	0.747325	0.871882	0.383273	1	ZXDC	NO
ENSG00000070495	1083.92	-1.03441	0.799513	-1.2938	0.195736	1	JMJD6	NO
ENSG00000070501	589.911	-1.26788	1.30374	-0.972494	0.330805	1	POLB	NO
ENSG00000070540	555.155	-0.512653	1.00732	-0.508929	0.610802	1	WIPI1	NO
ENSG00000070601	21.4677	2.16219	1.90918	1.13252	0.257414	1	FRMPD1	NO
ENSG00000070610	889.205	-0.369961	0.904728	-0.408919	0.682599	1	GBA2	NO
ENSG00000070614	150.268	-1.17907	1.36411	-0.864353	0.387394	1	NDST1	NO
ENSG00000070669	162.225	-0.082094	0.762145	-0.107714	0.914222	1	ASNS	NO
ENSG00000070718	1120.2	-0.065717	0.72067	-0.0911887	0.927343	1	AP3M2	NO
ENSG00000070729	58.1686	5.99298	1.96808	3.04509	0.00232612	0.598201	CNGB1	UP
ENSG00000070756	1561.17	-0.106037	0.591994	-0.179118	0.857845	1	PABPC1	NO
ENSG00000070761	1171.57	-1.15418	1.19343	-0.967113	0.333487	1	CFAP20	NO
ENSG00000070770	106.751	1.05552	0.915705	1.15269	0.249037	1	CSNK2A2	NO
ENSG00000070778	237.903	0.399025	0.916826	0.435224	0.6634	1	PTPN21	NO
ENSG00000070785	1027.21	0.788563	1.02327	0.770631	0.440926	1	EIF2B3	NO
ENSG00000070808	79.8834	-0.925217	1.14484	-0.808163	0.418997	1	CAMK2A	NO
ENSG00000070814	373.532	1.22254	0.980714	1.24658	0.212552	1	TCOF1	NO
ENSG00000070831	1530.69	-0.236532	0.728932	-0.324491	0.745567	1	CDC42	NO
ENSG00000070882	411.242	1.06098	1.19041	0.891272	0.372783	1	OSBPL3	NO
ENSG00000070886	60.7744	0.0298986	2.43854	0.0122609	0.990217	1	EPHA8	NO
ENSG00000070915	7.64116	0.732407	2.47857	0.295495	0.767615	1	SLC12A3	NO
ENSG00000070950	229.658	0.346016	0.58327	0.593234	0.553024	1	RAD18	NO
ENSG00000070961	1957.21	-0.300043	0.771375	-0.388972	0.697297	1	ATP2B1	NO
ENSG00000070985	12.6825	-2.25128	1.82406	-1.23421	0.217124	1	TRPM5	NO
ENSG00000071051	424.881	-0.931558	1.18784	-0.784243	0.432898	1	NCK2	NO
ENSG00000071054	2421.81	-0.0358083	0.422254	-0.0848027	0.932418	1	MAP4K4	NO
ENSG00000071073	266.105	2.09258	1.12093	1.86683	0.0619258	1	MGAT4A	NO
ENSG00000071082	5785.12	-0.339466	0.923119	-0.367739	0.713068	1	RPL31	NO
ENSG00000071127	1431.02	-0.207668	0.59681	-0.347963	0.727868	1	WDR1	NO
ENSG00000071189	796.277	0.154969	0.465688	0.332773	0.739305	1	SNX13	NO
ENSG00000071205	340.398	-0.350361	0.94292	-0.37157	0.710213	1	ARHGAP10	NO
ENSG00000071242	292.252	1.05158	0.856306	1.22804	0.219431	1	RPS6KA2	NO
ENSG00000071243	661.977	0.673622	0.919977	0.732217	0.464036	1	ING3	NO
ENSG00000071246	259.14	0.305156	0.775107	0.393696	0.693806	1	VASH1	NO
ENSG00000071282	183.711	-1.19712	1.68959	-0.708524	0.47862	1	LMCD1	NO
ENSG00000071462	1870.88	-0.227589	0.781909	-0.291068	0.770999	1	BUD23	NO
ENSG00000071537	1586.82	-0.656003	0.863758	-0.759475	0.447569	1	SEL1L	NO
ENSG00000071539	180.286	2.39846	1.43822	1.66766	0.0953825	1	TRIP13	NO
ENSG00000071553	2753.6	-0.315897	0.750777	-0.42076	0.67393	1	ATP6AP1	NO
ENSG00000071564	498.91	0.813263	1.44431	0.563081	0.573379	1	TCF3	NO
ENSG00000071575	1265.2	0.773521	0.657707	1.17609	0.23956	1	TRIB2	NO
ENSG00000071626	365.744	0.630393	0.821809	0.76708	0.443034	1	DAZAP1	NO
ENSG00000071655	404.412	0.952027	0.938668	1.01423	0.310472	1	MBD3	NO
ENSG00000071794	934.451	0.801868	0.671083	1.19489	0.232132	1	HLTF	NO
ENSG00000071859	2540.43	-0.400287	0.717773	-0.557679	0.577063	1	FAM50A	NO
ENSG00000071889	957.705	-0.993589	0.957801	-1.03737	0.299566	1	FAM3A	NO
ENSG00000071894	648.617	-0.094446	0.790872	-0.11942	0.904943	1	CPSF1	NO
ENSG00000071909	26.7416	0.920342	1.57373	0.584816	0.558671	1	MYO3B	NO
ENSG00000071967	1282.52	-1.4946	1.47377	-1.01413	0.310518	1	CYBRD1	NO
ENSG00000071991	32.5346	2.76251	2.32294	1.18923	0.23435	1	CDH19	NO
ENSG00000071994	967.242	-1.06124	1.39716	-0.75957	0.447511	1	PDCD2	NO
ENSG00000072041	364.121	-1.4379	1.36676	-1.05205	0.292778	1	SLC6A15	NO
ENSG00000072042	2175.69	-0.948691	1.50091	-0.632078	0.527336	1	RDH11	NO
ENSG00000072062	137.669	-0.28858	1.07059	-0.269552	0.787505	1	PRKACA	NO
ENSG00000072071	374.436	1.26905	0.806848	1.57285	0.115754	1	ADGRL1	NO
ENSG00000072110	1924.77	-0.0280808	0.577858	-0.0485947	0.961242	1	ACTN1	NO
ENSG00000072121	348.888	1.36704	1.15887	1.17963	0.238149	1	ZFYVE26	NO
ENSG00000072133	116.389	-0.130132	1.01891	-0.127717	0.898373	1	RPS6KA6	NO
ENSG00000072134	1263.84	2.08012	0.926592	2.24492	0.0247734	1	EPN2	UP
ENSG00000072135	340.056	0.136549	1.15985	0.11773	0.906282	1	PTPN18	NO
ENSG00000072163	86.5627	-1.12966	1.56764	-0.72061	0.471149	1	LIMS2	NO
ENSG00000072182	392.371	3.85716	1.24642	3.09459	0.00197087	0.598201	ASIC4	UP
ENSG00000072195	769.768	-0.0658472	0.651139	-0.101126	0.91945	1	SPEG	NO
ENSG00000072201	101.261	-1.91458	0.990147	-1.93363	0.0531588	1	LNX1	NO
ENSG00000072210	1259.38	1.60434	1.28215	1.25129	0.210829	1	ALDH3A2	NO
ENSG00000072274	927.505	-0.187265	0.687679	-0.272314	0.78538	1	TFRC	NO
ENSG00000072310	645.316	0.655914	0.693076	0.946381	0.343954	1	SREBF1	NO
ENSG00000072364	1592.05	0.334396	0.722964	0.462535	0.643698	1	AFF4	NO
ENSG00000072401	673.852	-0.207106	1.3544	-0.152914	0.878466	1	UBE2D1	NO
ENSG00000072415	394.618	-0.0672863	1.41204	-0.047652	0.961994	1	PALS1	NO
ENSG00000072422	516.041	0.929466	1.39262	0.667422	0.504503	1	RHOBTB1	NO
ENSG00000072501	435.843	0.958014	1.55795	0.614919	0.538609	1	SMC1A	NO
ENSG00000072506	1210.57	-0.251761	0.796073	-0.316253	0.75181	1	HSD17B10	NO
ENSG00000072518	294.642	0.322765	1.07823	0.299346	0.764676	1	MARK2	NO
ENSG00000072609	698.336	0.279738	0.900991	0.310478	0.756197	1	CHFR	NO
ENSG00000072657	22.7981	-1.16031	1.86882	-0.620877	0.53468	1	TRHDE	NO
ENSG00000072682	2749.99	-0.428122	0.891421	-0.480269	0.631036	1	P4HA2	NO
ENSG00000072736	121.438	-0.125257	1.31587	-0.0951892	0.924165	1	NFATC3	NO
ENSG00000072756	821.691	-0.267121	0.809822	-0.329851	0.741512	1	TRNT1	NO
ENSG00000072778	5580.97	-0.681717	0.540407	-1.26149	0.207133	1	ACADVL	NO
ENSG00000072786	140.579	-0.117817	1.20134	-0.0980716	0.921875	1	STK10	NO
ENSG00000072803	786.991	0.586131	0.644364	0.909627	0.363019	1	FBXW11	NO
ENSG00000072818	339.087	1.86147	1.27257	1.46276	0.143533	1	ACAP1	NO
ENSG00000072832	2361.91	0.372173	0.688569	0.540502	0.588851	1	CRMP1	NO
ENSG00000072840	171.681	1.88236	1.14459	1.64457	0.100059	1	EVC	NO
ENSG00000072849	2563.14	-0.827834	0.719435	-1.15067	0.249867	1	DERL2	NO
ENSG00000072858	37.8002	0.399678	1.65055	0.242148	0.808665	1	SIDT1	NO
ENSG00000072864	152.596	1.39804	1.68359	0.83039	0.406318	1	NDE1	NO
ENSG00000072952	179.607	-1.02462	0.946744	-1.08226	0.279139	1	IRAG1	NO
ENSG00000072954	332.618	-0.0774373	1.56976	-0.0493307	0.960656	1	TMEM38A	NO
ENSG00000072958	929.407	-0.120395	0.884415	-0.13613	0.891719	1	AP1M1	NO
ENSG00000073008	186.276	-1.6466	1.23477	-1.33354	0.182356	1	PVR	NO
ENSG00000073050	326.767	-0.250842	0.668836	-0.375043	0.707629	1	XRCC1	NO
ENSG00000073060	365.713	-0.791992	0.793227	-0.998443	0.318065	1	SCARB1	NO
ENSG00000073111	135.274	3.02621	1.62678	1.86025	0.0628508	1	MCM2	NO
ENSG00000073146	68.8584	-0.647267	1.67299	-0.386892	0.698836	1	MOV10L1	NO
ENSG00000073150	57.3079	1.01038	0.871359	1.15954	0.246234	1	PANX2	NO
ENSG00000073169	486.333	0.31845	1.31421	0.242313	0.808538	1	SELENOO	NO
ENSG00000073282	22.6167	-1.14111	2.15538	-0.529425	0.59651	1	TP63	NO
ENSG00000073331	394.726	1.21765	0.942906	1.29138	0.196571	1	ALPK1	NO
ENSG00000073350	148.198	0.712439	1.35453	0.525967	0.598911	1	LLGL2	NO
ENSG00000073417	584.181	0.0757934	1.22777	0.0617324	0.950776	1	PDE8A	NO
ENSG00000073464	217.377	-0.513114	1.63359	-0.314103	0.753443	1	CLCN4	NO
ENSG00000073536	183.956	0.654938	0.965294	0.678486	0.497464	1	NLE1	NO
ENSG00000073578	220.5	0.307835	0.743701	0.413924	0.67893	1	SDHA	NO
ENSG00000073584	567.141	0.871618	0.616151	1.41462	0.157181	1	SMARCE1	NO
ENSG00000073605	194.078	1.35998	1.35854	1.00106	0.316798	1	GSDMB	NO
ENSG00000073614	1490.66	1.00658	0.577911	1.74176	0.0815509	1	KDM5A	NO
ENSG00000073711	622.355	0.353309	0.739179	0.477974	0.632668	1	PPP2R3A	NO
ENSG00000073712	2454.42	1.21055	1.37922	0.877705	0.380104	1	FERMT2	NO
ENSG00000073734	24.6067	0.756891	2.03712	0.371549	0.710228	1	ABCB11	NO
ENSG00000073737	15.819	-0.304181	2.7955	-0.108811	0.913352	1	DHRS9	NO
ENSG00000073792	852.079	0.651464	0.502481	1.29649	0.194805	1	IGF2BP2	NO
ENSG00000073803	731.234	0.0286086	0.744076	0.0384485	0.96933	1	MAP3K13	NO
ENSG00000073849	85.9175	0.510761	1.2172	0.419619	0.674764	1	ST6GAL1	NO
ENSG00000073861	1.92119	2.2949	2.91643	0.786885	0.431349	1	TBX21	NO
ENSG00000073910	439.832	1.61615	1.46559	1.10273	0.270145	1	FRY	NO
ENSG00000073921	600.566	-0.137954	0.469584	-0.29378	0.768926	1	PICALM	NO
ENSG00000073969	469.72	0.0638402	0.876291	0.0728527	0.941923	1	NSF	NO
ENSG00000074047	349.801	0.474094	1.27277	0.372491	0.709528	1	GLI2	NO
ENSG00000074054	702.821	0.580932	0.495964	1.17132	0.24147	1	CLASP1	NO
ENSG00000074071	1028.67	-0.837957	0.656512	-1.27638	0.201822	1	MRPS34	NO
ENSG00000074181	721.001	1.01827	0.78365	1.2994	0.193808	1	NOTCH3	NO
ENSG00000074201	1678.07	-0.69401	1.25584	-0.552625	0.58052	1	CLNS1A	NO
ENSG00000074211	43.9673	0.110498	1.29176	0.0855407	0.931832	1	PPP2R2C	NO
ENSG00000074219	158.157	-2.25905	1.18559	-1.90543	0.0567242	1	TEAD2	NO
ENSG00000074266	748.376	-0.681765	0.836375	-0.815143	0.41499	1	EED	NO
ENSG00000074317	178.345	1.89858	1.63109	1.164	0.244425	1	SNCB	NO
ENSG00000074319	2008.34	-0.516078	0.739435	-0.697936	0.485217	1	TSG101	NO
ENSG00000074356	834.32	0.642051	0.433227	1.48202	0.138336	1	NCBP3	NO
ENSG00000074370	38.8649	-1.27159	1.24234	-1.02354	0.306051	1	ATP2A3	NO
ENSG00000074410	606.414	0.142111	1.12849	0.12593	0.899788	1	CA12	NO
ENSG00000074416	149.797	1.28721	1.22653	1.04947	0.293962	1	MGLL	NO
ENSG00000074582	949.697	-0.257319	0.793179	-0.324415	0.745624	1	BCS1L	NO
ENSG00000074590	310.095	1.05226	1.43496	0.7333	0.463375	1	NUAK1	NO
ENSG00000074603	775.187	0.313347	1.49589	0.209472	0.83408	1	DPP8	NO
ENSG00000074657	594.221	0.526072	0.554468	0.948788	0.342728	1	ZNF532	NO
ENSG00000074696	3421.8	-0.342483	0.540556	-0.633576	0.526358	1	HACD3	NO
ENSG00000074706	25.7511	2.71973	2.24792	1.20989	0.226321	1	IPCEF1	NO
ENSG00000074755	446.006	0.620024	1.32513	0.467897	0.639858	1	ZZEF1	NO
ENSG00000074771	3.61411	-1.77015	3.83608	-0.461447	0.644478	1	NOX3	NO
ENSG00000074800	10447.7	-0.60822	0.532543	-1.14211	0.25341	1	ENO1	NO
ENSG00000074842	4434.24	-0.793341	0.674365	-1.17643	0.239424	1	MYDGF	NO
ENSG00000074855	49.2705	0.325859	1.42539	0.22861	0.819172	1	ANO8	NO
ENSG00000074935	1934.24	-0.100856	0.76419	-0.131978	0.895002	1	TUBE1	NO
ENSG00000074964	810.256	-0.347147	0.878047	-0.395362	0.692575	1	ARHGEF10L	NO
ENSG00000075043	630.751	0.136531	1.23204	0.110816	0.911762	1	KCNQ2	NO
ENSG00000075073	14.109	1.79205	3.00914	0.595536	0.551485	1	TACR2	NO
ENSG00000075089	1089.57	-0.360832	0.74931	-0.481552	0.630125	1	ACTR6	NO
ENSG00000075131	210.468	1.0524	0.995875	1.05676	0.290622	1	TIPIN	NO
ENSG00000075142	6428.74	-0.0456415	0.81784	-0.0558075	0.955495	1	SRI	NO
ENSG00000075151	1146.54	0.676109	0.483346	1.39881	0.161871	1	EIF4G3	NO
ENSG00000075188	760.15	0.23803	0.785627	0.302981	0.761904	1	NUP37	NO
ENSG00000075213	718.11	-0.218899	1.42074	-0.154074	0.877552	1	SEMA3A	NO
ENSG00000075218	76.3996	0.294059	1.12621	0.261105	0.794012	1	GTSE1	NO
ENSG00000075223	891.576	-0.733938	0.802973	-0.914025	0.360704	1	SEMA3C	NO
ENSG00000075239	1131.4	-0.615824	0.432593	-1.42357	0.154572	1	ACAT1	NO
ENSG00000075240	218.05	1.11847	0.874882	1.27843	0.201098	1	GRAMD4	NO
ENSG00000075275	274.016	1.55601	0.670962	2.31907	0.0203911	1	CELSR1	UP
ENSG00000075292	2101.7	0.565414	0.509862	1.10895	0.26745	1	ZNF638	NO
ENSG00000075303	183.456	0.365412	1.26301	0.289319	0.772337	1	SLC25A40	NO
ENSG00000075336	1665.67	-1.15692	1.02594	-1.12766	0.259462	1	TIMM21	NO
ENSG00000075340	332.844	-0.132316	1.40401	-0.0942412	0.924918	1	ADD2	NO
ENSG00000075391	821.777	0.832471	0.679363	1.22537	0.220436	1	RASAL2	NO
ENSG00000075399	220.743	0.265128	0.818444	0.323941	0.745983	1	VPS9D1	NO
ENSG00000075407	511.701	0.400952	0.672406	0.596295	0.550978	1	ZNF37A	NO
ENSG00000075413	1821.08	0.691541	0.645586	1.07118	0.284087	1	MARK3	NO
ENSG00000075415	4285.68	-0.129263	0.578115	-0.223593	0.823074	1	SLC25A3	NO
ENSG00000075420	1228.25	-0.271688	0.842721	-0.322394	0.747155	1	FNDC3B	NO
ENSG00000075426	235.554	-0.407343	0.928411	-0.438753	0.660841	1	FOSL2	NO
ENSG00000075429	47.3309	0.849537	1.51195	0.56188	0.574198	1	CACNG5	NO
ENSG00000075461	78.5386	0.950493	1.72807	0.550032	0.582297	1	CACNG4	NO
ENSG00000075539	1165.71	0.884877	0.562838	1.57217	0.115911	1	FRYL	NO
ENSG00000075568	883.594	0.956576	0.644356	1.48455	0.137664	1	TMEM131	NO
ENSG00000075618	679.878	0.562514	0.977593	0.575407	0.565016	1	FSCN1	NO
ENSG00000075624	29307.4	-0.575013	0.603622	-0.952606	0.34079	1	ACTB	NO
ENSG00000075643	52.7952	1.98471	0.903445	2.19682	0.0280333	1	MOCOS	UP
ENSG00000075651	205.206	0.199354	0.838857	0.23765	0.812153	1	PLD1	NO
ENSG00000075702	41.7963	0.335228	1.12395	0.298258	0.765506	1	WDR62	NO
ENSG00000075711	1096.59	0.580584	0.46917	1.23747	0.215913	1	DLG1	NO
ENSG00000075785	3400.53	-0.35485	0.515735	-0.688047	0.491423	1	RAB7A	NO
ENSG00000075790	29.5899	-1.4184	1.18888	-1.19306	0.232845	1	BCAP29	NO
ENSG00000075826	598.821	-0.497573	0.703746	-0.707036	0.479544	1	SEC31B	NO
ENSG00000075856	553.001	0.387913	0.840097	0.461748	0.644262	1	SART3	NO
ENSG00000075884	61.5543	1.41469	1.46811	0.963614	0.335239	1	ARHGAP15	NO
ENSG00000075914	894.293	-0.222922	0.645532	-0.345331	0.729845	1	EXOSC7	NO
ENSG00000075945	2339.56	0.886783	0.760217	1.16649	0.243418	1	KIFAP3	NO
ENSG00000075975	934.287	-1.41067	0.731045	-1.92966	0.0536487	1	MKRN2	NO
ENSG00000076003	598.616	-0.265332	0.95057	-0.279129	0.780146	1	MCM6	NO
ENSG00000076043	1842.8	-1.13788	1.30919	-0.869148	0.384766	1	REXO2	NO
ENSG00000076053	743.169	-0.452992	0.838822	-0.540034	0.589174	1	RBM7	NO
ENSG00000076067	289.567	-0.0832274	1.45835	-0.0570694	0.95449	1	RBMS2	NO
ENSG00000076108	690.473	0.403587	1.40001	0.288275	0.773136	1	BAZ2A	NO
ENSG00000076201	225.46	0.879211	0.945501	0.929889	0.352429	1	PTPN23	NO
ENSG00000076242	1275.75	-0.322429	0.728743	-0.442445	0.658167	1	MLH1	NO
ENSG00000076248	623.598	-0.235993	0.511379	-0.461483	0.644452	1	UNG	NO
ENSG00000076321	664.805	0.520432	0.688504	0.755888	0.449716	1	KLHL20	NO
ENSG00000076344	222.554	0.217879	1.33716	0.162941	0.870565	1	RGS11	NO
ENSG00000076351	66.8543	0.636445	0.955366	0.666179	0.505296	1	SLC46A1	NO
ENSG00000076356	443.416	-0.243914	1.60538	-0.151935	0.879238	1	PLXNA2	NO
ENSG00000076513	405.644	-0.393779	1.35849	-0.289865	0.771919	1	ANKRD13A	NO
ENSG00000076555	305.502	0.373163	1.3354	0.27944	0.779907	1	ACACB	NO
ENSG00000076641	687.657	2.96092	1.50758	1.96402	0.049528	1	PAG1	UP
ENSG00000076650	380.664	0.741256	0.825216	0.898257	0.369048	1	GPATCH1	NO
ENSG00000076662	0.598907	1.23412	5.37747	0.229498	0.818482	1	ICAM3	NO
ENSG00000076685	237.745	1.094	1.20845	0.905291	0.365311	1	NT5C2	NO
ENSG00000076706	256.872	-0.0993536	1.09867	-0.0904307	0.927945	1	MCAM	NO
ENSG00000076716	640.774	2.03736	0.90912	2.24102	0.0250248	1	GPC4	UP
ENSG00000076770	116.982	1.04594	1.44053	0.726077	0.467792	1	MBNL3	NO
ENSG00000076826	95.3517	1.04664	1.85705	0.563603	0.573024	1	CAMSAP3	NO
ENSG00000076864	302.625	0.586069	1.33211	0.439956	0.659969	1	RAP1GAP	NO
ENSG00000076924	270.48	-2.5496	1.534	-1.66206	0.0964997	1	XAB2	NO
ENSG00000076928	336.058	0.37256	1.09547	0.340091	0.733788	1	ARHGEF1	NO
ENSG00000076944	50.2883	0.862517	1.68243	0.51266	0.608189	1	STXBP2	NO
ENSG00000076984	82.4553	0.891773	0.798716	1.11651	0.264205	1	MAP2K7	NO
ENSG00000077009	33.629	-0.816815	2.1289	-0.383679	0.701216	1	NMRK2	NO
ENSG00000077044	526.497	0.883864	0.623015	1.41869	0.15599	1	DGKD	NO
ENSG00000077063	190.184	1.63156	1.27093	1.28376	0.199227	1	CTTNBP2	NO
ENSG00000077080	461.223	1.67844	1.24721	1.34576	0.178381	1	ACTL6B	NO
ENSG00000077092	781.951	0.998457	0.808887	1.23436	0.217069	1	RARB	NO
ENSG00000077097	1454.95	0.531507	0.542598	0.97956	0.327303	1	TOP2B	NO
ENSG00000077147	1999.73	0.0906102	0.793512	0.114189	0.909088	1	TM9SF3	NO
ENSG00000077150	214.265	1.82652	1.44908	1.26047	0.207501	1	NFKB2	NO
ENSG00000077152	663.954	-0.102774	1.49381	-0.0687997	0.945149	1	UBE2T	NO
ENSG00000077157	658.123	0.706073	0.709733	0.994844	0.319812	1	PPP1R12B	NO
ENSG00000077232	3208.75	0.117022	0.478379	0.244623	0.806748	1	DNAJC10	NO
ENSG00000077235	898.508	0.439992	1.30923	0.336068	0.736819	1	GTF3C1	NO
ENSG00000077238	116.619	-1.2232	0.995639	-1.22855	0.21924	1	IL4R	NO
ENSG00000077254	1427.28	0.115083	0.51274	0.224447	0.82241	1	USP33	NO
ENSG00000077264	586.566	0.800174	0.811699	0.9858	0.324231	1	PAK3	NO
ENSG00000077279	846.365	1.40643	1.2379	1.13613	0.255901	1	DCX	NO
ENSG00000077312	1030.01	-1.39695	0.998582	-1.39893	0.161834	1	SNRPA	NO
ENSG00000077348	296.351	-0.663614	0.888663	-0.746755	0.455212	1	EXOSC5	NO
ENSG00000077380	1898.24	1.05601	0.81128	1.30166	0.193033	1	DYNC1I2	NO
ENSG00000077420	8.99311	-0.761424	1.91239	-0.398154	0.690517	1	APBB1IP	NO
ENSG00000077454	216.493	-0.286203	1.22345	-0.233931	0.815038	1	LRCH4	NO
ENSG00000077458	929.537	0.419202	0.576553	0.727083	0.467175	1	FAM76B	NO
ENSG00000077463	208.3	1.09896	1.33975	0.820272	0.412061	1	SIRT6	NO
ENSG00000077514	580.709	-0.894221	1.15178	-0.776385	0.437522	1	POLD3	NO
ENSG00000077522	707.161	1.9645	1.15558	1.70002	0.0891266	1	ACTN2	NO
ENSG00000077549	1448.45	-0.877873	0.596319	-1.47215	0.140979	1	CAPZB	NO
ENSG00000077585	467.847	1.34399	1.2857	1.04533	0.295869	1	GPR137B	NO
ENSG00000077616	546.013	0.0658501	1.07204	0.061425	0.951021	1	NAALAD2	NO
ENSG00000077684	465.192	0.38611	0.610244	0.632713	0.526921	1	JADE1	NO
ENSG00000077713	92.9176	-2.05817	1.32915	-1.54849	0.121505	1	SLC25A43	NO
ENSG00000077721	1533.49	-0.566336	0.497895	-1.13746	0.255346	1	UBE2A	NO
ENSG00000077782	2974.31	0.208778	0.523691	0.398665	0.69014	1	FGFR1	NO
ENSG00000077800	3.86071	-2.04523	2.88788	-0.708213	0.478813	1	FKBP6	NO
ENSG00000077935	10.4438	0.676221	1.53475	0.440607	0.659498	1	SMC1B	NO
ENSG00000077942	6031.87	-1.24811	1.50132	-0.831343	0.40578	1	FBLN1	NO
ENSG00000078018	2282.89	1.21134	0.797624	1.51868	0.128843	1	MAP2	NO
ENSG00000078043	1257.54	1.1052	0.678697	1.62841	0.103438	1	PIAS2	NO
ENSG00000078053	280.784	1.08866	0.85398	1.27481	0.202376	1	AMPH	NO
ENSG00000078061	504.074	-0.474254	0.865534	-0.547932	0.583739	1	ARAF	NO
ENSG00000078070	423.415	0.324848	1.26003	0.257811	0.796553	1	MCCC1	NO
ENSG00000078098	520.082	-0.457007	0.940857	-0.485735	0.627155	1	FAP	NO
ENSG00000078114	574.175	1.07852	0.897837	1.20125	0.229656	1	NEBL	NO
ENSG00000078124	246.997	1.27806	0.917706	1.39267	0.163719	1	ACER3	NO
ENSG00000078140	772.177	0.251686	0.674409	0.373195	0.709004	1	UBE2K	NO
ENSG00000078142	727.237	0.64791	0.580027	1.11703	0.263979	1	PIK3C3	NO
ENSG00000078177	583.082	0.999534	0.44256	2.25853	0.0239129	1	N4BP2	DOWN
ENSG00000078237	94.2201	0.747345	0.987233	0.757009	0.449044	1	TIGAR	NO
ENSG00000078246	575.505	0.638541	0.556701	1.14701	0.251378	1	TULP3	NO
ENSG00000078269	315.308	1.05929	1.24728	0.849273	0.395729	1	SYNJ2	NO
ENSG00000078295	516.857	0.390621	0.794533	0.491635	0.622977	1	ADCY2	NO
ENSG00000078304	954.106	0.529948	0.967598	0.547694	0.583902	1	PPP2R5C	NO
ENSG00000078328	196.715	2.33474	1.44632	1.61427	0.10647	1	RBFOX1	NO
ENSG00000078369	1694.77	-0.819293	0.553201	-1.481	0.138606	1	GNB1	NO
ENSG00000078401	38.5229	1.87941	1.64194	1.14463	0.252363	1	EDN1	NO
ENSG00000078403	1076	0.621185	0.590714	1.05158	0.292991	1	MLLT10	NO
ENSG00000078487	312.261	0.182194	1.54086	0.118242	0.905876	1	ZCWPW1	NO
ENSG00000078549	286.984	1.48433	1.5409	0.963286	0.335404	1	ADCYAP1R1	NO
ENSG00000078618	2650.32	0.465144	0.609727	0.762873	0.445539	1	NRDC	NO
ENSG00000078668	3920.57	-1.06497	0.804223	-1.32422	0.18543	1	VDAC3	NO
ENSG00000078674	2357.05	1.34265	0.536818	2.50113	0.0123798	1	PCM1	UP
ENSG00000078687	398.402	1.99878	0.822314	2.43067	0.0150708	1	TNRC6C	UP
ENSG00000078699	1881.95	0.779479	0.708517	1.10016	0.271264	1	CBFA2T2	NO
ENSG00000078747	549.655	0.341439	1.23674	0.276081	0.782486	1	ITCH	NO
ENSG00000078804	125.389	0.211133	1.05954	0.199268	0.842053	1	TP53INP2	NO
ENSG00000078808	1744.43	-0.221347	0.73046	-0.303024	0.761871	1	SDF4	NO
ENSG00000078814	60.4895	2.46554	1.33408	1.84812	0.0645846	1	MYH7B	NO
ENSG00000078898	7.7904	-0.709382	3.20832	-0.221107	0.825009	1	BPIFB2	NO
ENSG00000078900	54.2558	2.5654	2.11019	1.21572	0.224091	1	TP73	NO
ENSG00000078902	820.182	-1.06129	0.741389	-1.43149	0.152289	1	TOLLIP	NO
ENSG00000078967	190.918	0.830704	0.897084	0.926005	0.354443	1	UBE2D4	NO
ENSG00000079102	643.88	1.10104	0.89249	1.23367	0.217327	1	RUNX1T1	NO
ENSG00000079112	151.864	-0.974836	2.35158	-0.414545	0.678475	1	CDH17	NO
ENSG00000079134	1344.02	0.198596	0.757135	0.262299	0.793091	1	THOC1	NO
ENSG00000079150	1570.02	-1.42406	1.03576	-1.3749	0.169163	1	FKBP7	NO
ENSG00000079156	492.947	0.902509	0.853984	1.05682	0.290593	1	OSBPL6	NO
ENSG00000079215	3825.22	1.9808	0.759944	2.60651	0.00914689	0.999708	SLC1A3	UP
ENSG00000079246	3309.79	-0.188085	0.802782	-0.234291	0.814759	1	XRCC5	NO
ENSG00000079277	583.964	2.20059	1.0124	2.17364	0.0297321	1	MKNK1	UP
ENSG00000079308	353.217	1.05858	0.802262	1.31949	0.187005	1	TNS1	NO
ENSG00000079313	141.217	0.839569	1.12745	0.744665	0.456474	1	REXO1	NO
ENSG00000079332	2003.16	-0.583769	0.703656	-0.829623	0.406752	1	SAR1A	NO
ENSG00000079335	198.666	-0.458523	1.50603	-0.304459	0.760778	1	CDC14A	NO
ENSG00000079337	57.673	0.312875	1.67582	0.186699	0.851896	1	RAPGEF3	NO
ENSG00000079387	277.176	0.0802945	0.77356	0.103799	0.917329	1	SENP1	NO
ENSG00000079432	165.876	0.347961	0.812682	0.428164	0.668532	1	CIC	NO
ENSG00000079435	30.7105	0.676487	1.44572	0.467923	0.63984	1	LIPE	NO
ENSG00000079459	3296	-0.17286	0.689201	-0.250811	0.80196	1	FDFT1	NO
ENSG00000079462	996.056	0.319514	0.913449	0.349788	0.726498	1	PAFAH1B3	NO
ENSG00000079482	362.546	1.12923	0.923318	1.22301	0.221326	1	OPHN1	NO
ENSG00000079616	795.844	1.02148	0.699167	1.461	0.144016	1	KIF22	NO
ENSG00000079689	77.0629	0.884221	2.12398	0.416304	0.677188	1	SCGN	NO
ENSG00000079691	173.953	2.27213	1.22699	1.85179	0.064056	1	CARMIL1	NO
ENSG00000079739	573.374	0.248774	0.712166	0.349321	0.726849	1	PGM1	NO
ENSG00000079785	2490.05	0.877428	0.697235	1.25844	0.208233	1	DDX1	NO
ENSG00000079805	827.764	-0.0160833	0.797167	-0.0201756	0.983903	1	DNM2	NO
ENSG00000079819	799.597	1.48217	0.813958	1.82094	0.0686159	1	EPB41L2	NO
ENSG00000079841	53.4861	0.800397	1.28715	0.621839	0.534048	1	RIMS1	NO
ENSG00000079950	1104.48	0.132663	0.64237	0.206521	0.836384	1	STX7	NO
ENSG00000079974	322.327	0.429854	0.777083	0.553163	0.580152	1	RABL2B	NO
ENSG00000080189	964.232	-0.619836	0.705416	-0.878681	0.379574	1	SLC35C2	NO
ENSG00000080200	485.992	1.6398	0.888523	1.84554	0.0649595	1	CRYBG3	NO
ENSG00000080224	25.0623	0.725803	1.7737	0.409204	0.68239	1	EPHA6	NO
ENSG00000080298	1113.16	0.693494	0.669658	1.0356	0.300391	1	RFX3	NO
ENSG00000080345	1458.85	0.688685	0.738127	0.933017	0.350811	1	RIF1	NO
ENSG00000080371	647.601	0.134	0.552239	0.242648	0.808278	1	RAB21	NO
ENSG00000080493	450.007	0.897722	1.43746	0.624521	0.532285	1	SLC4A4	NO
ENSG00000080503	952.918	1.21757	1.25869	0.967333	0.333378	1	SMARCA2	NO
ENSG00000080546	553.73	-1.11424	1.11456	-0.999707	0.317452	1	SESN1	NO
ENSG00000080573	100.315	1.38124	1.26561	1.09137	0.275112	1	COL5A3	NO
ENSG00000080603	19.905	1.24651	2.4799	0.502646	0.615213	1	SRCAP	NO
ENSG00000080608	1613.83	0.517202	0.910028	0.568337	0.569806	1	PUM3	NO
ENSG00000080618	44.2648	1.9459	1.50342	1.29432	0.195556	1	CPB2	NO
ENSG00000080644	406.583	1.83407	0.940861	1.94935	0.0512531	1	CHRNA3	NO
ENSG00000080709	131.6	0.802483	1.5202	0.52788	0.597583	1	KCNN2	NO
ENSG00000080802	654.56	0.772245	0.632956	1.22006	0.222442	1	CNOT4	NO
ENSG00000080815	1143.34	0.141212	0.637282	0.221584	0.824637	1	PSEN1	NO
ENSG00000080822	4024.76	-1.14309	0.991405	-1.153	0.24891	1	CLDND1	NO
ENSG00000080823	1470.93	2.1785	1.02643	2.12239	0.0338046	1	MOK	UP
ENSG00000080824	11350.4	0.0101131	0.545636	0.0185345	0.985212	1	HSP90AA1	NO
ENSG00000080839	140.536	2.12655	1.45488	1.46167	0.143831	1	RBL1	NO
ENSG00000080845	495.142	1.94335	0.943439	2.05986	0.0394117	1	DLGAP4	UP
ENSG00000080854	278.957	0.968575	0.909946	1.06443	0.287133	1	IGSF9B	NO
ENSG00000080910	5.44185	-4.18775	3.30948	-1.26538	0.205736	1	CFHR2	NO
ENSG00000080947	144.827	2.3061	1.14247	2.01852	0.0435366	1	CROCCP3	UP
ENSG00000080986	189.225	0.0841966	1.0876	0.0774152	0.938293	1	NDC80	NO
ENSG00000081014	308.092	2.47025	0.835553	2.95642	0.0031123	0.665945	AP4E1	UP
ENSG00000081019	1341.12	0.377169	0.503582	0.748974	0.453873	1	RSBN1	NO
ENSG00000081026	388.757	0.974544	0.875425	1.11322	0.265612	1	MAGI3	NO
ENSG00000081041	316.767	-0.554665	1.37627	-0.40302	0.686934	1	CXCL2	NO
ENSG00000081052	26.7228	-0.547359	1.78741	-0.30623	0.75943	1	COL4A4	NO
ENSG00000081059	56.4424	0.391166	1.78496	0.219146	0.826536	1	TCF7	NO
ENSG00000081087	956.34	-1.67985	1.09227	-1.53793	0.124065	1	OSTM1	NO
ENSG00000081138	445.112	3.71266	1.67577	2.21549	0.0267263	1	CDH7	UP
ENSG00000081154	2084.13	-0.498602	0.666268	-0.74835	0.454249	1	PCNP	NO
ENSG00000081181	161.74	-1.91919	1.622	-1.18322	0.236721	1	ARG2	NO
ENSG00000081189	593.988	0.56012	1.02208	0.548021	0.583678	1	MEF2C	NO
ENSG00000081277	2.87654	1.25829	3.4386	0.365932	0.714416	1	PKP1	NO
ENSG00000081307	839.824	-0.150166	0.715012	-0.210019	0.833653	1	UBA5	NO
ENSG00000081320	126.001	1.12753	0.939284	1.20041	0.22998	1	STK17B	NO
ENSG00000081377	466.626	0.536264	0.61829	0.867334	0.385759	1	CDC14B	NO
ENSG00000081386	275.88	1.31275	0.978089	1.34216	0.179544	1	ZNF510	NO
ENSG00000081479	209.495	2.92158	1.59942	1.82665	0.0677518	1	LRP2	NO
ENSG00000081665	480.956	-0.087616	0.944369	-0.0927773	0.92608	1	ZNF506	NO
ENSG00000081692	255.327	1.87747	1.41255	1.32914	0.183801	1	JMJD4	NO
ENSG00000081721	1059.48	-0.518563	0.501189	-1.03467	0.300825	1	DUSP12	NO
ENSG00000081760	426.97	-0.055294	0.917448	-0.0602694	0.951941	1	AACS	NO
ENSG00000081791	455.69	0.0938899	0.45676	0.205556	0.837138	1	DELE1	NO
ENSG00000081800	4.89784	0.123068	2.56533	0.0479738	0.961737	1	SLC13A1	NO
ENSG00000081803	173.788	1.68819	1.22761	1.37518	0.169074	1	CADPS2	NO
ENSG00000081818	23.8825	2.7027	1.4884	1.81585	0.0693935	1	PCDHB4	NO
ENSG00000081870	1303.16	-0.240682	1.02272	-0.235336	0.813948	1	HSPB11	NO
ENSG00000081913	142.669	1.74879	0.905843	1.93056	0.0535371	1	PHLPP1	NO
ENSG00000081923	106.196	-0.284381	1.05083	-0.270625	0.78668	1	ATP8B1	NO
ENSG00000081985	30.1348	2.55978	1.95404	1.31	0.190197	1	IL12RB2	NO
ENSG00000082014	1748.41	-0.391	0.421955	-0.926638	0.354115	1	SMARCD3	NO
ENSG00000082068	1201.41	0.891941	1.03311	0.863352	0.387944	1	WDR70	NO
ENSG00000082074	28.5637	0.722071	1.81919	0.39692	0.691427	1	FYB1	NO
ENSG00000082146	747.996	-0.580855	0.58469	-0.993441	0.320495	1	STRADB	NO
ENSG00000082153	1250.69	-0.518067	0.722765	-0.716784	0.473507	1	BZW1	NO
ENSG00000082175	127.702	-0.164743	2.20781	-0.074618	0.940519	1	PGR	NO
ENSG00000082212	703.318	1.0401	0.9703	1.07193	0.28375	1	ME2	NO
ENSG00000082213	421.373	-0.139513	0.6402	-0.217921	0.82749	1	C5orf22	NO
ENSG00000082258	1274.33	0.542026	0.50924	1.06438	0.287155	1	CCNT2	NO
ENSG00000082269	703.953	0.346067	1.42965	0.242065	0.80873	1	FAM135A	NO
ENSG00000082293	164.987	1.94513	1.20713	1.61136	0.1071	1	COL19A1	NO
ENSG00000082458	234.227	0.0832658	1.35126	0.0616208	0.950865	1	DLG3	NO
ENSG00000082482	57.7557	-0.324453	2.11723	-0.153244	0.878206	1	KCNK2	NO
ENSG00000082497	250.946	-0.00711586	1.66107	-0.00428389	0.996582	1	SERTAD4	NO
ENSG00000082512	471.622	0.233502	0.611026	0.382148	0.702351	1	TRAF5	NO
ENSG00000082515	1762.77	-0.206488	0.976004	-0.211564	0.832447	1	MRPL22	NO
ENSG00000082516	193.954	-0.219611	0.630739	-0.34818	0.727705	1	GEMIN5	NO
ENSG00000082556	46.8241	2.44876	1.63262	1.49989	0.133642	1	OPRK1	NO
ENSG00000082641	639.917	0.65434	1.3962	0.468657	0.639315	1	NFE2L1	NO
ENSG00000082684	698.399	1.20097	0.94452	1.27151	0.203546	1	SEMA5B	NO
ENSG00000082701	736.035	0.517788	0.641434	0.807235	0.419531	1	GSK3B	NO
ENSG00000082781	659.039	1.25569	0.584328	2.14895	0.0316387	1	ITGB5	UP
ENSG00000082805	505.756	1.00635	0.59408	1.69396	0.090273	1	ERC1	NO
ENSG00000082898	2157.03	0.417879	0.591879	0.706021	0.480175	1	XPO1	NO
ENSG00000082996	1705.04	-1.06249	0.815261	-1.30325	0.192489	1	RNF13	NO
ENSG00000083067	1908.66	0.0523702	1.57991	0.0331475	0.973557	1	TRPM3	NO
ENSG00000083093	213.425	0.524845	0.726942	0.72199	0.4703	1	PALB2	NO
ENSG00000083097	325.573	0.762435	0.995254	0.766071	0.443634	1	DOP1A	NO
ENSG00000083099	1146.1	-0.421879	0.617303	-0.683424	0.494339	1	LYRM2	NO
ENSG00000083123	496.298	0.371587	0.780678	0.47598	0.634089	1	BCKDHB	NO
ENSG00000083168	492.073	1.00899	0.683017	1.47726	0.139607	1	KAT6A	NO
ENSG00000083223	483.872	0.812838	0.706279	1.15087	0.249784	1	TUT7	NO
ENSG00000083290	503.028	-0.155441	0.682841	-0.227639	0.819927	1	ULK2	NO
ENSG00000083307	17.5975	-0.796735	2.0103	-0.396326	0.691864	1	GRHL2	NO
ENSG00000083312	1544.5	-0.150754	0.787274	-0.191488	0.848143	1	TNPO1	NO
ENSG00000083444	1606.59	-0.734989	0.9767	-0.752523	0.451737	1	PLOD1	NO
ENSG00000083454	13.9112	2.52063	2.08854	1.20688	0.227477	1	P2RX5	NO
ENSG00000083457	813.947	-0.866607	1.34721	-0.643259	0.520056	1	ITGAE	NO
ENSG00000083520	690.316	0.148987	1.00499	0.148246	0.882148	1	DIS3	NO
ENSG00000083535	1097.52	0.688846	0.588938	1.16964	0.242146	1	PIBF1	NO
ENSG00000083544	518.118	1.56845	1.39018	1.12823	0.259221	1	TDRD3	NO
ENSG00000083635	503.455	0.384114	1.55581	0.246891	0.804993	1	NUFIP1	NO
ENSG00000083642	1001.31	1.10683	0.576077	1.92132	0.0546913	1	PDS5B	NO
ENSG00000083720	434.32	-0.476225	0.650297	-0.732318	0.463974	1	OXCT1	NO
ENSG00000083750	929.07	-0.187584	0.478228	-0.392249	0.694874	1	RRAGB	NO
ENSG00000083799	547.907	0.178988	0.738582	0.24234	0.808516	1	CYLD	NO
ENSG00000083807	251.186	0.0991876	1.47118	0.0674204	0.946247	1	SLC27A5	NO
ENSG00000083812	434.433	1.255	1.16167	1.08034	0.27999	1	ZNF324	NO
ENSG00000083817	158.366	-2.10138	2.03285	-1.03371	0.301272	1	ZNF416	NO
ENSG00000083828	198.142	0.555366	0.747737	0.742728	0.457646	1	ZNF586	NO
ENSG00000083838	145.576	-0.286602	0.865428	-0.331167	0.740518	1	ZNF446	NO
ENSG00000083844	173.853	2.15725	1.15649	1.86533	0.0621348	1	ZNF264	NO
ENSG00000083845	4063.55	-0.400019	0.555716	-0.719826	0.471632	1	RPS5	NO
ENSG00000083857	480.838	1.27042	0.938359	1.35388	0.175776	1	FAT1	NO
ENSG00000083896	1942.34	0.976756	0.762152	1.28158	0.199991	1	YTHDC1	NO
ENSG00000083937	976.645	-0.771747	1.58833	-0.485886	0.627048	1	CHMP2B	NO
ENSG00000084070	580.639	-0.689166	0.86881	-0.793231	0.427644	1	SMAP2	NO
ENSG00000084072	1360.97	-0.396741	0.68366	-0.580319	0.5617	1	PPIE	NO
ENSG00000084073	857.912	-1.08942	1.05767	-1.03002	0.303003	1	ZMPSTE24	NO
ENSG00000084090	1543.25	0.108269	0.625819	0.173003	0.862649	1	STARD7	NO
ENSG00000084092	324.34	-0.176902	1.24209	-0.142423	0.886746	1	NOA1	NO
ENSG00000084093	862.155	0.113839	1.27818	0.089063	0.929032	1	REST	NO
ENSG00000084110	71.4734	-1.55318	1.48433	-1.04639	0.295382	1	HAL	NO
ENSG00000084112	250.756	2.26103	1.40829	1.60552	0.10838	1	SSH1	NO
ENSG00000084207	7268.15	-0.0493374	0.810059	-0.0609059	0.951434	1	GSTP1	NO
ENSG00000084234	3484.68	0.239744	0.561903	0.426663	0.669624	1	APLP2	NO
ENSG00000084444	354.385	2.72067	1.22398	2.22282	0.0262283	1	FAM234B	UP
ENSG00000084453	31.5564	0.746203	1.71823	0.434287	0.66408	1	SLCO1A2	NO
ENSG00000084463	1045.96	0.51383	0.648078	0.792852	0.427864	1	WBP11	NO
ENSG00000084623	3363.94	-0.553377	0.952149	-0.581187	0.561114	1	EIF3I	NO
ENSG00000084628	133.067	2.64324	1.98905	1.3289	0.183882	1	NKAIN1	NO
ENSG00000084636	1692.69	0.529735	1.22151	0.433673	0.664526	1	COL16A1	NO
ENSG00000084652	888.511	-0.30942	0.889207	-0.347973	0.72786	1	TXLNA	NO
ENSG00000084674	7.20386	-0.804979	2.35884	-0.341261	0.732907	1	APOB	NO
ENSG00000084676	1216.99	1.12844	0.678016	1.66432	0.0960484	1	NCOA1	NO
ENSG00000084693	408.921	-0.602204	1.1765	-0.511863	0.608747	1	AGBL5	NO
ENSG00000084710	239.767	-0.0220272	1.06494	-0.0206839	0.983498	1	EFR3B	NO
ENSG00000084731	364.372	0.0108756	1.03114	0.0105472	0.991585	1	KIF3C	NO
ENSG00000084733	1929.45	-0.706796	0.865264	-0.816856	0.414011	1	RAB10	NO
ENSG00000084734	28.9798	1.89061	2.25455	0.838575	0.401708	1	GCKR	NO
ENSG00000084754	2200.79	0.444745	0.730635	0.60871	0.542717	1	HADHA	NO
ENSG00000084764	802.123	-0.0452624	0.944803	-0.0479067	0.961791	1	MAPRE3	NO
ENSG00000084774	453.54	1.11203	0.754551	1.47376	0.140546	1	CAD	NO
ENSG00000085063	1954.12	0.781504	1.21876	0.641231	0.521372	1	CD59	NO
ENSG00000085117	763.762	-1.23188	0.934755	-1.31786	0.18755	1	CD82	NO
ENSG00000085185	87.8093	0.593515	1.19541	0.496493	0.619547	1	BCORL1	NO
ENSG00000085224	3092.27	0.636745	0.44979	1.41565	0.156878	1	ATRX	NO
ENSG00000085231	1337.17	-1.01517	0.784664	-1.29377	0.195745	1	AK6	NO
ENSG00000085274	767.138	-0.079044	0.775625	-0.10191	0.918828	1	MYNN	NO
ENSG00000085276	114.007	2.12641	1.65927	1.28153	0.200007	1	MECOM	NO
ENSG00000085365	1137.94	0.324651	0.672934	0.482441	0.629493	1	SCAMP1	NO
ENSG00000085377	421.887	-0.688315	1.20752	-0.570022	0.568663	1	PREP	NO
ENSG00000085382	383.141	0.0192487	0.574306	0.0335164	0.973263	1	HACE1	NO
ENSG00000085415	476.99	-0.283401	0.786641	-0.360267	0.718647	1	SEH1L	NO
ENSG00000085433	596.902	0.564118	0.973151	0.579682	0.562129	1	WDR47	NO
ENSG00000085449	494.601	0.939918	1.36783	0.68716	0.491982	1	WDFY1	NO
ENSG00000085465	41.8471	-0.761566	1.39488	-0.545973	0.585085	1	OVGP1	NO
ENSG00000085491	433.109	-1.21047	1.5563	-0.777788	0.436694	1	SLC25A24	NO
ENSG00000085511	395.841	-0.0531626	1.32932	-0.0399922	0.968099	1	MAP3K4	NO
ENSG00000085514	63.596	-1.06455	1.61202	-0.660382	0.509008	1	PILRA	NO
ENSG00000085552	142.927	0.300315	1.49967	0.200254	0.841282	1	IGSF9	NO
ENSG00000085563	59.0553	0.0257805	1.51998	0.0169611	0.986468	1	ABCB1	NO
ENSG00000085644	106.725	-0.0905077	1.0107	-0.0895497	0.928645	1	ZNF213	NO
ENSG00000085662	3452.94	-1.08891	0.8628	-1.26206	0.206927	1	AKR1B1	NO
ENSG00000085719	1304.83	-0.133457	0.663936	-0.20101	0.840691	1	CPNE3	NO
ENSG00000085721	559.6	-0.662531	0.511516	-1.29523	0.195241	1	RRN3	NO
ENSG00000085733	1254.49	0.405529	0.535966	0.756632	0.44927	1	CTTN	NO
ENSG00000085760	354.083	-0.547328	1.28797	-0.424954	0.67087	1	MTIF2	NO
ENSG00000085788	873.816	-0.794306	1.4318	-0.554759	0.57906	1	DDHD2	NO
ENSG00000085831	39.2084	0.824625	1.84177	0.447735	0.654344	1	TTC39A	NO
ENSG00000085832	978.595	0.834706	0.534678	1.56114	0.118491	1	EPS15	NO
ENSG00000085840	51.7876	-1.38504	2.30643	-0.600513	0.548164	1	ORC1	NO
ENSG00000085872	350.716	0.530305	0.644069	0.823367	0.4103	1	CHERP	NO
ENSG00000085978	578.812	-0.608274	0.849247	-0.716251	0.473836	1	ATG16L1	NO
ENSG00000085982	921.027	2.09668	1.22925	1.70567	0.0880703	1	USP40	NO
ENSG00000085998	1987.53	-0.647189	0.769577	-0.840968	0.400366	1	POMGNT1	NO
ENSG00000085999	83.8253	0.963469	1.44165	0.668312	0.503935	1	RAD54L	NO
ENSG00000086015	1048.64	0.465354	0.926551	0.502243	0.615496	1	MAST2	NO
ENSG00000086061	4728.41	-0.495079	0.701487	-0.705757	0.48034	1	DNAJA1	NO
ENSG00000086062	238.721	1.62402	1.59362	1.01908	0.308167	1	B4GALT1	NO
ENSG00000086065	2406.09	-1.17271	0.662951	-1.76892	0.0769074	1	CHMP5	NO
ENSG00000086102	841.92	0.261372	0.580909	0.449937	0.652756	1	NFX1	NO
ENSG00000086189	472.678	-1.23097	0.921249	-1.33619	0.181486	1	DIMT1	NO
ENSG00000086200	342.418	-0.48731	1.3671	-0.356454	0.721501	1	IPO11	NO
ENSG00000086232	840.749	0.11227	0.754821	0.148737	0.881761	1	EIF2AK1	NO
ENSG00000086288	2.61745	-2.60203	3.38958	-0.767653	0.442693	1	NME8	NO
ENSG00000086300	372.986	-0.0918263	1.65875	-0.0553588	0.955853	1	SNX10	NO
ENSG00000086475	465.915	0.128452	0.663567	0.193578	0.846506	1	SEPHS1	NO
ENSG00000086504	1791.99	-1.40889	0.952191	-1.47963	0.138971	1	MRPL28	NO
ENSG00000086544	326.27	-1.301	1.35656	-0.959044	0.337537	1	ITPKC	NO
ENSG00000086589	1192.69	-0.79457	1.437	-0.552938	0.580306	1	RBM22	NO
ENSG00000086598	5743.25	-1.06843	0.969902	-1.10158	0.270642	1	TMED2	NO
ENSG00000086619	620.006	2.19415	1.13596	1.93154	0.0534158	1	ERO1B	NO
ENSG00000086666	2192.66	-0.859296	1.04239	-0.824349	0.409741	1	ZFAND6	NO
ENSG00000086696	348.623	-0.941774	1.651	-0.570427	0.568388	1	HSD17B2	NO
ENSG00000086717	22.1216	-0.203492	2.48764	-0.081801	0.934805	1	PPEF1	NO
ENSG00000086730	31.7477	2.5839	1.7833	1.44895	0.147353	1	LAT2	NO
ENSG00000086758	662.899	0.685587	0.540733	1.26789	0.204839	1	HUWE1	NO
ENSG00000086827	359.366	-1.09033	1.01307	-1.07627	0.281808	1	ZW10	NO
ENSG00000086848	164.675	0.918463	1.01154	0.907981	0.363888	1	ALG9	NO
ENSG00000086967	48.9751	4.033	1.84846	2.18181	0.0291234	1	MYBPC2	UP
ENSG00000087008	323.816	-0.104638	0.800403	-0.130732	0.895988	1	ACOX3	NO
ENSG00000087053	531.799	-0.845383	1.02888	-0.821657	0.411272	1	MTMR2	NO
ENSG00000087074	1160.97	-2.21151	1.02765	-2.15201	0.0313965	1	PPP1R15A	DOWN
ENSG00000087076	349.363	-1.54972	1.29999	-1.1921	0.233222	1	HSD17B14	NO
ENSG00000087077	810.835	-0.182643	0.778099	-0.23473	0.814418	1	TRIP6	NO
ENSG00000087085	466.745	0.869783	1.19397	0.728483	0.466318	1	ACHE	NO
ENSG00000087086	21428.4	-1.14779	0.975058	-1.17715	0.239134	1	FTL	NO
ENSG00000087087	1103.81	0.632323	0.765665	0.825848	0.40889	1	SRRT	NO
ENSG00000087088	950.83	-1.24874	1.0539	-1.18488	0.236066	1	BAX	NO
ENSG00000087095	199.87	0.318183	0.830597	0.383078	0.701662	1	NLK	NO
ENSG00000087111	785.258	-0.859613	1.3516	-0.635996	0.524779	1	PIGS	NO
ENSG00000087116	305.248	-1.0065	1.51893	-0.662638	0.507563	1	ADAMTS2	NO
ENSG00000087128	6.37241	-2.93578	2.89242	-1.01499	0.310111	1	TMPRSS11E	NO
ENSG00000087157	564.749	1.51344	1.24155	1.21899	0.222847	1	PGS1	NO
ENSG00000087191	1732.95	-0.650051	0.567599	-1.14526	0.252099	1	PSMC5	NO
ENSG00000087206	660.545	0.0673917	0.457216	0.147396	0.88282	1	UIMC1	NO
ENSG00000087237	11.9013	-2.59006	2.82664	-0.916303	0.359508	1	CETP	NO
ENSG00000087245	2740.44	-1.04647	1.19508	-0.875648	0.381222	1	MMP2	NO
ENSG00000087250	255.262	3.24218	2.04242	1.58742	0.112417	1	MT3	NO
ENSG00000087258	234.803	1.86052	1.31202	1.41805	0.156176	1	GNAO1	NO
ENSG00000087263	604.758	0.18876	0.764249	0.246988	0.804918	1	OGFOD1	NO
ENSG00000087266	1232.06	0.377561	0.754189	0.500619	0.616639	1	SH3BP2	NO
ENSG00000087269	201.865	0.294748	1.01257	0.29109	0.770982	1	NOP14	NO
ENSG00000087274	1307.72	0.64625	0.797866	0.809973	0.417956	1	ADD1	NO
ENSG00000087299	105.607	-0.420781	0.716626	-0.58717	0.55709	1	L2HGDH	NO
ENSG00000087301	359.495	1.14798	0.82227	1.39611	0.16268	1	TXNDC16	NO
ENSG00000087302	2358.24	-0.741353	0.830168	-0.893016	0.371848	1	RTRAF	NO
ENSG00000087303	223.602	0.416214	1.29849	0.320537	0.748562	1	NID2	NO
ENSG00000087338	489.827	0.779399	0.620682	1.25571	0.20922	1	GMCL1	NO
ENSG00000087365	2399.23	0.117684	0.590954	0.199142	0.842152	1	SF3B2	NO
ENSG00000087448	761.158	0.0813549	0.667457	0.121888	0.902988	1	KLHL42	NO
ENSG00000087460	6077.39	-0.136023	0.547037	-0.248654	0.803629	1	GNAS	NO
ENSG00000087470	1416.88	1.14831	0.666923	1.7218	0.0851063	1	DNM1L	NO
ENSG00000087494	190.227	-2.16449	0.887844	-2.43791	0.0147724	1	PTHLH	DOWN
ENSG00000087495	117.229	3.23544	1.16494	2.77735	0.00548043	0.824343	PHACTR3	UP
ENSG00000087502	2169	-0.405807	0.768297	-0.52819	0.597367	1	ERGIC2	NO
ENSG00000087586	112.163	-0.802203	1.61483	-0.496773	0.619349	1	AURKA	NO
ENSG00000087589	31.4204	0.216563	1.98107	0.109316	0.912952	1	CASS4	NO
ENSG00000087842	889.791	-0.735917	1.48954	-0.494055	0.621267	1	PIR	NO
ENSG00000087884	420.221	0.888573	0.937051	0.948266	0.342994	1	AAMDC	NO
ENSG00000087903	470.165	1.91673	1.06436	1.80082	0.0717307	1	RFX2	NO
ENSG00000087995	291.609	0.837533	0.872195	0.960259	0.336925	1	METTL2A	NO
ENSG00000088002	27.9536	-0.677546	2.06303	-0.328423	0.742592	1	SULT2B1	NO
ENSG00000088035	463.383	-0.597803	0.951311	-0.628399	0.529743	1	ALG6	NO
ENSG00000088038	372.035	0.538857	1.61548	0.333558	0.738713	1	CNOT3	NO
ENSG00000088179	628.951	0.909498	0.474701	1.91594	0.0553729	1	PTPN4	NO
ENSG00000088205	4018.97	1.00826	0.931136	1.08283	0.278885	1	DDX18	NO
ENSG00000088247	245.696	0.277621	0.982733	0.282499	0.777561	1	KHSRP	NO
ENSG00000088256	327.239	-0.0766586	0.63346	-0.121016	0.903679	1	GNA11	NO
ENSG00000088280	506.379	-0.379884	1.13581	-0.334462	0.738031	1	ASAP3	NO
ENSG00000088298	420.792	-0.37574	0.886446	-0.423873	0.671659	1	EDEM2	NO
ENSG00000088305	283.185	2.78141	1.22462	2.27125	0.023132	1	DNMT3B	UP
ENSG00000088325	352.885	0.465027	0.98647	0.471406	0.637351	1	TPX2	NO
ENSG00000088356	1268.78	0.74714	0.794266	0.940667	0.346876	1	PDRG1	NO
ENSG00000088367	279.188	0.527077	0.932346	0.565323	0.571854	1	EPB41L1	NO
ENSG00000088448	3537.14	-0.118131	0.574545	-0.205609	0.837097	1	ANKRD10	NO
ENSG00000088451	603.262	-0.659918	0.741054	-0.890514	0.37319	1	TGDS	NO
ENSG00000088538	608.713	1.74644	0.651281	2.68155	0.00732821	0.893177	DOCK3	UP
ENSG00000088543	185.875	1.01436	1.52416	0.66552	0.505718	1	C3orf18	NO
ENSG00000088682	1207.66	-1.00263	0.670476	-1.4954	0.134811	1	COQ9	NO
ENSG00000088726	13.3454	-1.33407	1.79405	-0.743608	0.457114	1	TMEM40	NO
ENSG00000088727	409.921	0.444468	0.922402	0.481859	0.629906	1	KIF9	NO
ENSG00000088756	168.004	1.9015	1.07182	1.77408	0.0760499	1	ARHGAP28	NO
ENSG00000088766	259.176	-0.576251	0.731102	-0.788195	0.430582	1	CRLS1	NO
ENSG00000088808	216.183	0.644652	0.952883	0.676528	0.498706	1	PPP1R13B	NO
ENSG00000088812	270.84	0.028323	0.697776	0.0405903	0.967623	1	ATRN	NO
ENSG00000088826	414.509	-0.819614	0.782178	-1.04786	0.294702	1	SMOX	NO
ENSG00000088827	21.3928	0.183595	1.86215	0.0985929	0.921462	1	SIGLEC1	NO
ENSG00000088832	557.421	-0.237317	0.623784	-0.380447	0.703614	1	FKBP1A	NO
ENSG00000088833	2291.54	-0.255378	0.799189	-0.319547	0.749312	1	NSFL1C	NO
ENSG00000088836	46.3686	-0.469153	2.00417	-0.234088	0.814917	1	SLC4A11	NO
ENSG00000088854	649.239	1.11987	0.547405	2.04579	0.0407772	1	DNAAF9	UP
ENSG00000088876	153.177	-1.14298	1.63988	-0.696991	0.485808	1	ZNF343	NO
ENSG00000088881	175.736	0.301572	0.924461	0.326214	0.744263	1	EBF4	NO
ENSG00000088882	2503.92	-0.25362	0.867801	-0.292256	0.770091	1	CPXM1	NO
ENSG00000088888	438.482	0.951387	0.671743	1.4163	0.156689	1	MAVS	NO
ENSG00000088899	350.111	-0.3332	1.68471	-0.197778	0.843218	1	LZTS3	NO
ENSG00000088930	1804.6	0.190044	0.663397	0.286471	0.774517	1	XRN2	NO
ENSG00000088970	739.499	-0.583302	1.08675	-0.536739	0.591448	1	KIZ	NO
ENSG00000088986	7920.09	-0.74249	0.659162	-1.12641	0.25999	1	DYNLL1	NO
ENSG00000088992	259.896	-0.529623	1.29346	-0.409462	0.682201	1	TESC	NO
ENSG00000089006	1832.75	-0.139888	0.593749	-0.235601	0.813742	1	SNX5	NO
ENSG00000089009	1288.15	-0.808526	0.712279	-1.13512	0.256323	1	RPL6	NO
ENSG00000089022	704.225	-0.0171703	0.650977	-0.0263762	0.978957	1	MAPKAPK5	NO
ENSG00000089048	1918.5	0.674909	1.09701	0.615225	0.538406	1	ESF1	NO
ENSG00000089050	148.314	1.90904	1.34155	1.42301	0.154735	1	RBBP9	NO
ENSG00000089053	2245.77	-0.425518	0.591583	-0.719288	0.471963	1	ANAPC5	NO
ENSG00000089057	736.104	0.474199	0.733332	0.646636	0.517867	1	SLC23A2	NO
ENSG00000089060	266.408	-0.570323	1.44294	-0.395249	0.692659	1	SLC8B1	NO
ENSG00000089063	1725.62	-1.85173	0.652505	-2.83787	0.00454152	0.775221	TMEM230	DOWN
ENSG00000089091	165.876	0.155599	1.40634	0.110641	0.911901	1	DZANK1	NO
ENSG00000089094	392.296	0.668519	0.646581	1.03393	0.301169	1	KDM2B	NO
ENSG00000089101	65.8731	-0.692922	1.58153	-0.438134	0.661289	1	CFAP61	NO
ENSG00000089116	19.1728	0.654776	1.82894	0.358008	0.720338	1	LHX5	NO
ENSG00000089123	320.723	0.744743	0.920054	0.809455	0.418253	1	TASP1	NO
ENSG00000089154	1099.69	0.959147	0.831751	1.15317	0.248842	1	GCN1	NO
ENSG00000089157	4663.28	-1.15944	0.565982	-2.04855	0.0405059	1	RPLP0	DOWN
ENSG00000089159	450.363	0.190996	0.875551	0.218144	0.827317	1	PXN	NO
ENSG00000089163	92.835	-1.24089	1.38727	-0.894485	0.371063	1	SIRT4	NO
ENSG00000089169	20.4093	1.02737	1.92607	0.5334	0.593757	1	RPH3A	NO
ENSG00000089195	359.959	0.0467147	0.757948	0.0616331	0.950855	1	TRMT6	NO
ENSG00000089199	667.283	2.36928	1.2032	1.96915	0.0489364	1	CHGB	UP
ENSG00000089220	4556.54	-0.0860157	0.798757	-0.107687	0.914244	1	PEBP1	NO
ENSG00000089234	492.454	1.10562	0.665173	1.66215	0.0964821	1	BRAP	NO
ENSG00000089248	1826.39	-1.40301	0.93134	-1.50644	0.131953	1	ERP29	NO
ENSG00000089250	59.2559	0.565091	1.73998	0.324768	0.745356	1	NOS1	NO
ENSG00000089280	1780.33	0.662901	0.698343	0.949249	0.342494	1	FUS	NO
ENSG00000089289	368.919	-0.863517	1.41265	-0.611274	0.541018	1	IGBP1	NO
ENSG00000089335	2743.16	0.366575	0.660922	0.554641	0.57914	1	ZNF302	NO
ENSG00000089351	731.9	-0.281371	0.715851	-0.393059	0.694276	1	GRAMD1A	NO
ENSG00000089486	442.262	-0.965112	0.743107	-1.29875	0.194029	1	CDIP1	NO
ENSG00000089505	42.3458	1.31892	3.01349	0.437673	0.661623	1	CMTM1	NO
ENSG00000089597	1708.27	0.351084	0.786653	0.446301	0.65538	1	GANAB	NO
ENSG00000089639	165.657	0.365061	2.05108	0.177985	0.858735	1	GMIP	NO
ENSG00000089682	563.1	0.991159	0.711149	1.39374	0.163395	1	RBM41	NO
ENSG00000089685	358.135	0.717318	1.32052	0.543208	0.586987	1	BIRC5	NO
ENSG00000089692	11.1409	-0.197135	2.36191	-0.0834643	0.933482	1	LAG3	NO
ENSG00000089693	5307.62	-0.63273	0.692926	-0.913128	0.361175	1	MLF2	NO
ENSG00000089723	40.6138	0.46058	2.20532	0.208849	0.834566	1	OTUB2	NO
ENSG00000089737	3848.35	0.890718	0.788989	1.12894	0.258925	1	DDX24	NO
ENSG00000089775	381.174	0.355726	0.698906	0.508975	0.61077	1	ZBTB25	NO
ENSG00000089818	1548.49	-0.512513	0.73617	-0.696189	0.48631	1	NECAP1	NO
ENSG00000089847	45.3543	1.7782	1.62843	1.09197	0.274846	1	ANKRD24	NO
ENSG00000089876	607.427	-0.171536	0.845952	-0.202773	0.839312	1	DHX32	NO
ENSG00000089916	1110.26	0.286259	0.568371	0.503648	0.614509	1	GPATCH2L	NO
ENSG00000090006	1324.68	-0.224939	1.0784	-0.208586	0.834771	1	LTBP4	NO
ENSG00000090020	209.857	1.34501	1.64754	0.816377	0.414285	1	SLC9A1	NO
ENSG00000090054	1799.49	0.285671	0.675543	0.422876	0.672385	1	SPTLC1	NO
ENSG00000090060	1787.75	-0.275077	0.621081	-0.442901	0.657837	1	PAPOLA	NO
ENSG00000090061	202.313	0.79143	1.18384	0.668526	0.503798	1	CCNK	NO
ENSG00000090097	1279.03	0.138297	0.831134	0.166396	0.867845	1	PCBP4	NO
ENSG00000090238	631.211	0.37784	1.08822	0.347211	0.728433	1	YPEL3	NO
ENSG00000090263	1270.11	0.915295	1.39526	0.656005	0.511821	1	MRPS33	NO
ENSG00000090266	5520.45	0.104539	1.60222	0.0652464	0.947978	1	NDUFB2	NO
ENSG00000090273	1526.5	-0.20106	0.508182	-0.395646	0.692366	1	NUDC	NO
ENSG00000090316	1171.74	-0.462838	0.592843	-0.78071	0.434973	1	MAEA	NO
ENSG00000090339	104.408	-0.178276	1.07701	-0.165529	0.868528	1	ICAM1	NO
ENSG00000090372	697.495	0.55322	0.926816	0.596904	0.550572	1	STRN4	NO
ENSG00000090376	23.7718	-2.50917	1.55694	-1.6116	0.107049	1	IRAK3	NO
ENSG00000090432	730.268	0.213444	0.766622	0.278421	0.780689	1	MUL1	NO
ENSG00000090447	50.536	0.520899	1.11462	0.467333	0.640261	1	TFAP4	NO
ENSG00000090470	893.338	-0.49985	1.33595	-0.374152	0.708291	1	PDCD7	NO
ENSG00000090487	1107.94	0.635033	1.41897	0.447529	0.654493	1	SPG21	NO
ENSG00000090520	1187.36	-1.06345	0.754106	-1.41021	0.158477	1	DNAJB11	NO
ENSG00000090530	488.768	1.32727	1.00442	1.32142	0.186361	1	P3H2	NO
ENSG00000090539	290.018	-0.941014	0.876513	-1.07359	0.283007	1	CHRD	NO
ENSG00000090565	460.592	0.0083344	1.20903	0.00689343	0.9945	1	RAB11FIP3	NO
ENSG00000090581	1831.01	-1.73671	1.09876	-1.58062	0.113966	1	GNPTG	NO
ENSG00000090612	579.69	0.365633	1.10833	0.329895	0.741479	1	ZNF268	NO
ENSG00000090615	596.441	0.306535	0.608461	0.503788	0.61441	1	GOLGA3	NO
ENSG00000090621	628.604	-0.106877	0.665924	-0.160494	0.872492	1	PABPC4	NO
ENSG00000090659	2.46983	3.57307	2.95565	1.2089	0.226703	1	CD209	NO
ENSG00000090661	614.837	-1.27194	1.36343	-0.932899	0.350872	1	CERS4	NO
ENSG00000090674	473.334	-0.0192148	0.640291	-0.0300095	0.976059	1	MCOLN1	NO
ENSG00000090686	1059.96	1.35902	0.945159	1.43787	0.150471	1	USP48	NO
ENSG00000090776	515.315	0.235156	1.22792	0.191508	0.848128	1	EFNB1	NO
ENSG00000090857	360.337	0.584715	0.877483	0.666355	0.505184	1	PDPR	NO
ENSG00000090861	1758.04	-0.149314	0.528395	-0.28258	0.777499	1	AARS1	NO
ENSG00000090863	2354.07	1.45244	0.701555	2.07032	0.0384222	1	GLG1	UP
ENSG00000090905	2531.4	1.40541	0.651681	2.15659	0.0310378	1	TNRC6A	UP
ENSG00000090924	244.662	0.0538432	0.922802	0.0583474	0.953472	1	PLEKHG2	NO
ENSG00000090932	699.855	0.65507	1.03113	0.635295	0.525236	1	DLL3	NO
ENSG00000090971	678.03	-0.0405361	0.73293	-0.0553069	0.955894	1	NAT14	NO
ENSG00000090975	64.6764	-0.363577	1.31362	-0.276776	0.781952	1	PITPNM2	NO
ENSG00000090989	1543.42	1.36681	0.575872	2.37347	0.0176218	1	EXOC1	UP
ENSG00000091010	1.9384	-0.586255	4.69333	-0.124912	0.900593	1	POU4F3	NO
ENSG00000091039	1485.64	0.419184	0.711256	0.589357	0.555622	1	OSBPL8	NO
ENSG00000091073	94.6246	0.13681	1.01917	0.134236	0.893216	1	DTX2	NO
ENSG00000091106	56.4011	2.00278	1.86297	1.07505	0.282353	1	NLRC4	NO
ENSG00000091127	183.9	-0.516943	0.828727	-0.623779	0.532773	1	PUS7	NO
ENSG00000091128	18.0081	-0.893092	2.09851	-0.425584	0.670411	1	LAMB4	NO
ENSG00000091129	1148.36	1.69035	0.739531	2.28571	0.0222713	1	NRCAM	UP	Yes
ENSG00000091136	1528.05	-0.249206	0.764369	-0.326029	0.744403	1	LAMB1	NO
ENSG00000091137	44.225	0.0213163	2.00693	0.0106214	0.991526	1	SLC26A4	NO
ENSG00000091138	5.23774	1.33325	2.65212	0.502711	0.615168	1	SLC26A3	NO
ENSG00000091140	1719.75	-0.422766	0.539302	-0.783914	0.433091	1	DLD	NO
ENSG00000091157	332.238	0.716396	0.77053	0.929744	0.352503	1	WDR7	NO
ENSG00000091164	1654.39	-1.19411	1.18613	-1.00673	0.314067	1	TXNL1	NO
ENSG00000091181	25.3242	1.65977	1.66329	0.997885	0.318335	1	IL5RA	NO
ENSG00000091262	50.4894	0.0450525	1.32707	0.0339488	0.972918	1	ABCC6	NO
ENSG00000091317	1088.82	-1.39139	0.75737	-1.83713	0.066191	1	CMTM6	NO
ENSG00000091409	387.203	0.887042	0.848293	1.04568	0.29571	1	ITGA6	NO
ENSG00000091428	314.101	0.149699	1.06933	0.139993	0.888666	1	RAPGEF4	NO
ENSG00000091436	698.042	-0.892095	1.0247	-0.870587	0.383979	1	MAP3K20	NO
ENSG00000091483	729.384	-0.361904	0.57762	-0.626543	0.530959	1	FH	NO
ENSG00000091513	736.633	2.95085	1.498	1.96986	0.0488541	1	TF	UP
ENSG00000091527	617.924	-0.0777471	0.468654	-0.165895	0.86824	1	CDV3	NO
ENSG00000091536	76.2179	0.18551	1.18978	0.15592	0.876096	1	MYO15A	NO
ENSG00000091542	878.289	-0.175581	0.745066	-0.235659	0.813698	1	ALKBH5	NO
ENSG00000091592	28.2021	-0.798797	1.69526	-0.471195	0.637501	1	NLRP1	NO
ENSG00000091622	44.8587	-0.196358	1.36228	-0.144139	0.88539	1	PITPNM3	NO
ENSG00000091640	2404.63	-0.989542	0.71236	-1.3891	0.164802	1	SPAG7	NO
ENSG00000091656	1388.83	1.45704	0.627322	2.32263	0.020199	1	ZFHX4	UP
ENSG00000091664	109.232	2.61354	1.58574	1.64815	0.0993214	1	SLC17A6	NO
ENSG00000091732	756.125	-0.335144	0.987442	-0.339406	0.734304	1	ZC3HC1	NO
ENSG00000091844	317.647	-0.127622	0.635104	-0.200946	0.840741	1	RGS17	NO
ENSG00000091879	83.6883	1.59542	1.4568	1.09515	0.273451	1	ANGPT2	NO
ENSG00000091947	513.518	-0.0550635	1.04593	-0.0526456	0.958014	1	TMEM101	NO
ENSG00000091972	1647.33	-0.936877	0.828866	-1.13031	0.258345	1	CD200	NO
ENSG00000091986	1464.5	0.200967	0.795116	0.252752	0.80046	1	CCDC80	NO
ENSG00000092010	3855.85	-0.0465192	0.799153	-0.0582106	0.953581	1	PSME1	NO
ENSG00000092020	1013.1	-0.15962	1.13449	-0.140698	0.888109	1	PPP2R3C	NO
ENSG00000092036	120.322	-1.18736	1.23588	-0.960743	0.336682	1	HAUS4	NO
ENSG00000092051	563.533	-0.299534	0.945211	-0.316896	0.751322	1	JPH4	NO
ENSG00000092054	11.0054	1.2481	2.09215	0.596561	0.550801	1	MYH7	NO
ENSG00000092068	148.777	0.442745	0.930153	0.475991	0.634081	1	SLC7A8	NO
ENSG00000092094	946.421	0.276411	1.19382	0.231535	0.816899	1	OSGEP	NO
ENSG00000092096	2289.08	-0.0791759	0.746936	-0.106001	0.915582	1	SLC22A17	NO
ENSG00000092098	36.5992	0.303525	1.71943	0.176527	0.85988	1	RNF31	NO
ENSG00000092108	1781.81	-0.611774	0.902289	-0.678024	0.497756	1	SCFD1	NO
ENSG00000092140	567.065	-0.38323	1.44011	-0.266112	0.790153	1	G2E3	NO
ENSG00000092148	1374.36	0.150291	0.919765	0.163402	0.870202	1	HECTD1	NO
ENSG00000092199	3811.35	-0.927006	0.654632	-1.41607	0.156754	1	HNRNPC	NO
ENSG00000092201	1789.86	0.668355	0.637139	1.04899	0.294181	1	SUPT16H	NO
ENSG00000092203	1428.06	0.290255	0.692359	0.419226	0.675051	1	TOX4	NO
ENSG00000092208	597.794	-0.416085	0.674655	-0.616737	0.537408	1	GEMIN2	NO
ENSG00000092330	1389.06	-0.708692	0.746769	-0.94901	0.342615	1	TINF2	NO
ENSG00000092345	4.45538	-2.76313	2.73274	-1.01112	0.311958	1	DAZL	NO
ENSG00000092421	1332.98	2.08079	0.770895	2.69919	0.00695092	0.893177	SEMA6A	UP
ENSG00000092439	945.199	1.03779	0.860083	1.20662	0.22758	1	TRPM7	NO
ENSG00000092445	543.74	0.866195	1.12114	0.772605	0.439756	1	TYRO3	NO
ENSG00000092470	89.0276	0.606692	1.32514	0.457833	0.647072	1	WDR76	NO
ENSG00000092529	46.1608	1.42998	1.06666	1.34062	0.180045	1	CAPN3	NO
ENSG00000092531	678.53	0.658274	1.35094	0.48727	0.626067	1	SNAP23	NO
ENSG00000092621	2097.31	-0.690471	0.658219	-1.049	0.294178	1	PHGDH	NO
ENSG00000092758	517.501	-1.0743	1.47033	-0.730656	0.464989	1	COL9A3	NO
ENSG00000092820	1229.13	0.481424	0.657859	0.731805	0.464287	1	EZR	NO
ENSG00000092841	26016.7	-0.72241	0.736377	-0.981033	0.326576	1	MYL6	NO
ENSG00000092847	296.563	0.0668847	0.953698	0.0701319	0.944089	1	AGO1	NO
ENSG00000092850	237.133	-1.95125	1.40365	-1.39013	0.16449	1	TEKT2	NO
ENSG00000092853	234.755	0.639145	0.573944	1.1136	0.26545	1	CLSPN	NO
ENSG00000092871	80.0096	1.42152	1.67656	0.847879	0.396505	1	RFFL	NO
ENSG00000092929	49.3146	0.232588	1.57652	0.147533	0.882712	1	UNC13D	NO
ENSG00000092931	544.434	-0.739691	1.08546	-0.681453	0.495585	1	MFSD11	NO
ENSG00000092964	3127.2	0.187731	0.67918	0.276408	0.782235	1	DPYSL2	NO
ENSG00000092969	526.251	-0.310282	0.787585	-0.393966	0.693606	1	TGFB2	NO
ENSG00000092978	1098.6	-0.616243	0.988593	-0.623354	0.533052	1	GPATCH2	NO
ENSG00000093000	470.588	1.5178	1.17419	1.29264	0.196136	1	NUP50	NO
ENSG00000093009	120.092	-1.18986	1.69384	-0.702465	0.482389	1	CDC45	NO
ENSG00000093010	481.908	1.16989	0.826016	1.4163	0.156686	1	COMT	NO
ENSG00000093072	42.4913	0.425963	2.57607	0.165354	0.868665	1	ADA2	NO
ENSG00000093134	2.2745	-1.78856	3.71957	-0.480851	0.630623	1	VNN3P	NO
ENSG00000093144	1281.97	-0.735633	0.515566	-1.42685	0.153624	1	ECHDC1	NO
ENSG00000093167	592.738	-0.0171003	1.04533	-0.0163587	0.986948	1	LRRFIP2	NO
ENSG00000093183	964.729	-0.178348	0.676723	-0.263546	0.79213	1	SEC22C	NO
ENSG00000093217	91.299	-0.124095	1.48994	-0.0832881	0.933622	1	XYLB	NO
ENSG00000094631	1232.44	0.634069	0.720677	0.879824	0.378955	1	HDAC6	NO
ENSG00000094661	12.0852	-0.994529	2.3919	-0.41579	0.677564	1	OR1I1	NO
ENSG00000094755	4.97294	0.245548	2.58495	0.0949913	0.924322	1	GABRP	NO
ENSG00000094880	1011.75	0.245846	0.7487	0.328363	0.742637	1	CDC23	NO
ENSG00000094914	1809.86	-0.76395	0.761994	-1.00257	0.31607	1	AAAS	NO
ENSG00000094916	1438.47	0.363339	0.534061	0.680332	0.496294	1	CBX5	NO
ENSG00000094975	1019.12	0.618506	0.703726	0.878901	0.379455	1	SUCO	NO
ENSG00000095002	509.672	-0.961775	1.20133	-0.800591	0.423369	1	MSH2	NO
ENSG00000095015	231.606	0.109031	1.09166	0.0998761	0.920443	1	MAP3K1	NO
ENSG00000095059	177.142	-1.50874	1.79505	-0.840498	0.400629	1	DHPS	NO
ENSG00000095066	815.874	0.108817	0.876269	0.124182	0.901171	1	HOOK2	NO
ENSG00000095139	1242.53	-0.276095	0.548744	-0.50314	0.614866	1	ARCN1	NO
ENSG00000095203	201.36	0.47086	1.16811	0.403096	0.686877	1	EPB41L4B	NO
ENSG00000095209	806.214	-1.40552	1.10114	-1.27642	0.201808	1	TMEM38B	NO
ENSG00000095261	590.524	-0.403404	0.622433	-0.648109	0.516915	1	PSMD5	NO
ENSG00000095303	31.833	-1.59366	1.68543	-0.945552	0.344377	1	PTGS1	NO
ENSG00000095319	368.318	-0.272876	0.962781	-0.283425	0.776851	1	NUP188	NO
ENSG00000095321	472.498	0.577937	1.12923	0.511799	0.608792	1	CRAT	NO
ENSG00000095370	202.896	-1.30162	1.66781	-0.780435	0.435135	1	SH2D3C	NO
ENSG00000095380	621.435	-0.795978	0.892063	-0.892289	0.372238	1	NANS	NO
ENSG00000095383	128.158	0.738376	1.19165	0.619626	0.535504	1	TBC1D2	NO
ENSG00000095397	650.693	0.531729	0.735614	0.722837	0.46978	1	WHRN	NO
ENSG00000095464	13.8661	0.195354	1.65257	0.118212	0.9059	1	PDE6C	NO
ENSG00000095485	320.106	0.797527	1.06904	0.746021	0.455655	1	CWF19L1	NO
ENSG00000095539	61.2079	0.566598	1.11415	0.508546	0.611071	1	SEMA4G	NO
ENSG00000095564	1885.51	0.491495	0.642129	0.765414	0.444025	1	BTAF1	NO
ENSG00000095574	343.41	0.02315	1.44677	0.0160012	0.987233	1	IKZF5	NO
ENSG00000095585	78.4075	-1.58879	1.61209	-0.985545	0.324356	1	BLNK	NO
ENSG00000095627	14.1774	-0.5452	1.65062	-0.330301	0.741173	1	TDRD1	NO
ENSG00000095637	1663.41	0.994699	0.443179	2.24447	0.0248025	1	SORBS1	DOWN
ENSG00000095713	62.7564	3.13757	1.65727	1.89321	0.0583296	1	CRTAC1	NO
ENSG00000095739	548.801	-0.732253	1.35518	-0.540335	0.588966	1	BAMBI	NO
ENSG00000095752	38.5726	-3.52739	2.00869	-1.75607	0.0790767	1	IL11	NO
ENSG00000095787	1590.97	0.511519	0.542847	0.942289	0.346045	1	WAC	NO
ENSG00000095794	761.887	-1.52244	1.43451	-1.0613	0.288555	1	CREM	NO
ENSG00000095906	1425.4	-0.48516	0.686492	-0.706724	0.479738	1	NUBP2	NO
ENSG00000095951	176.052	0.673844	1.11554	0.604053	0.545808	1	HIVEP1	NO
ENSG00000096063	527.632	0.754616	1.20531	0.626077	0.531265	1	SRPK1	NO
ENSG00000096070	223.332	1.21179	1.27088	0.9535	0.340337	1	BRPF3	NO
ENSG00000096080	554.02	-1.2605	0.778651	-1.61883	0.105484	1	MRPS18A	NO
ENSG00000096088	2.55737	1.99635	5.07355	0.393481	0.693964	1	PGC	NO
ENSG00000096092	2811.64	-0.542308	0.959736	-0.56506	0.572033	1	TMEM14A	NO
ENSG00000096093	4196.65	-0.8861	0.516711	-1.71489	0.0863662	1	EFHC1	NO
ENSG00000096264	2.01579	0.558616	5.27725	0.105854	0.915698	1	NCR2	NO
ENSG00000096384	5656.6	0.224711	0.692062	0.324697	0.74541	1	HSP90AB1	NO
ENSG00000096401	1436.3	0.519708	0.568102	0.914815	0.360289	1	CDC5L	NO
ENSG00000096433	56.5463	1.67521	1.65788	1.01045	0.312278	1	ITPR3	NO
ENSG00000096654	252.725	-1.47729	1.29693	-1.13907	0.254674	1	ZNF184	NO
ENSG00000096696	89.8569	1.67517	1.36761	1.22489	0.220616	1	DSP	NO
ENSG00000096717	489.562	0.436407	0.620246	0.703604	0.481679	1	SIRT1	NO
ENSG00000096746	1879.05	-0.0583946	0.464088	-0.125827	0.899869	1	HNRNPH3	NO
ENSG00000096968	582.967	0.478857	0.793727	0.603302	0.546308	1	JAK2	NO
ENSG00000096996	20.168	-3.14272	2.43314	-1.29163	0.196484	1	IL12RB1	NO
ENSG00000097007	613.406	0.775047	1.22793	0.631181	0.527922	1	ABL1	NO
ENSG00000097021	597.12	-0.206163	0.809095	-0.254807	0.798872	1	ACOT7	NO
ENSG00000097033	1251.69	-0.353433	0.754597	-0.468374	0.639517	1	SH3GLB1	NO
ENSG00000097046	267.421	-0.242763	1.04252	-0.232861	0.815869	1	CDC7	NO
ENSG00000097096	169.047	1.00153	1.26831	0.789658	0.429728	1	SYDE2	NO
ENSG00000099139	470.892	2.42378	1.31364	1.84508	0.0650253	1	PCSK5	NO
ENSG00000099194	2459.34	1.52694	0.835466	1.82765	0.0676025	1	SCD	NO
ENSG00000099203	421.867	-0.8085	0.848758	-0.952568	0.340809	1	TMED1	NO
ENSG00000099204	1029.39	0.833165	0.718437	1.15969	0.246175	1	ABLIM1	NO
ENSG00000099246	3287.94	-0.532416	0.666771	-0.798498	0.424582	1	RAB18	NO
ENSG00000099250	835.973	0.459927	1.28511	0.35789	0.720426	1	NRP1	NO
ENSG00000099251	31.3659	-1.69959	1.16777	-1.45542	0.145554	1	HSD17B7P2	NO
ENSG00000099256	433.635	0.514792	1.18879	0.43304	0.664986	1	PRTFDC1	NO
ENSG00000099260	399.169	-0.066994	1.50947	-0.0443824	0.9646	1	PALMD	NO
ENSG00000099282	170.004	-0.134723	1.74064	-0.0773982	0.938307	1	TSPAN15	NO
ENSG00000099284	990.185	-0.571532	0.804956	-0.710016	0.477694	1	MACROH2A2	NO
ENSG00000099290	407.642	0.0244951	0.713181	0.0343462	0.972601	1	WASHC2A	NO
ENSG00000099308	143.902	-2.42302	1.39259	-1.73994	0.0818693	1	MAST3	NO
ENSG00000099326	408.698	1.01676	1.28	0.794343	0.426996	1	MZF1	NO
ENSG00000099331	577.865	0.45708	0.928864	0.492085	0.622659	1	MYO9B	NO
ENSG00000099337	126.342	0.154774	1.34803	0.114814	0.908592	1	KCNK6	NO
ENSG00000099338	102.041	0.95836	1.46868	0.652533	0.514057	1	CATSPERG	NO
ENSG00000099341	3430.38	-0.531893	0.682457	-0.779379	0.435756	1	PSMD8	NO
ENSG00000099364	18.3746	2.39433	1.64361	1.45675	0.145185	1	FBXL19	NO
ENSG00000099365	66.0597	1.88444	1.06028	1.77731	0.0755168	1	STX1B	NO
ENSG00000099377	67.2383	-0.691394	1.50191	-0.460343	0.64527	1	HSD3B7	NO
ENSG00000099381	102.776	1.36366	1.03109	1.32254	0.185987	1	SETD1A	NO
ENSG00000099385	513.635	-0.905533	1.34239	-0.67457	0.499949	1	BCL7C	NO
ENSG00000099617	59.0203	1.65972	1.73604	0.956036	0.339054	1	EFNA2	NO
ENSG00000099622	5826.82	0.186801	0.454936	0.410609	0.68136	1	CIRBP	NO
ENSG00000099624	1761.33	1.29209	1.45278	0.889391	0.373793	1	ATP5F1D	NO
ENSG00000099625	183.161	0.733792	1.45992	0.502624	0.615229	1	CBARP	NO
ENSG00000099725	315.052	-0.954249	1.21466	-0.785608	0.432097	1	PRKY	NO
ENSG00000099783	1491.35	-0.109943	0.477747	-0.230128	0.817992	1	HNRNPM	NO
ENSG00000099785	250.891	-0.0182864	0.611477	-0.0299053	0.976143	1	MARCHF2	NO
ENSG00000099795	4111.52	0.0395005	1.56315	0.0252699	0.97984	1	NDUFB7	NO
ENSG00000099797	1937.22	-0.220797	0.663155	-0.332949	0.739173	1	TECR	NO
ENSG00000099800	2441.13	0.244779	0.710331	0.344598	0.730396	1	TIMM13	NO
ENSG00000099804	1050.32	-1.70671	1.54363	-1.10565	0.268879	1	CDC34	NO
ENSG00000099810	302.848	-0.521357	1.15061	-0.453115	0.650466	1	MTAP	NO
ENSG00000099814	72.2146	0.701117	1.26171	0.555686	0.578425	1	CEP170B	NO
ENSG00000099817	1978.85	-0.274821	0.674926	-0.407186	0.683871	1	POLR2E	NO
ENSG00000099821	619.465	0.63571	0.951045	0.668433	0.503857	1	POLRMT	NO
ENSG00000099822	11.2753	0.201904	2.35942	0.0855732	0.931806	1	HCN2	NO
ENSG00000099840	34.7655	-1.13284	1.63351	-0.693502	0.487995	1	IZUMO4	NO
ENSG00000099849	1005.57	-0.3297	1.06268	-0.310253	0.756368	1	RASSF7	NO
ENSG00000099860	779.188	-0.961096	1.37659	-0.698172	0.48507	1	GADD45B	NO
ENSG00000099864	137.585	1.44047	1.24291	1.15896	0.246474	1	PALM	NO
ENSG00000099866	273.067	0.952616	1.50313	0.633755	0.526241	1	MADCAM1	NO
ENSG00000099875	605.303	-0.298298	1.40687	-0.212029	0.832084	1	MKNK2	NO
ENSG00000099889	651.161	-0.0646452	1.13524	-0.0569442	0.95459	1	ARVCF	NO
ENSG00000099901	1918.21	-0.828235	0.844676	-0.980536	0.326822	1	RANBP1	NO
ENSG00000099904	227.531	0.640952	1.14356	0.560489	0.575146	1	ZDHHC8	NO
ENSG00000099910	449.266	0.0853208	0.82685	0.103188	0.917814	1	KLHL22	NO
ENSG00000099917	527.493	0.218008	0.659304	0.330664	0.740898	1	MED15	NO
ENSG00000099937	13.1886	-0.491202	2.55584	-0.192188	0.847595	1	SERPIND1	NO
ENSG00000099940	437.081	0.451815	0.761481	0.593337	0.552956	1	SNAP29	NO
ENSG00000099942	537.737	0.427279	0.761697	0.560957	0.574827	1	CRKL	NO
ENSG00000099949	285.26	-0.357413	1.15373	-0.309789	0.756721	1	LZTR1	NO
ENSG00000099954	302.829	0.240452	1.06891	0.22495	0.822018	1	CECR2	NO
ENSG00000099956	819.402	-1.74642	1.15216	-1.51579	0.129573	1	SMARCB1	NO
ENSG00000099958	11.5621	3.49785	2.36679	1.47789	0.139437	1	DERL3	NO
ENSG00000099968	642.569	0.0682991	0.989455	0.069027	0.944968	1	BCL2L13	NO
ENSG00000099974	49.9449	-0.672727	1.69517	-0.396849	0.691479	1	DDTL	NO
ENSG00000099991	324.741	0.440656	0.62006	0.710667	0.477291	1	CABIN1	NO
ENSG00000099992	216.789	-0.614925	1.13691	-0.540875	0.588594	1	TBC1D10A	NO
ENSG00000099994	13.0806	0.344228	2.26801	0.151776	0.879364	1	SUSD2	NO
ENSG00000099995	475.824	-0.542715	0.767387	-0.707225	0.479427	1	SF3A1	NO
ENSG00000099998	102.291	1.60589	1.25348	1.28115	0.200141	1	GGT5	NO
ENSG00000099999	178.248	-0.660026	1.57588	-0.418831	0.67534	1	RNF215	NO
ENSG00000100003	428.098	-0.347151	1.05731	-0.328333	0.74266	1	SEC14L2	NO
ENSG00000100012	13.6415	-0.14476	2.20471	-0.0656592	0.947649	1	SEC14L3	NO
ENSG00000100014	138.493	0.861328	1.4766	0.583318	0.559679	1	SPECC1L	NO
ENSG00000100023	253.648	-1.51216	1.36327	-1.10921	0.267339	1	PPIL2	NO
ENSG00000100024	9.97573	0.145293	1.53882	0.0944185	0.924777	1	UPB1	NO
ENSG00000100027	169.316	1.12225	0.952432	1.1783	0.238676	1	YPEL1	NO
ENSG00000100028	179.774	1.03292	1.07471	0.961113	0.336495	1	SNRPD3	NO
ENSG00000100029	474.814	0.26617	1.28066	0.207839	0.835354	1	PES1	NO
ENSG00000100030	992.721	-0.689178	1.39426	-0.494298	0.621096	1	MAPK1	NO
ENSG00000100034	272.221	0.704305	1.07406	0.655741	0.511991	1	PPM1F	NO
ENSG00000100036	116.777	-0.625196	1.27525	-0.490255	0.623953	1	SLC35E4	NO
ENSG00000100038	2.8326	1.77419	3.80393	0.466409	0.640923	1	TOP3B	NO
ENSG00000100055	14.3549	2.62689	1.89333	1.38745	0.165306	1	CYTH4	NO
ENSG00000100056	307.883	0.734725	1.58619	0.463201	0.64322	1	ESS2	NO
ENSG00000100058	449.908	0.34802	0.723547	0.480992	0.630522	1	CRYBB2P1	NO
ENSG00000100060	107.809	2.35477	1.32591	1.77597	0.0757376	1	MFNG	NO
ENSG00000100065	172.81	-1.6855	1.61907	-1.04103	0.297862	1	CARD10	NO
ENSG00000100075	872.802	-1.9108	1.65181	-1.15679	0.24736	1	SLC25A1	NO
ENSG00000100077	225.419	0.358989	1.12314	0.319631	0.749248	1	GRK3	NO
ENSG00000100083	1233.08	-0.414631	1.02446	-0.40473	0.685676	1	GGA1	NO
ENSG00000100084	75.0246	0.574568	1.09045	0.526907	0.598258	1	HIRA	NO
ENSG00000100092	29.0059	2.14992	1.91939	1.1201	0.26267	1	SH3BP1	NO
ENSG00000100095	132.691	0.659078	1.28045	0.514725	0.606745	1	SEZ6L	NO
ENSG00000100097	24053	-0.4973	0.874087	-0.568936	0.569399	1	LGALS1	NO
ENSG00000100099	946.144	0.799054	1.16358	0.686723	0.492257	1	HPS4	NO
ENSG00000100100	351.329	1.22188	1.39767	0.874231	0.381993	1	PIK3IP1	NO
ENSG00000100104	273.69	-0.954486	1.3854	-0.688962	0.490847	1	SRRD	NO
ENSG00000100106	1163.49	-0.786094	1.19562	-0.65748	0.510872	1	TRIOBP	NO
ENSG00000100116	377.187	-0.942402	1.39978	-0.673248	0.500789	1	GCAT	NO
ENSG00000100122	2.10296	2.33041	4.21696	0.552629	0.580518	1	CRYBB1	NO
ENSG00000100124	957.782	-0.278655	0.453386	-0.614609	0.538813	1	ANKRD54	NO
ENSG00000100129	500.14	-2.47926	1.32831	-1.86647	0.0619752	1	EIF3L	NO
ENSG00000100138	3033.99	-0.602026	1.3951	-0.431528	0.666085	1	SNU13	NO
ENSG00000100139	166.275	0.559016	1.18845	0.470373	0.638088	1	MICALL1	NO
ENSG00000100142	2448.58	0.937914	0.954135	0.982999	0.325608	1	POLR2F	NO
ENSG00000100150	195.635	0.930507	1.25233	0.743023	0.457467	1	DEPDC5	NO
ENSG00000100151	567.699	-1.9273	0.874008	-2.20513	0.027445	1	PICK1	DOWN	Yes
ENSG00000100154	432.26	1.03218	0.635814	1.62341	0.104502	1	TTC28	NO
ENSG00000100162	192.405	0.115394	0.929855	0.124099	0.901237	1	CENPM	NO
ENSG00000100167	547.003	-0.226369	1.29081	-0.17537	0.860789	1	SEPTIN3	NO
ENSG00000100181	39.89	2.63467	1.87598	1.40443	0.160192	1	TPTEP1	NO
ENSG00000100201	8554.73	1.38448	0.595581	2.32458	0.0200942	1	DDX17	UP
ENSG00000100207	106.606	0.765364	0.898325	0.85199	0.39422	1	TCF20	NO
ENSG00000100209	364.491	-0.55147	0.865738	-0.636994	0.524129	1	HSCB	NO
ENSG00000100211	625.335	-1.10364	1.62835	-0.677766	0.49792	1	CBY1	NO
ENSG00000100216	1017.22	-0.562417	0.724552	-0.776226	0.437615	1	TOMM22	NO
ENSG00000100219	5143.48	-0.480252	0.895218	-0.536464	0.591638	1	XBP1	NO
ENSG00000100220	1649.96	-0.492788	0.595617	-0.827358	0.408034	1	RTCB	NO
ENSG00000100225	1411.73	-0.715068	1.13599	-0.629468	0.529043	1	FBXO7	NO
ENSG00000100226	307.196	-0.559778	1.34149	-0.417282	0.676472	1	GTPBP1	NO
ENSG00000100227	1241.77	0.430833	0.595841	0.723067	0.469639	1	POLDIP3	NO
ENSG00000100228	339.899	0.884604	1.22566	0.721738	0.470456	1	RAB36	NO
ENSG00000100234	3495.18	-1.01469	1.42734	-0.710894	0.47715	1	TIMP3	NO
ENSG00000100239	743.511	1.33119	1.09334	1.21754	0.223399	1	PPP6R2	NO
ENSG00000100241	571.652	0.473886	1.60192	0.295823	0.767365	1	SBF1	NO
ENSG00000100242	336.287	-2.21352	1.45923	-1.5169	0.129291	1	SUN2	NO
ENSG00000100243	1979.62	-0.576819	0.629027	-0.917002	0.359141	1	CYB5R3	NO
ENSG00000100253	23.2234	2.36248	1.47182	1.60514	0.108462	1	MIOX	NO
ENSG00000100258	901.76	-1.87788	1.64735	-1.13994	0.254311	1	LMF2	NO
ENSG00000100263	1265.92	-1.06976	1.39112	-0.768997	0.441895	1	RHBDD3	NO
ENSG00000100266	309.729	0.398851	1.18803	0.335726	0.737078	1	PACSIN2	NO
ENSG00000100271	270.053	-0.0870505	1.05674	-0.0823766	0.934347	1	TTLL1	NO
ENSG00000100276	167.088	-0.65083	1.38177	-0.471011	0.637633	1	RASL10A	NO
ENSG00000100280	249.227	0.135614	0.980857	0.138261	0.890034	1	AP1B1	NO
ENSG00000100281	664.068	0.236212	0.918758	0.2571	0.797102	1	HMGXB4	NO
ENSG00000100284	977.721	0.151479	0.693917	0.218296	0.827198	1	TOM1	NO
ENSG00000100285	110.506	0.842611	1.66203	0.506976	0.612172	1	NEFH	NO
ENSG00000100292	348.209	0.210433	1.16904	0.180005	0.857148	1	HMOX1	NO
ENSG00000100294	524.446	0.59161	1.79457	0.329666	0.741652	1	MCAT	NO
ENSG00000100296	274.763	-0.0887568	1.08845	-0.0815441	0.935009	1	THOC5	NO
ENSG00000100297	345.996	-0.213735	1.31409	-0.162648	0.870796	1	MCM5	NO
ENSG00000100298	5.05272	4.33853	3.60915	1.20209	0.229327	1	APOBEC3H	NO
ENSG00000100299	672.12	0.562382	0.67039	0.838888	0.401532	1	ARSA	NO
ENSG00000100300	1852.2	-0.713739	0.803646	-0.888126	0.374473	1	TSPO	NO
ENSG00000100304	223.11	-0.246215	0.948029	-0.259713	0.795085	1	TTLL12	NO
ENSG00000100307	120.949	0.738112	0.875035	0.843523	0.398936	1	CBX7	NO
ENSG00000100311	41.7031	1.54568	1.0958	1.41055	0.158378	1	PDGFB	NO
ENSG00000100316	6251.29	-0.73331	0.512915	-1.42969	0.152806	1	RPL3	NO
ENSG00000100319	379.917	-0.74025	0.937308	-0.789762	0.429667	1	ZMAT5	NO
ENSG00000100320	2087.08	0.109776	0.597574	0.183703	0.854246	1	RBFOX2	NO
ENSG00000100321	907.333	-0.313926	0.656947	-0.477855	0.632753	1	SYNGR1	NO
ENSG00000100324	190.933	0.905657	0.811463	1.11608	0.264388	1	TAB1	NO
ENSG00000100325	458.729	-0.272167	0.692701	-0.392908	0.694388	1	ASCC2	NO
ENSG00000100330	581.15	1.6754	1.16263	1.44104	0.149573	1	MTMR3	NO
ENSG00000100335	378.356	0.403415	1.53311	0.263135	0.792446	1	MIEF1	NO
ENSG00000100342	96.2202	-1.26683	1.0886	-1.16373	0.244535	1	APOL1	NO
ENSG00000100344	85.2131	0.355917	1.00816	0.353037	0.724061	1	PNPLA3	NO
ENSG00000100345	591.481	-0.438346	1.16235	-0.377121	0.706084	1	MYH9	NO
ENSG00000100346	91.7298	-1.32531	1.84907	-0.716745	0.473531	1	CACNA1I	NO
ENSG00000100347	1001.41	0.0326771	0.630359	0.0518389	0.958657	1	SAMM50	NO
ENSG00000100348	1892.79	-1.06463	0.877494	-1.21326	0.225029	1	TXN2	NO
ENSG00000100350	203.23	0.700032	1.20624	0.58034	0.561685	1	FOXRED2	NO
ENSG00000100353	1533.09	-0.194277	0.611623	-0.317642	0.750756	1	EIF3D	NO
ENSG00000100354	1539.76	1.17689	0.884393	1.33073	0.183277	1	TNRC6B	NO
ENSG00000100359	66.0766	1.7021	1.4208	1.19799	0.230922	1	SGSM3	NO
ENSG00000100360	737.299	0.38246	0.517602	0.738908	0.459963	1	IFT27	NO
ENSG00000100364	387.194	-0.847308	1.18893	-0.712666	0.476053	1	KIAA0930	NO
ENSG00000100372	746.064	-0.131378	1.42693	-0.0920703	0.926642	1	SLC25A17	NO
ENSG00000100376	382.616	-0.222072	0.895741	-0.24792	0.804197	1	FAM118A	NO
ENSG00000100379	606.737	-0.43464	1.10414	-0.393646	0.693843	1	KCTD17	NO
ENSG00000100380	1415.66	0.416577	0.479956	0.867949	0.385422	1	ST13	NO
ENSG00000100385	6.52364	2.62516	2.56644	1.02288	0.306364	1	IL2RB	NO
ENSG00000100387	6199.47	0.329472	0.902345	0.365129	0.715015	1	RBX1	NO
ENSG00000100393	446.158	1.61402	0.877436	1.83948	0.0658452	1	EP300	NO
ENSG00000100395	271.879	0.446086	0.636326	0.701034	0.483282	1	L3MBTL2	NO
ENSG00000100399	26.2824	0.691278	1.7006	0.40649	0.684382	1	CHADL	NO
ENSG00000100401	423.099	-0.185993	0.735625	-0.252837	0.800394	1	RANGAP1	NO
ENSG00000100403	233.805	-0.177292	1.45072	-0.122209	0.902733	1	ZC3H7B	NO
ENSG00000100410	408.967	-1.34233	1.22641	-1.09452	0.273728	1	PHF5A	NO
ENSG00000100412	638.298	-0.110715	0.773758	-0.143088	0.886221	1	ACO2	NO
ENSG00000100413	439.062	-1.02407	0.526697	-1.94432	0.0518563	1	POLR3H	NO
ENSG00000100416	1083.62	0.19047	0.682937	0.278899	0.780322	1	TRMU	NO
ENSG00000100418	352.287	-0.421206	0.917354	-0.459154	0.646124	1	DESI1	NO
ENSG00000100422	416.225	-1.03066	1.26206	-0.816643	0.414132	1	CERK	NO
ENSG00000100425	597.863	0.0163065	0.682804	0.0238817	0.980947	1	BRD1	NO
ENSG00000100426	169.739	1.03559	1.05645	0.980257	0.326959	1	ZBED4	NO
ENSG00000100429	26.5701	1.51651	1.29075	1.1749	0.240034	1	HDAC10	NO
ENSG00000100433	70.8149	4.54646	1.47284	3.08687	0.00202273	0.598201	KCNK10	UP
ENSG00000100442	2260.31	0.157524	0.926185	0.170078	0.864949	1	FKBP3	NO
ENSG00000100445	490.462	-1.88897	1.16464	-1.62194	0.104816	1	SDR39U1	NO
ENSG00000100448	2.29916	-2.49845	5.31957	-0.469672	0.638589	1	CTSG	NO
ENSG00000100461	1068.09	-0.342025	0.455298	-0.751212	0.452525	1	RBM23	NO
ENSG00000100462	630.795	-1.3958	0.997653	-1.39908	0.161788	1	PRMT5	NO
ENSG00000100473	68.5173	-0.334937	1.14404	-0.292766	0.769701	1	COCH	NO
ENSG00000100479	199.087	0.228672	1.13792	0.200957	0.840733	1	POLE2	NO
ENSG00000100483	528.762	-0.365921	0.64081	-0.571029	0.56798	1	VCPKMT	NO
ENSG00000100485	391.116	0.186534	1.14684	0.162651	0.870793	1	SOS2	NO
ENSG00000100490	52.6009	0.221512	1.65444	0.13389	0.89349	1	CDKL1	NO
ENSG00000100503	848.659	0.395323	0.732421	0.539748	0.589371	1	NIN	NO
ENSG00000100504	302.992	1.23082	0.851091	1.44617	0.14813	1	PYGL	NO
ENSG00000100505	806.513	0.889589	1.02849	0.864942	0.38707	1	TRIM9	NO
ENSG00000100519	1695.65	-0.254543	0.580299	-0.438642	0.660921	1	PSMC6	NO
ENSG00000100522	114.849	-1.04206	0.858377	-1.21399	0.224751	1	GNPNAT1	NO
ENSG00000100523	501.795	-0.468609	1.15636	-0.405246	0.685297	1	DDHD1	NO
ENSG00000100526	250.348	-0.804016	0.919387	-0.874513	0.381839	1	CDKN3	NO
ENSG00000100554	2080.96	-0.922882	0.782475	-1.17944	0.238223	1	ATP6V1D	NO
ENSG00000100567	3660.16	-0.755058	0.68695	-1.09914	0.271705	1	PSMA3	NO
ENSG00000100568	336.589	-1.16089	0.802745	-1.44615	0.148136	1	VTI1B	NO
ENSG00000100575	423.164	-0.998516	0.579016	-1.72451	0.0846167	1	TIMM9	NO
ENSG00000100577	306.643	0.788972	1.45277	0.543082	0.587073	1	GSTZ1	NO
ENSG00000100578	587.977	1.44311	0.640629	2.25265	0.024281	1	KIAA0586	UP
ENSG00000100580	285.711	-0.203126	0.743848	-0.273074	0.784796	1	TMED8	NO
ENSG00000100583	43.3459	0.699377	1.7041	0.410409	0.681506	1	SAMD15	NO
ENSG00000100591	1437.81	-1.15545	0.823919	-1.40238	0.160803	1	AHSA1	NO
ENSG00000100592	3014.4	2.08691	0.857245	2.43443	0.0149152	1	DAAM1	UP
ENSG00000100593	71.3407	-2.86473	2.00933	-1.42571	0.153951	1	ISM2	NO
ENSG00000100596	285.814	0.404791	0.824401	0.491013	0.623418	1	SPTLC2	NO
ENSG00000100599	65.9684	-0.665029	1.44802	-0.459269	0.646041	1	RIN3	NO
ENSG00000100600	982.12	-0.159629	0.601538	-0.265368	0.790726	1	LGMN	NO
ENSG00000100603	1513.68	0.392325	0.838392	0.46795	0.639821	1	SNW1	NO
ENSG00000100604	514.503	2.20326	1.1682	1.88603	0.0592912	1	CHGA	NO
ENSG00000100605	285.222	1.43279	1.15214	1.24359	0.213652	1	ITPK1	NO
ENSG00000100612	2700.14	-0.539061	0.81771	-0.659232	0.509747	1	DHRS7	NO
ENSG00000100614	507.302	0.154951	0.65759	0.235634	0.813717	1	PPM1A	NO
ENSG00000100625	162.255	1.56825	1.73793	0.902367	0.366862	1	SIX4	NO
ENSG00000100626	103.467	-1.02182	1.79206	-0.570189	0.568549	1	GALNT16	NO
ENSG00000100632	1986.35	-1.16656	0.650311	-1.79385	0.0728368	1	ERH	NO
ENSG00000100644	1230.07	0.406741	0.662482	0.613966	0.539238	1	HIF1A	NO
ENSG00000100647	294.075	0.454343	0.623345	0.728879	0.466076	1	SUSD6	NO
ENSG00000100650	16884.3	-0.620104	0.578142	-1.07258	0.28346	1	SRSF5	NO
ENSG00000100664	6594.09	-0.64026	0.636138	-1.00648	0.314185	1	EIF5	NO
ENSG00000100678	17.9173	-0.06334	2.53304	-0.0250055	0.980051	1	SLC8A3	NO
ENSG00000100697	1352.65	2.02865	1.4981	1.35414	0.175691	1	DICER1	NO
ENSG00000100711	724.482	-1.36539	1.01877	-1.34024	0.180168	1	ZFYVE21	NO
ENSG00000100714	377.861	0.434339	0.545862	0.795693	0.42621	1	MTHFD1	NO
ENSG00000100722	868.249	-0.572808	1.01614	-0.563707	0.572953	1	ZC3H14	NO
ENSG00000100726	676.561	-0.15486	1.31871	-0.117432	0.906517	1	TELO2	NO
ENSG00000100731	638.387	1.2605	0.843368	1.4946	0.135019	1	PCNX1	NO
ENSG00000100744	560.792	-2.19389	1.39719	-1.57022	0.116365	1	GSKIP	NO
ENSG00000100764	200.623	-0.371415	0.738868	-0.502681	0.615189	1	PSMC1	NO
ENSG00000100767	144.886	0.113612	1.02543	0.110794	0.911779	1	PAPLN	NO
[truncated: 13,185 more rows]

## Sheet: DCHS1_vs_CTRL
geneID	baseMean	log2FoldChange	lfcSE	stat	pvalue	padj	hgnc_symbol	diffexpressed	Intresting
ENSG00000011347	143.151	1.65597	0.750487	2.20653	0.0273471	0.999935	SYT7	UP	Yes
ENSG00000079841	53.4861	2.92505	1.30182	2.24688	0.0246474	0.999935	RIMS1	UP	Yes
ENSG00000081803	173.788	3.34293	1.23317	2.71085	0.00671117	0.781752	CADPS2	UP	Yes
ENSG00000082805	505.756	1.25137	0.594658	2.10436	0.0353471	0.999935	ERC1	UP	Yes
ENSG00000089169	20.4093	4.16838	2.03009	2.05329	0.040044	0.999935	RPH3A	UP	Yes
ENSG00000092068	148.777	2.43103	0.940213	2.58562	0.00972047	0.873037	SLC7A8	UP
ENSG00000099365	66.0597	2.9287	1.09431	2.6763	0.00744394	0.798309	STX1B	UP	Yes
ENSG00000117834	37.0346	-6.58594	2.63275	-2.50154	0.0123654	0.947379	SLC5A9	DOWN	Yes
ENSG00000130304	445.165	1.3724	0.631977	2.1716	0.0298858	0.999935	SLC27A1	UP	Yes
ENSG00000135312	36.2945	5.40544	2.62745	2.05729	0.039658	0.999935	HTR1B	UP	Yes
ENSG00000144659	592.018	-1.3373	0.616739	-2.16834	0.0301325	0.999935	SLC25A38	DOWN
ENSG00000163393	102.635	2.13316	1.06266	2.00737	0.0447106	0.999935	SLC22A15	UP
ENSG00000168917	726.357	-1.27548	0.610298	-2.08993	0.0366242	0.999935	SLC35G2	DOWN
ENSG00000173638	114.996	2.20764	1.02494	2.15393	0.0312456	0.999935	SLC19A1	UP
ENSG00000181856	48.6921	2.71814	1.2135	2.23992	0.0250961	0.999935	SLC2A4	UP
ENSG00000182902	156.226	-2.28489	1.05606	-2.1636	0.0304951	0.999935	SLC25A18	DOWN
ENSG00000187764	285.368	2.37859	1.14833	2.07134	0.0383267	0.999935	SEMA4D	UP	Yes
ENSG00000198246	95.147	2.36327	1.14967	2.05561	0.0398198	0.999935	SLC29A3	UP
ENSG00000269743	210.702	-1.34815	0.669612	-2.01333	0.0440796	0.999935	SLC25A53	DOWN
ENSG00000000003	2832.19	-1.59656	1.37349	-1.16241	0.245071	0.999935	TSPAN6	NO
ENSG00000000005	33.5804	-0.181688	2.45747	-0.073933	0.941064	0.999935	TNMD	NO
ENSG00000000419	1727.26	-0.819639	0.782678	-1.04722	0.294997	0.999935	DPM1	NO
ENSG00000000457	240.374	-0.225313	1.58274	-0.142357	0.886798	0.999935	SCYL3	NO
ENSG00000000460	115.04	-0.132114	1.39181	-0.0949222	0.924377	0.999935	C1orf112	NO
ENSG00000001036	932.921	-0.6266	0.574403	-1.09087	0.275329	0.999935	FUCA2	NO
ENSG00000001084	371.135	1.83502	1.50329	1.22067	0.222212	0.999935	GCLC	NO
ENSG00000001167	271.552	0.178654	1.09801	0.162707	0.870749	0.999935	NFYA	NO
ENSG00000001460	191.958	-0.0809515	1.43255	-0.0565086	0.954937	0.999935	STPG1	NO
ENSG00000001461	202.654	-0.437854	1.22159	-0.35843	0.720022	0.999935	NIPAL3	NO
ENSG00000001497	871.415	-0.600483	0.507887	-1.18232	0.237081	0.999935	LAS1L	NO
ENSG00000001561	331.363	1.4772	1.181	1.25081	0.211005	0.999935	ENPP4	NO
ENSG00000001617	80.3959	-0.273183	1.63599	-0.166984	0.867383	0.999935	SEMA3F	NO
ENSG00000001629	816.323	-0.250655	0.831243	-0.301542	0.763001	0.999935	ANKIB1	NO
ENSG00000001630	88.514	0.769106	0.672042	1.14443	0.252445	0.999935	CYP51A1	NO
ENSG00000001631	282.512	0.304995	0.76898	0.396623	0.691645	0.999935	KRIT1	NO
ENSG00000002016	553.685	-0.285797	0.653671	-0.437218	0.661953	0.999935	RAD52	NO
ENSG00000002330	572.421	-0.805839	0.620363	-1.29898	0.193951	0.999935	BAD	NO
ENSG00000002549	1066.18	-0.712642	0.605121	-1.17768	0.238923	0.999935	LAP3	NO
ENSG00000002586	4880.61	-1.0867	0.561146	-1.93657	0.0527978	0.999935	CD99	NO
ENSG00000002587	345.794	-0.647582	1.90949	-0.339138	0.734506	0.999935	HS3ST1	NO
ENSG00000002746	40.156	1.37331	1.45882	0.941385	0.346508	0.999935	HECW1	NO
ENSG00000002822	69.8052	2.67815	1.71536	1.56128	0.118459	0.999935	MAD1L1	NO
ENSG00000002834	475.543	0.940522	0.7098	1.32505	0.185154	0.999935	LASP1	NO
ENSG00000002919	424.299	-0.729259	1.55371	-0.469366	0.638808	0.999935	SNX11	NO
ENSG00000003056	1015.15	-0.46107	0.735559	-0.62683	0.530771	0.999935	M6PR	NO
ENSG00000003096	669.824	0.246723	0.993364	0.248372	0.803847	0.999935	KLHL13	NO
ENSG00000003147	426.318	1.42166	0.755496	1.88176	0.0598693	0.999935	ICA1	NO
ENSG00000003249	124.054	-1.46921	2.03561	-0.721755	0.470445	0.999935	DBNDD1	NO
ENSG00000003393	480.33	-0.859837	1.19943	-0.716874	0.473452	0.999935	ALS2	NO
ENSG00000003402	365.185	0.103762	1.09111	0.0950977	0.924237	0.999935	CFLAR	NO
ENSG00000003436	1112.66	0.0766648	1.26059	0.0608165	0.951505	0.999935	TFPI	NO
ENSG00000003509	871.874	-0.6954	1.02098	-0.681111	0.495801	0.999935	NDUFAF7	NO
ENSG00000003756	3199.78	-0.197347	0.421573	-0.468121	0.639698	0.999935	RBM5	NO
ENSG00000003987	90.417	0.413821	0.738733	0.560176	0.575359	0.999935	MTMR7	NO
ENSG00000003989	161.453	1.42278	1.01548	1.40109	0.161186	0.999935	SLC7A2	NO
ENSG00000004059	2331.46	0.467115	1.01498	0.46022	0.645358	0.999935	ARF5	NO
ENSG00000004139	84.3847	0.737264	1.94395	0.379261	0.704494	0.999935	SARM1	NO
ENSG00000004142	1368.76	-0.382198	0.723011	-0.528619	0.59707	0.999935	POLDIP2	NO
ENSG00000004399	171.329	-1.0975	1.6527	-0.664065	0.506648	0.999935	PLXND1	NO
ENSG00000004455	1604.06	-0.626019	0.686404	-0.912027	0.361755	0.999935	AK2	NO
ENSG00000004468	65.7543	-1.41306	1.77503	-0.796075	0.425988	0.999935	CD38	NO
ENSG00000004478	710.277	0.291266	0.831431	0.350319	0.726099	0.999935	FKBP4	NO
ENSG00000004487	1935.98	-0.0121684	0.61432	-0.0198079	0.984197	0.999935	KDM1A	NO
ENSG00000004534	2470.52	-0.468279	0.68812	-0.680519	0.496176	0.999935	RBM6	NO
ENSG00000004660	154.506	-0.312571	0.987014	-0.316683	0.751484	0.999935	CAMKK1	NO
ENSG00000004700	345.761	-0.149568	1.12372	-0.1331	0.894114	0.999935	RECQL	NO
ENSG00000004766	614.597	0.463402	0.737655	0.628209	0.529867	0.999935	VPS50	NO
ENSG00000004777	291.891	-0.358199	1.26058	-0.284155	0.776292	0.999935	ARHGAP33	NO
ENSG00000004779	3341.47	-0.746837	0.71611	-1.04291	0.296991	0.999935	NDUFAB1	NO
ENSG00000004838	151.179	-0.0511475	2.21369	-0.0231051	0.981566	0.999935	ZMYND10	NO
ENSG00000004846	33.2441	-2.44067	1.59787	-1.52746	0.126648	0.999935	ABCB5	NO
ENSG00000004864	837.686	0.881996	1.27322	0.692727	0.488481	0.999935	SLC25A13	NO
ENSG00000004866	849.597	0.229558	0.515302	0.445482	0.655971	0.999935	ST7	NO
ENSG00000004897	696.066	0.69839	1.45438	0.480199	0.631086	0.999935	CDC27	NO
ENSG00000004939	4.3179	-2.54488	2.25881	-1.12665	0.259891	0.999935	SLC4A1	NO
ENSG00000004961	484.802	1.36206	1.11693	1.21947	0.222668	0.999935	HCCS	NO
ENSG00000004975	846.387	-0.00444999	0.765124	-0.00581603	0.99536	1	DVL2	NO
ENSG00000005001	6.14871	2.38298	2.68563	0.887306	0.374914	0.999935	PRSS22	NO
ENSG00000005007	431.103	1.37936	1.55304	0.888166	0.374451	0.999935	UPF1	NO
ENSG00000005020	852.149	-0.97726	1.18286	-0.826183	0.4087	0.999935	SKAP2	NO
ENSG00000005022	1771.19	-0.437486	0.7965	-0.549261	0.582826	0.999935	SLC25A5	NO
ENSG00000005059	1154.33	-1.72124	1.35338	-1.27181	0.203441	0.999935	MCUB	NO
ENSG00000005073	156.995	1.70457	1.36417	1.24953	0.211473	0.999935	HOXA11	NO
ENSG00000005075	756.469	-0.710177	0.824854	-0.860973	0.389253	0.999935	POLR2J	NO
ENSG00000005100	495.314	-0.498037	1.00179	-0.497147	0.619085	0.999935	DHX33	NO
ENSG00000005108	396.376	2.32466	0.845342	2.74997	0.00596009	0.748311	THSD7A	UP
ENSG00000005156	314.488	-0.657035	1.54774	-0.424513	0.671192	0.999935	LIG3	NO
ENSG00000005175	700.842	-0.846122	1.41645	-0.597353	0.550271	0.999935	RPAP3	NO
ENSG00000005187	42.0412	0.235718	1.21021	0.194775	0.845569	0.999935	ACSM3	NO
ENSG00000005189	117.743	0.979484	1.59271	0.614979	0.538569	0.999935	REXO5	NO
ENSG00000005194	1278.8	0.083174	0.840015	0.0990149	0.921126	0.999935	CIAPIN1	NO
ENSG00000005206	519.057	-0.263251	0.953712	-0.276027	0.782527	0.999935	SPPL2B	NO
ENSG00000005238	796.182	0.338619	0.759495	0.445847	0.655708	0.999935	FAM214B	NO
ENSG00000005243	743.282	0.644101	0.813485	0.791779	0.428489	0.999935	COPZ2	NO
ENSG00000005249	478.327	-0.277195	1.1359	-0.244032	0.807206	0.999935	PRKAR2B	NO
ENSG00000005302	503.985	-0.919833	1.39684	-0.658512	0.510209	0.999935	MSL3	NO
ENSG00000005339	493.328	0.233249	0.727036	0.320821	0.748346	0.999935	CREBBP	NO
ENSG00000005379	264.72	0.769551	1.53665	0.500799	0.616513	0.999935	TSPOAP1	NO
ENSG00000005436	395.503	0.745194	0.882431	0.844479	0.398402	0.999935	GCFC2	NO
ENSG00000005448	1147.51	-0.316257	0.73851	-0.428237	0.668479	0.999935	WDR54	NO
ENSG00000005469	611.95	-0.886574	1.12666	-0.786908	0.431336	0.999935	CROT	NO
ENSG00000005471	52.7103	-1.90457	1.41353	-1.34738	0.177858	0.999935	ABCB4	NO
ENSG00000005483	4481.3	0.188364	0.766756	0.245664	0.805942	0.999935	KMT2E	NO
ENSG00000005486	2614.95	0.593767	0.781784	0.759503	0.447552	0.999935	RHBDD2	NO
ENSG00000005513	579.511	0.550209	1.79308	0.306852	0.758956	0.999935	SOX8	NO
ENSG00000005700	1028.25	0.725957	0.640114	1.13411	0.25675	0.999935	IBTK	NO
ENSG00000005801	963.346	0.422757	0.820737	0.515094	0.606487	0.999935	ZNF195	NO
ENSG00000005810	1228.42	0.707708	0.576515	1.22756	0.219611	0.999935	MYCBP2	NO
ENSG00000005844	7.32449	-2.46008	2.96761	-0.828976	0.407118	0.999935	ITGAL	NO
ENSG00000005882	409.669	0.562512	0.837712	0.671486	0.501911	0.999935	PDK2	NO
ENSG00000005884	484.308	2.40113	1.34778	1.78154	0.0748235	0.999935	ITGA3	NO
ENSG00000005889	394.75	-1.24433	0.987926	-1.25953	0.207838	0.999935	ZFX	NO
ENSG00000005893	4742.79	-0.631823	0.654544	-0.965287	0.334401	0.999935	LAMP2	NO
ENSG00000005961	84.7679	-0.269201	1.56579	-0.171926	0.863495	0.999935	ITGA2B	NO
ENSG00000006007	476.307	-0.879397	0.765867	-1.14824	0.25087	0.999935	GDE1	NO
ENSG00000006015	2465.53	0.236223	0.628243	0.376006	0.706913	0.999935	REX1BD	NO
ENSG00000006016	322.263	-4.8853	1.91682	-2.54865	0.0108141	0.88915	CRLF1	DOWN
ENSG00000006025	220.115	1.37452	1.38945	0.989255	0.322539	0.999935	OSBPL7	NO
ENSG00000006042	2435.95	-0.731445	0.850469	-0.860049	0.389762	0.999935	TMEM98	NO
ENSG00000006047	22.7514	-0.745891	2.70128	-0.276125	0.782452	0.999935	YBX2	NO
ENSG00000006071	120.701	-1.0386	1.57247	-0.660488	0.50894	0.999935	ABCC8	NO
ENSG00000006118	1222.61	0.818867	1.13839	0.719322	0.471943	0.999935	TMEM132A	NO
ENSG00000006125	1290.21	-0.15345	0.583251	-0.263094	0.792478	0.999935	AP2B1	NO
ENSG00000006128	552.85	-3.19985	1.36509	-2.34406	0.019075	0.999935	TAC1	DOWN
ENSG00000006194	645.847	0.577618	0.79573	0.725898	0.467902	0.999935	ZNF263	NO
ENSG00000006282	759.083	2.33293	1.04628	2.22974	0.0257647	0.999935	SPATA20	UP
ENSG00000006283	263.316	-0.343145	0.99149	-0.34609	0.729275	0.999935	CACNA1G	NO
ENSG00000006327	5812.86	-0.89581	1.13098	-0.792068	0.428321	0.999935	TNFRSF12A	NO
ENSG00000006432	237.413	0.877612	1.21374	0.723062	0.469642	0.999935	MAP3K9	NO
ENSG00000006451	993.974	0.612751	0.903494	0.678202	0.497644	0.999935	RALA	NO
ENSG00000006453	57.9081	1.16054	1.19018	0.975097	0.329512	0.999935	BAIAP2L1	NO
ENSG00000006459	304.385	-0.0842264	0.885088	-0.0951616	0.924186	0.999935	KDM7A	NO
ENSG00000006468	651.569	-1.91392	0.861654	-2.22122	0.0263362	0.999935	ETV1	DOWN
ENSG00000006530	462.426	0.516801	0.601124	0.859725	0.38994	0.999935	AGK	NO
ENSG00000006534	78.6199	0.741016	1.42846	0.518751	0.603935	0.999935	ALDH3B1	NO
ENSG00000006576	1113.2	0.0362433	0.699162	0.0518383	0.958658	0.999935	PHTF2	NO
ENSG00000006607	190.199	0.610267	1.28859	0.473593	0.63579	0.999935	FARP2	NO
ENSG00000006611	54.1156	-1.98506	1.89969	-1.04494	0.296052	0.999935	USH1C	NO
ENSG00000006625	369.466	-1.15351	1.17095	-0.985107	0.324572	0.999935	GGCT	NO
ENSG00000006634	238.338	-0.701805	0.890424	-0.78817	0.430598	0.999935	DBF4	NO
ENSG00000006638	22.259	-0.277944	1.78537	-0.155679	0.876286	0.999935	TBXA2R	NO
ENSG00000006652	2719.57	-1.03906	0.603346	-1.72216	0.08504	0.999935	IFRD1	NO
ENSG00000006695	299.796	-0.118954	1.3816	-0.0860986	0.931388	0.999935	COX10	NO
ENSG00000006704	753.044	0.0339196	0.797696	0.042522	0.966083	0.999935	GTF2IRD1	NO
ENSG00000006712	638.558	-0.10417	0.84943	-0.122635	0.902396	0.999935	PAF1	NO
ENSG00000006715	1107.88	0.0481397	0.572836	0.0840374	0.933027	0.999935	VPS41	NO
ENSG00000006740	155.551	2.27462	1.10972	2.04972	0.0403922	0.999935	ARHGAP44	UP
ENSG00000006744	735.349	0.198968	0.582871	0.341359	0.732834	0.999935	ELAC2	NO
ENSG00000006747	84.6259	-0.824612	2.11942	-0.389075	0.697221	0.999935	SCIN	NO
ENSG00000006831	339.625	0.23427	0.788767	0.297009	0.76646	0.999935	ADIPOR2	NO
ENSG00000006837	135.279	-0.713936	0.856022	-0.834016	0.404272	0.999935	CDKL3	NO
ENSG00000007001	50.3273	1.46807	1.44231	1.01786	0.308743	0.999935	UPP2	NO
ENSG00000007047	86.1571	2.34265	0.950515	2.46461	0.0137161	0.999935	MARK4	UP
ENSG00000007062	274.762	1.5608	0.897668	1.73873	0.0820825	0.999935	PROM1	NO
ENSG00000007080	1106.39	-0.7574	0.749852	-1.01007	0.312464	0.999935	CCDC124	NO
ENSG00000007168	1160.48	-0.674281	0.895218	-0.753203	0.451328	0.999935	PAFAH1B1	NO
ENSG00000007171	11.2587	-0.704079	2.69034	-0.261706	0.793548	0.999935	NOS2	NO
ENSG00000007174	29.5887	1.94009	2.09857	0.924483	0.355235	0.999935	DNAH9	NO
ENSG00000007202	373.994	-0.000284746	1.30077	-0.000218906	0.999825	1	KIAA0100	NO
ENSG00000007216	5.78472	1.7443	3.51835	0.495774	0.620054	0.999935	SLC13A2	NO
ENSG00000007237	261.417	1.09645	1.32183	0.829488	0.406828	0.999935	GAS7	NO
ENSG00000007255	663.124	0.0674755	0.958747	0.0703789	0.943892	0.999935	TRAPPC6A	NO
ENSG00000007314	41.7179	2.18192	2.35974	0.924643	0.355152	0.999935	SCN4A	NO
ENSG00000007341	803.894	-0.640966	0.87989	-0.728462	0.466331	0.999935	ST7L	NO
ENSG00000007372	1048.71	-0.935765	1.50774	-0.620643	0.534835	0.999935	PAX6	NO
ENSG00000007376	313.852	1.19584	1.04137	1.14834	0.25083	0.999935	RPUSD1	NO
ENSG00000007384	444.195	0.0130825	0.797509	0.0164043	0.986912	0.999935	RHBDF1	NO
ENSG00000007392	3315.83	-0.499393	0.62242	-0.802341	0.422356	0.999935	LUC7L	NO
ENSG00000007402	58.3121	1.25739	0.926601	1.35699	0.174784	0.999935	CACNA2D2	NO
ENSG00000007516	317.48	-0.592983	1.26324	-0.469413	0.638774	0.999935	BAIAP3	NO
ENSG00000007520	1037.13	0.26077	0.885672	0.294431	0.768428	0.999935	TSR3	NO
ENSG00000007541	506.054	1.86716	1.08308	1.72393	0.08472	0.999935	PIGQ	NO
ENSG00000007545	208.189	1.2865	0.670966	1.91739	0.0551885	0.999935	CRAMP1	NO
ENSG00000007866	259.126	1.47946	0.810653	1.82502	0.0679974	0.999935	TEAD3	NO
ENSG00000007923	322.005	1.64116	1.34692	1.21846	0.223051	0.999935	DNAJC11	NO
ENSG00000007933	20.6088	-3.28173	2.34087	-1.40192	0.160938	0.999935	FMO3	NO
ENSG00000007944	434.438	1.95454	1.44693	1.35082	0.176754	0.999935	MYLIP	NO
ENSG00000007952	19.5704	-1.27246	1.61528	-0.787765	0.430834	0.999935	NOX1	NO
ENSG00000007968	55.3057	2.37643	1.52847	1.55478	0.119999	0.999935	E2F2	NO
ENSG00000008018	5884.15	-0.441923	0.715325	-0.617793	0.536712	0.999935	PSMB1	NO
ENSG00000008056	233.625	1.95535	2.26219	0.864359	0.387391	0.999935	SYN1	NO
ENSG00000008083	523.59	-0.246046	0.736654	-0.334005	0.738376	0.999935	JARID2	NO
ENSG00000008086	220.989	-0.568022	1.35204	-0.420123	0.674396	0.999935	CDKL5	NO
ENSG00000008118	160.552	0.545617	1.70218	0.320541	0.748558	0.999935	CAMK1G	NO
ENSG00000008128	61.5963	0.178177	0.857394	0.207812	0.835376	0.999935	CDK11A	NO
ENSG00000008130	298.297	0.840079	1.33258	0.630414	0.528424	0.999935	NADK	NO
ENSG00000008196	689.695	-3.66384	1.45697	-2.51471	0.0119131	0.928122	TFAP2B	DOWN
ENSG00000008226	38.3454	2.97126	2.40481	1.23555	0.216626	0.999935	DLEC1	NO
ENSG00000008256	212.728	-0.178163	0.963739	-0.184867	0.853334	0.999935	CYTH3	NO
ENSG00000008277	339.665	-1.16919	1.37852	-0.848146	0.396357	0.999935	ADAM22	NO
ENSG00000008294	2985.79	-0.62426	0.430294	-1.45078	0.146842	0.999935	SPAG9	NO
ENSG00000008300	156.492	-0.626893	0.801384	-0.782263	0.43406	0.999935	CELSR3	NO
ENSG00000008311	999.492	0.526283	1.22558	0.429415	0.667621	0.999935	AASS	NO
ENSG00000008323	65.6047	2.40587	1.8743	1.28361	0.19928	0.999935	PLEKHG6	NO
ENSG00000008324	980.808	-1.65746	1.23234	-1.34497	0.178634	0.999935	SS18L2	NO
ENSG00000008382	47.1178	1.08164	1.40209	0.771454	0.440438	0.999935	MPND	NO
ENSG00000008394	3780.67	-2.65037	1.53275	-1.72916	0.0837811	0.999935	MGST1	NO
ENSG00000008405	1290.66	-1.04484	1.41135	-0.740311	0.459111	0.999935	CRY1	NO
ENSG00000008441	239.745	-0.453396	1.08019	-0.419736	0.674678	0.999935	NFIX	NO
ENSG00000008513	161.509	1.27584	1.27987	0.996849	0.318838	0.999935	ST3GAL1	NO
ENSG00000008516	33.7681	3.7972	1.55907	2.43555	0.0148693	0.999935	MMP25	UP
ENSG00000008517	224.749	3.40052	1.85303	1.83511	0.0664889	0.999935	IL32	NO
ENSG00000008710	307.676	2.10224	1.46176	1.43816	0.150389	0.999935	PKD1	NO
ENSG00000008735	202.88	0.953078	0.944335	1.00926	0.312851	0.999935	MAPK8IP2	NO
ENSG00000008838	669.224	0.904163	0.743983	1.2153	0.224252	0.999935	MED24	NO
ENSG00000008853	119.549	2.22842	1.51371	1.47215	0.14098	0.999935	RHOBTB2	NO
ENSG00000008869	323.07	0.126321	1.01735	0.124167	0.901183	0.999935	HEATR5B	NO
ENSG00000008952	4513.32	-0.623933	0.924445	-0.674927	0.499722	0.999935	SEC62	NO
ENSG00000008988	2523.07	-0.70901	0.827419	-0.856894	0.391503	0.999935	RPS20	NO
ENSG00000009307	2327.95	-0.00993831	0.469123	-0.0211849	0.983098	0.999935	CSDE1	NO
ENSG00000009335	597.952	0.385828	0.548306	0.703673	0.481637	0.999935	UBE3C	NO
ENSG00000009413	3152.08	0.276028	0.54061	0.510586	0.609641	0.999935	REV3L	NO
ENSG00000009694	638.748	1.11316	1.20072	0.927082	0.353884	0.999935	TENM1	NO
ENSG00000009780	416.863	-0.995856	0.788877	-1.26237	0.206815	0.999935	FAM76A	NO
ENSG00000009790	7.90441	2.30183	2.14456	1.07334	0.28312	0.999935	TRAF3IP3	NO
ENSG00000009830	457.216	-0.122989	0.746888	-0.164669	0.869204	0.999935	POMT2	NO
ENSG00000009844	1857.12	-0.0134529	0.914953	-0.0147034	0.988269	0.999935	VTA1	NO
ENSG00000009950	57.4337	0.913292	1.46544	0.623221	0.533139	0.999935	MLXIPL	NO
ENSG00000009954	746.802	1.05223	0.48762	2.1579	0.030936	0.999935	BAZ1B	UP
ENSG00000010017	326.765	0.77202	0.701446	1.10061	0.271065	0.999935	RANBP9	NO
ENSG00000010072	411.42	-0.584912	0.598571	-0.977181	0.32848	0.999935	SPRTN	NO
ENSG00000010165	419.944	-0.164832	1.26977	-0.129813	0.896715	0.999935	METTL13	NO
ENSG00000010244	2847.83	0.292681	0.560693	0.521998	0.601672	0.999935	ZNF207	NO
ENSG00000010256	4744.21	0.303308	0.899438	0.337219	0.735952	0.999935	UQCRC1	NO
ENSG00000010270	2050.1	-0.971437	0.743529	-1.30652	0.191375	0.999935	STARD3NL	NO
ENSG00000010278	4435.96	-0.767271	1.01696	-0.754478	0.450562	0.999935	CD9	NO
ENSG00000010282	12.7329	-5.7193	3.2912	-1.73776	0.0822535	0.999935	HHATL	NO
ENSG00000010292	217.275	0.169256	1.46283	0.115704	0.907887	0.999935	NCAPD2	NO
ENSG00000010295	956.087	0.852283	1.00503	0.848017	0.396429	0.999935	IFFO1	NO
ENSG00000010319	8.20165	1.89346	2.66825	0.709628	0.477935	0.999935	SEMA3G	NO
ENSG00000010322	1356.47	0.569965	0.485224	1.17464	0.240138	0.999935	NISCH	NO
ENSG00000010327	66.8875	6.62198	2.345	2.82387	0.00474472	0.677791	STAB1	UP
ENSG00000010361	171.66	-0.339595	0.746006	-0.455218	0.648953	0.999935	FUZ	NO
ENSG00000010379	93.8238	-1.00124	1.63207	-0.613476	0.539562	0.999935	SLC6A13	NO
ENSG00000010404	258.262	-0.192979	1.21845	-0.15838	0.874157	0.999935	IDS	NO
ENSG00000010539	262.035	0.103208	1.51388	0.0681743	0.945647	0.999935	ZNF200	NO
ENSG00000010610	26.1411	-0.431698	1.32486	-0.325844	0.744542	0.999935	CD4	NO
ENSG00000010626	299.745	-0.445375	0.588098	-0.757314	0.448862	0.999935	LRRC23	NO
ENSG00000010671	9.84377	-1.39811	2.19545	-0.636824	0.52424	0.999935	BTK	NO
ENSG00000010704	24.4945	2.07427	2.02294	1.02537	0.305187	0.999935	HFE	NO
ENSG00000010803	330.902	0.54176	1.16102	0.466626	0.640767	0.999935	SCMH1	NO
ENSG00000010810	2667.46	0.00485258	0.707672	0.0068571	0.994529	1	FYN	NO
ENSG00000010818	146.266	-0.0397669	0.94125	-0.042249	0.9663	0.999935	HIVEP2	NO
ENSG00000010932	252.257	1.81845	1.07638	1.68941	0.0911401	0.999935	FMO1	NO
ENSG00000011007	690.968	0.698561	0.599765	1.16472	0.244131	0.999935	ELOA	NO
ENSG00000011009	822.066	0.366409	0.632167	0.579607	0.562179	0.999935	LYPLA2	NO
ENSG00000011021	829.056	0.381615	0.633327	0.602555	0.546805	0.999935	CLCN6	NO
ENSG00000011028	1226.3	-0.467044	1.06766	-0.437445	0.661789	0.999935	MRC2	NO
ENSG00000011083	12.0381	0.0951461	2.37731	0.0400227	0.968075	0.999935	SLC6A7	NO
ENSG00000011105	209.509	1.18307	1.37353	0.861338	0.389052	0.999935	TSPAN9	NO
ENSG00000011114	688.735	-0.171421	1.3117	-0.130686	0.896024	0.999935	BTBD7	NO
ENSG00000011132	386.434	0.978442	0.907048	1.07871	0.280717	0.999935	APBA3	NO
ENSG00000011143	562.577	-0.762368	1.11909	-0.681236	0.495722	0.999935	MKS1	NO
ENSG00000011198	703.798	0.627827	1.12401	0.55856	0.576462	0.999935	ABHD5	NO
ENSG00000011201	582.139	-0.554699	0.713527	-0.777404	0.43692	0.999935	ANOS1	NO
ENSG00000011243	1466.45	0.290124	0.840637	0.345124	0.730002	0.999935	AKAP8L	NO
ENSG00000011258	353.477	0.762936	0.655926	1.16314	0.244772	0.999935	MBTD1	NO
ENSG00000011260	1013.57	-0.431869	0.67395	-0.640804	0.52165	0.999935	UTP18	NO
ENSG00000011275	915.331	0.266361	0.800591	0.332706	0.739356	0.999935	RNF216	NO
ENSG00000011295	1986.75	0.503481	0.710813	0.708317	0.478748	0.999935	TTC19	NO
ENSG00000011304	1283.93	0.012851	1.1838	0.0108557	0.991339	1	PTBP1	NO
ENSG00000011332	121.407	-0.663557	1.19033	-0.557459	0.577214	0.999935	DPF1	NO
ENSG00000011376	383.419	1.31813	0.771479	1.70858	0.0875289	0.999935	LARS2	NO
ENSG00000011405	1176.65	0.136691	0.52576	0.259988	0.794873	0.999935	PIK3C2A	NO
ENSG00000011422	500.788	1.26003	1.35272	0.931479	0.351606	0.999935	PLAUR	NO
ENSG00000011451	150.939	-0.103436	0.895597	-0.115494	0.908054	0.999935	WIZ	NO
ENSG00000011454	801.116	-0.0100614	0.571522	-0.0176046	0.985954	0.999935	RABGAP1	NO
ENSG00000011465	21060.9	0.390006	0.937283	0.416103	0.677335	0.999935	DCN	NO
ENSG00000011485	579.107	-0.303373	1.42942	-0.212235	0.831924	0.999935	PPP5C	NO
ENSG00000011523	712.791	0.102147	0.969643	0.105345	0.916102	0.999935	CEP68	NO
ENSG00000011566	1100.22	0.268711	0.689436	0.389755	0.696718	0.999935	MAP4K3	NO
ENSG00000011638	203.28	-1.05907	0.63504	-1.66773	0.0953695	0.999935	LDAF1	NO
ENSG00000011677	257.378	4.07962	1.99277	2.04721	0.0406377	0.999935	GABRA3	UP
ENSG00000012048	226.792	0.556326	0.88079	0.631622	0.527634	0.999935	BRCA1	NO
ENSG00000012061	1195.21	-0.189225	0.664046	-0.284957	0.775677	0.999935	ERCC1	NO
ENSG00000012124	23.5515	2.61118	1.21309	2.1525	0.0313581	0.999935	CD22	UP
ENSG00000012171	606.952	0.983857	1.16588	0.843876	0.398739	0.999935	SEMA3B	NO
ENSG00000012174	546.314	-0.934105	1.30203	-0.717423	0.473113	0.999935	MBTPS2	NO
ENSG00000012223	1.39052	0.266497	4.47111	0.0596043	0.952471	0.999935	LTF	NO
ENSG00000012232	545.778	-0.352944	1.13239	-0.31168	0.755284	0.999935	EXTL3	NO
ENSG00000012660	1168.17	-0.511982	0.927214	-0.552173	0.58083	0.999935	ELOVL5	NO
ENSG00000012779	40.5685	3.18757	1.71154	1.86241	0.062546	0.999935	ALOX5	NO
ENSG00000012817	670.184	9.77626	0.995119	9.82422	8.85589e-23	4.48462e-19	KDM5D	UP
ENSG00000012822	1461.44	0.671334	0.694439	0.96673	0.333679	0.999935	CALCOCO1	NO
ENSG00000012963	293.715	0.121948	0.533076	0.228762	0.819054	0.999935	UBR7	NO
ENSG00000012983	1905.54	-0.21815	0.665039	-0.328026	0.742892	0.999935	MAP4K5	NO
ENSG00000013016	136.151	1.64279	1.28875	1.27471	0.202411	0.999935	EHD3	NO
ENSG00000013275	1907.06	-0.253948	0.687601	-0.369324	0.711886	0.999935	PSMC4	NO
ENSG00000013288	237.106	-0.332693	1.13436	-0.293286	0.769304	0.999935	MAN2B2	NO
ENSG00000013293	61.183	2.23691	1.62071	1.38021	0.167523	0.999935	SLC7A14	NO
ENSG00000013297	177.847	-1.20968	0.818519	-1.47789	0.139438	0.999935	CLDN11	NO
ENSG00000013306	1393.52	0.458205	0.844369	0.542659	0.587365	0.999935	SLC25A39	NO
ENSG00000013364	567.979	0.827241	1.27489	0.648875	0.516419	0.999935	MVP	NO
ENSG00000013374	631.767	-0.223224	0.548174	-0.407214	0.683851	0.999935	NUB1	NO
ENSG00000013375	1106.1	-0.318254	0.616732	-0.516032	0.605832	0.999935	PGM3	NO
ENSG00000013392	708.202	0.507202	1.58835	0.319327	0.749478	0.999935	RWDD2A	NO
ENSG00000013441	6881.44	-0.780831	0.546363	-1.42914	0.152963	0.999935	CLK1	NO
ENSG00000013503	210.881	-0.247237	1.03817	-0.238147	0.811767	0.999935	POLR3B	NO
ENSG00000013523	430.713	1.64819	0.865699	1.90388	0.0569259	0.999935	ANGEL1	NO
ENSG00000013561	992.259	-0.514949	0.924827	-0.556805	0.577661	0.999935	RNF14	NO
ENSG00000013573	235.717	-0.107608	1.23128	-0.0873946	0.930358	0.999935	DDX11	NO
ENSG00000013583	389.219	0.343216	1.09315	0.313971	0.753543	0.999935	HEBP1	NO
ENSG00000013588	184.727	0.963504	1.09193	0.882384	0.377569	0.999935	GPRC5A	NO
ENSG00000013810	198.404	1.48038	1.07854	1.37258	0.169884	0.999935	TACC3	NO
ENSG00000014123	842.801	-0.380572	0.766074	-0.496783	0.619342	0.999935	UFL1	NO
ENSG00000014138	122.441	0.880783	0.989245	0.89036	0.373273	0.999935	POLA2	NO
ENSG00000014164	245.055	2.26366	1.40237	1.61417	0.10649	0.999935	ZC3H3	NO
ENSG00000014216	1101.21	0.487877	0.874864	0.557661	0.577076	0.999935	CAPN1	NO
ENSG00000014641	7187.09	-0.615057	0.715471	-0.859653	0.38998	0.999935	MDH1	NO
ENSG00000014824	1281.01	-0.361603	0.561151	-0.644395	0.519319	0.999935	SLC30A9	NO
ENSG00000014914	715.608	-0.214334	1.23898	-0.172992	0.862657	0.999935	MTMR11	NO
ENSG00000014919	226.719	-0.0485264	1.14707	-0.0423047	0.966256	0.999935	COX15	NO
ENSG00000015133	81.6919	-0.521512	1.02996	-0.506341	0.612617	0.999935	CCDC88C	NO
ENSG00000015153	508.368	-0.416266	0.750728	-0.554483	0.579249	0.999935	YAF2	NO
ENSG00000015171	698.063	-0.0529511	0.83967	-0.0630618	0.949717	0.999935	ZMYND11	NO
ENSG00000015413	17.2872	2.08436	2.44148	0.853729	0.393255	0.999935	DPEP1	NO
ENSG00000015475	803.247	-1.0504	1.61709	-0.649566	0.515973	0.999935	BID	NO
ENSG00000015479	269.801	1.33076	1.02613	1.29687	0.194674	0.999935	MATR3	NO
ENSG00000015520	45.8736	1.77105	2.08136	0.850913	0.394818	0.999935	NPC1L1	NO
ENSG00000015568	0.539846	-1.26288	5.48545	-0.230224	0.817917	0.999935	RGPD5	NO
ENSG00000015592	2619.86	-0.314657	0.840782	-0.374244	0.708223	0.999935	STMN4	NO
ENSG00000015676	1283.57	1.06258	0.812449	1.30787	0.190917	0.999935	NUDCD3	NO
ENSG00000016391	140.685	-0.387209	1.01114	-0.382943	0.701762	0.999935	CHDH	NO
ENSG00000016864	2500.57	-0.4753	0.642894	-0.739313	0.459717	0.999935	GLT8D1	NO
ENSG00000017260	1121.96	0.274441	0.633834	0.432986	0.665025	0.999935	ATP2C1	NO
ENSG00000017427	133.68	-1.11474	1.35245	-0.82424	0.409803	0.999935	IGF1	NO
ENSG00000017797	640.612	0.39997	1.3522	0.295792	0.767389	0.999935	RALBP1	NO
ENSG00000018189	3740.24	-0.230284	0.578285	-0.398219	0.690469	0.999935	RUFY3	NO
ENSG00000018236	571.554	0.60113	1.33191	0.451329	0.651752	0.999935	CNTN1	NO
ENSG00000018280	126.099	-0.446132	1.52375	-0.292786	0.769686	0.999935	SLC11A1	NO
ENSG00000018408	1185.79	-0.359518	1.26213	-0.284849	0.775759	0.999935	WWTR1	NO
ENSG00000018510	487.656	0.625541	0.630146	0.992692	0.32086	0.999935	AGPS	NO
ENSG00000018610	217.135	0.179604	0.646885	0.277644	0.781286	0.999935	STEEP1	NO
ENSG00000018625	937.832	1.81056	1.36953	1.32203	0.186159	0.999935	ATP1A2	NO
ENSG00000018699	251.924	-0.224982	1.70986	-0.13158	0.895317	0.999935	TTC27	NO
ENSG00000018869	112.362	-0.462658	1.42585	-0.324478	0.745576	0.999935	ZNF582	NO
ENSG00000019102	7.45646	0.582176	2.30218	0.25288	0.800361	0.999935	VSIG2	NO
ENSG00000019144	961.001	0.10393	1.15528	0.0899611	0.928318	0.999935	PHLDB1	NO
ENSG00000019485	108.231	-0.850351	1.34034	-0.63443	0.5258	0.999935	PRDM11	NO
ENSG00000019505	112.463	2.41406	1.44947	1.66548	0.0958168	0.999935	SYT13	NO
ENSG00000019582	209.424	0.918339	1.45118	0.632824	0.526849	0.999935	CD74	NO
ENSG00000019991	326.227	0.279099	1.01589	0.274732	0.783522	0.999935	HGF	NO
ENSG00000019995	149.035	0.475224	0.572989	0.829376	0.406892	0.999935	ZRANB1	NO
ENSG00000020129	812.216	0.374269	0.752551	0.497334	0.618954	0.999935	NCDN	NO
ENSG00000020181	318.681	3.27343	1.69161	1.9351	0.0529775	0.999935	ADGRA2	NO
ENSG00000020256	378.601	-0.621272	1.11584	-0.556776	0.577681	0.999935	ZFP64	NO
ENSG00000020426	2121.64	-0.535436	0.899993	-0.594934	0.551888	0.999935	MNAT1	NO
ENSG00000020577	335.761	-1.07078	1.34583	-0.795631	0.426247	0.999935	SAMD4A	NO
ENSG00000020633	31.3741	0.842981	1.94488	0.433436	0.664698	0.999935	RUNX3	NO
ENSG00000020922	354.861	1.04772	0.79055	1.3253	0.185072	0.999935	MRE11	NO
ENSG00000021300	186.89	-2.45302	1.26771	-1.935	0.0529906	0.999935	PLEKHB1	NO
ENSG00000021355	111.949	-2.4702	1.21513	-2.03287	0.0420655	0.999935	SERPINB1	DOWN
ENSG00000021461	9.86868	-1.22612	2.20265	-0.556657	0.577762	0.999935	CYP3A43	NO
ENSG00000021488	46.2247	2.66947	1.79499	1.48718	0.136967	0.999935	SLC7A9	NO
ENSG00000021574	442.578	-0.072834	1.05331	-0.0691475	0.944872	0.999935	SPAST	NO
ENSG00000021645	239.562	0.392205	1.59441	0.245988	0.805692	0.999935	NRXN3	NO
ENSG00000021762	422.532	0.289162	0.97734	0.295866	0.767332	0.999935	OSBPL5	NO
ENSG00000021776	698.215	0.777228	1.19067	0.652766	0.513907	0.999935	AQR	NO
ENSG00000021826	188.33	0.0345779	1.35849	0.0254532	0.979693	0.999935	CPS1	NO
ENSG00000022267	3584.77	-0.459349	0.628965	-0.730326	0.465191	0.999935	FHL1	NO
ENSG00000022277	1371.11	-0.437466	0.674999	-0.648099	0.516921	0.999935	RTF2	NO
ENSG00000022355	79.5917	-1.34091	2.29671	-0.583839	0.559329	0.999935	GABRA1	NO
ENSG00000022567	71.3393	-0.0259893	1.26595	-0.0205295	0.983621	0.999935	SLC45A4	NO
ENSG00000022840	1218.55	0.564762	0.601619	0.938737	0.347866	0.999935	RNF10	NO
ENSG00000022976	97.5822	-0.707134	1.72473	-0.409998	0.681808	0.999935	ZNF839	NO
ENSG00000023041	1316.74	-0.93944	1.41936	-0.661875	0.508051	0.999935	ZDHHC6	NO
ENSG00000023171	212.035	1.07158	1.5711	0.682056	0.495203	0.999935	GRAMD1B	NO
ENSG00000023191	2051.88	1.00537	0.661111	1.52073	0.128329	0.999935	RNH1	NO
ENSG00000023228	990.225	0.538364	0.900819	0.597638	0.550081	0.999935	NDUFS1	NO
ENSG00000023287	789.269	0.215501	0.934771	0.230538	0.817674	0.999935	RB1CC1	NO
ENSG00000023318	2273.52	-0.155688	0.771926	-0.201688	0.840161	0.999935	ERP44	NO
ENSG00000023330	579.933	-0.619944	1.5836	-0.391478	0.695444	0.999935	ALAS1	NO
ENSG00000023445	35.5555	1.25712	1.60686	0.782341	0.434014	0.999935	BIRC3	NO
ENSG00000023516	764.845	0.663769	0.713021	0.930925	0.351892	0.999935	AKAP11	NO
ENSG00000023572	774.29	-0.501468	0.791115	-0.633876	0.526162	0.999935	GLRX2	NO
ENSG00000023608	377.869	-0.931307	1.18118	-0.788455	0.430431	0.999935	SNAPC1	NO
ENSG00000023697	659.816	-0.91698	1.01886	-0.900008	0.368116	0.999935	DERA	NO
ENSG00000023734	2426.59	-0.260878	0.501612	-0.520079	0.603008	0.999935	STRAP	NO
ENSG00000023839	24.8957	0.309131	1.90376	0.162379	0.871007	0.999935	ABCC2	NO
ENSG00000023902	1383.37	0.181051	0.637242	0.284116	0.776321	0.999935	PLEKHO1	NO
ENSG00000023909	728.872	0.047449	0.633789	0.0748657	0.940322	0.999935	GCLM	NO
ENSG00000024048	821.224	-0.566276	0.654419	-0.865311	0.386868	0.999935	UBR2	NO
ENSG00000024422	484.75	1.69648	1.87972	0.902515	0.366784	0.999935	EHD2	NO
ENSG00000024862	522.373	-0.430583	0.744357	-0.578463	0.562952	0.999935	CCDC28A	NO
ENSG00000025039	449.802	-1.1387	0.740637	-1.53746	0.124181	0.999935	RRAGD	NO
ENSG00000025156	1035.33	0.248059	0.703135	0.35279	0.724246	0.999935	HSF2	NO
ENSG00000025293	1148.17	0.265036	0.885306	0.299373	0.764656	0.999935	PHF20	NO
ENSG00000025423	32.4249	-0.0780939	1.30943	-0.0596395	0.952443	0.999935	HSD17B6	NO
ENSG00000025434	435.66	0.968406	0.62041	1.56091	0.118544	0.999935	NR1H3	NO
ENSG00000025708	384.394	0.525117	1.50742	0.348355	0.727574	0.999935	TYMP	NO
ENSG00000025770	1259.83	-0.0899024	0.518894	-0.173258	0.862449	0.999935	NCAPH2	NO
ENSG00000025772	749.494	-0.36485	0.596294	-0.611863	0.540628	0.999935	TOMM34	NO
ENSG00000025796	1242.86	0.238759	0.461943	0.516859	0.605255	0.999935	SEC63	NO
ENSG00000025800	685.885	0.158612	0.636087	0.249356	0.803086	0.999935	KPNA6	NO
ENSG00000026025	9645	-0.899693	0.572183	-1.57239	0.115861	0.999935	VIM	NO
ENSG00000026297	315.769	-0.542243	0.758873	-0.714537	0.474895	0.999935	RNASET2	NO
ENSG00000026508	3543.66	-0.604638	0.593411	-1.01892	0.308241	0.999935	CD44	NO
ENSG00000026559	224.03	2.92335	1.59286	1.83529	0.0664624	0.999935	KCNG1	NO
ENSG00000026652	952.464	-0.170204	0.497614	-0.342041	0.73232	0.999935	AGPAT4	NO
ENSG00000026950	371.213	1.18412	1.58571	0.746743	0.455218	0.999935	BTN3A1	NO
ENSG00000027001	213.977	0.366326	1.20962	0.302843	0.762009	0.999935	MIPEP	NO
ENSG00000027075	17.3578	0.23207	1.99432	0.116365	0.907363	0.999935	PRKCH	NO
ENSG00000027697	1627.13	-0.185832	0.865336	-0.214751	0.829961	0.999935	IFNGR1	NO
ENSG00000027847	511.959	-0.368509	1.47549	-0.249754	0.802778	0.999935	B4GALT7	NO
ENSG00000028116	112.45	1.95083	1.1228	1.73746	0.0823054	0.999935	VRK2	NO
ENSG00000028137	95.8465	4.2293	1.67027	2.53211	0.0113379	0.908023	TNFRSF1B	UP
ENSG00000028203	1484.41	-0.237535	0.535287	-0.443753	0.657221	0.999935	VEZT	NO
ENSG00000028277	157.159	-0.122894	1.22482	-0.100336	0.920078	0.999935	POU2F2	NO
ENSG00000028310	1570.52	-0.310827	0.970552	-0.320258	0.748773	0.999935	BRD9	NO
ENSG00000028528	1272.69	-0.101784	0.544977	-0.186768	0.851843	0.999935	SNX1	NO
ENSG00000028839	671.804	-0.959239	0.771184	-1.24385	0.213554	0.999935	TBPL1	NO
ENSG00000029153	74.0939	-0.604123	1.77377	-0.340586	0.733415	0.999935	ARNTL2	NO
ENSG00000029363	1361.77	0.000616582	0.499614	0.00123412	0.999015	1	BCLAF1	NO
ENSG00000029364	740.75	-0.159313	0.577908	-0.275672	0.7828	0.999935	SLC39A9	NO
ENSG00000029534	29.1739	1.84025	1.62971	1.12919	0.258819	0.999935	ANK1	NO
ENSG00000029639	802.699	0.0902354	0.992026	0.0909607	0.927524	0.999935	TFB1M	NO
ENSG00000029725	1140.49	0.934366	0.845044	1.1057	0.268856	0.999935	RABEP1	NO
ENSG00000029993	363.826	-1.21409	0.797294	-1.52276	0.127819	0.999935	HMGB3	NO
ENSG00000030066	1357.76	-0.0497489	0.644942	-0.0771369	0.938515	0.999935	NUP160	NO
ENSG00000030110	156.575	0.324408	1.70904	0.189819	0.849451	0.999935	BAK1	NO
ENSG00000030419	188.83	0.0991892	1.3496	0.0734954	0.941412	0.999935	IKZF2	NO
ENSG00000030582	2252.15	1.47037	0.770181	1.90912	0.0562469	0.999935	GRN	NO
ENSG00000031003	600.901	-0.306068	1.22485	-0.249881	0.802679	0.999935	FAM13B	NO
ENSG00000031691	364.767	-0.125652	0.950382	-0.132212	0.894817	0.999935	CENPQ	NO
ENSG00000031698	5510.73	-0.377928	0.707904	-0.533869	0.593432	0.999935	SARS1	NO
ENSG00000031823	196.674	0.357339	1.16795	0.305953	0.75964	0.999935	RANBP3	NO
ENSG00000032219	1738.54	-0.0341434	0.553319	-0.0617066	0.950796	0.999935	ARID4A	NO
ENSG00000032389	407.385	-0.686562	0.679385	-1.01056	0.312225	0.999935	EIPR1	NO
ENSG00000032444	125.165	0.531116	1.17287	0.452834	0.650668	0.999935	PNPLA6	NO
ENSG00000032742	872.783	-0.0261538	0.574425	-0.0455304	0.963685	0.999935	IFT88	NO
ENSG00000033011	320.865	1.62476	1.20061	1.35329	0.175965	0.999935	ALG1	NO
ENSG00000033030	703.696	-0.518338	0.465697	-1.11304	0.265693	0.999935	ZCCHC8	NO
ENSG00000033050	221.72	0.493581	0.593855	0.831148	0.40589	0.999935	ABCF2	NO
ENSG00000033100	385.876	0.0764391	1.50551	0.0507727	0.959507	0.999935	CHPF2	NO
ENSG00000033122	285.721	0.651595	0.684713	0.951632	0.341284	0.999935	LRRC7	NO
ENSG00000033170	427.087	-0.432783	1.12842	-0.383529	0.701328	0.999935	FUT8	NO
ENSG00000033178	1710.86	-0.486023	0.624362	-0.778432	0.436314	0.999935	UBA6	NO
ENSG00000033327	211.207	0.468844	1.0099	0.464246	0.642471	0.999935	GAB2	NO
ENSG00000033627	1515.2	0.348226	0.811934	0.428885	0.668007	0.999935	ATP6V0A1	NO
ENSG00000033800	1268.5	0.891467	0.572544	1.55703	0.119464	0.999935	PIAS1	NO
ENSG00000033867	1067.51	-0.747995	1.23625	-0.605053	0.545144	0.999935	SLC4A7	NO
ENSG00000034053	664.223	-1.48853	0.74031	-2.01069	0.0443584	0.999935	APBA2	DOWN
ENSG00000034152	249.563	-0.434239	1.52739	-0.284301	0.77618	0.999935	MAP2K3	NO
ENSG00000034510	18217.2	-0.605901	0.895466	-0.676632	0.49864	0.999935	TMSB10	NO
ENSG00000034533	161.661	0.220373	0.96752	0.227771	0.819824	0.999935	ASTE1	NO
ENSG00000034677	2643.03	0.0152972	0.681596	0.0224432	0.982094	0.999935	RNF19A	NO
ENSG00000034693	623.083	-1.15018	1.60558	-0.716367	0.473765	0.999935	PEX3	NO
ENSG00000034713	4424.95	-1.26422	0.623323	-2.02819	0.0425405	0.999935	GABARAPL2	DOWN
ENSG00000035115	811.28	-0.135124	0.660171	-0.20468	0.837822	0.999935	SH3YL1	NO
ENSG00000035141	1327.78	-0.373731	0.708381	-0.527585	0.597787	0.999935	FAM136A	NO
ENSG00000035403	1727.73	0.511877	0.637956	0.80237	0.422339	0.999935	VCL	NO
ENSG00000035499	45.9108	-1.30548	1.37836	-0.947125	0.343575	0.999935	DEPDC1B	NO
ENSG00000035681	926.669	0.140205	0.428456	0.327234	0.743491	0.999935	NSMAF	NO
ENSG00000035687	340.516	-1.27884	1.02535	-1.24723	0.212314	0.999935	ADSS2	NO
ENSG00000035862	1045.35	-0.606492	1.06097	-0.571636	0.567568	0.999935	TIMP2	NO
ENSG00000035928	1065.9	-0.106809	0.58138	-0.183717	0.854236	0.999935	RFC1	NO
ENSG00000036054	1249.74	0.642477	0.815495	0.787836	0.430793	0.999935	TBC1D23	NO
ENSG00000036257	722.183	0.434736	0.659916	0.658774	0.510041	0.999935	CUL3	NO
ENSG00000036448	20.1652	-0.405186	1.81735	-0.222954	0.823571	0.999935	MYOM2	NO
ENSG00000036530	175.623	0.0825959	0.860957	0.095935	0.923572	0.999935	CYP46A1	NO
ENSG00000036549	828.861	0.610175	0.833987	0.731637	0.46439	0.999935	ZZZ3	NO
ENSG00000036828	15.2836	0.925621	2.22191	0.416589	0.676979	0.999935	CASR	NO
ENSG00000037042	526.536	0.0720883	0.736927	0.0978227	0.922073	0.999935	TUBG2	NO
ENSG00000037241	1020.62	-1.12039	1.49009	-0.751894	0.452115	0.999935	RPL26L1	NO
ENSG00000037280	36.1603	0.602161	1.83768	0.327675	0.743158	0.999935	FLT4	NO
ENSG00000037474	924.419	0.457679	0.570293	0.802534	0.422244	0.999935	NSUN2	NO
ENSG00000037637	816.653	0.961887	0.951642	1.01077	0.312129	0.999935	FBXO42	NO
ENSG00000037749	208.464	-0.314038	0.954672	-0.328948	0.742195	0.999935	MFAP3	NO
ENSG00000038002	563.232	0.357734	1.67739	0.213268	0.831118	0.999935	AGA	NO
ENSG00000038210	201.412	0.0163855	1.24663	0.0131438	0.989513	0.999935	PI4K2B	NO
ENSG00000038219	2440.2	0.250754	0.484257	0.517811	0.60459	0.999935	BOD1L1	NO
ENSG00000038274	1230.25	-0.62458	0.979024	-0.637962	0.523498	0.999935	MAT2B	NO
ENSG00000038295	52.6748	1.85376	1.0914	1.69852	0.08941	0.999935	TLL1	NO
ENSG00000038358	756.928	1.53223	1.74417	0.878487	0.379679	0.999935	EDC4	NO
ENSG00000038382	933.444	0.438619	0.560439	0.782635	0.433842	0.999935	TRIO	NO
ENSG00000038427	3012.25	0.23455	1.41476	0.165788	0.868324	0.999935	VCAN	NO
ENSG00000038532	466.077	0.279093	0.716809	0.389354	0.697014	0.999935	CLEC16A	NO
ENSG00000039068	98.6294	-2.50092	1.62541	-1.53864	0.123891	0.999935	CDH1	NO
ENSG00000039123	775.305	0.262819	0.671913	0.39115	0.695686	0.999935	MTREX	NO
ENSG00000039139	137.917	-0.345971	1.52286	-0.227185	0.82028	0.999935	DNAH5	NO
ENSG00000039319	1426.81	0.318786	0.643067	0.495727	0.620087	0.999935	ZFYVE16	NO
ENSG00000039523	221.9	0.7298	0.707395	1.03167	0.302225	0.999935	RIPOR1	NO
ENSG00000039560	662.38	1.15788	1.06334	1.08891	0.276191	0.999935	RAI14	NO
ENSG00000039600	2.53514	1.42672	2.66447	0.53546	0.592332	0.999935	SOX30	NO
ENSG00000039650	783.222	0.229767	0.609564	0.376937	0.70622	0.999935	PNKP	NO
ENSG00000039987	2.48346	4.12731	4.50328	0.916512	0.359398	0.999935	BEST2	NO
ENSG00000040199	177.64	0.0501972	0.615096	0.0816086	0.934958	0.999935	PHLPP2	NO
ENSG00000040275	383.235	0.262125	0.979404	0.267638	0.788978	0.999935	SPDL1	NO
ENSG00000040341	700.54	0.258503	0.600647	0.430374	0.666924	0.999935	STAU2	NO
ENSG00000040487	439.94	0.459956	0.828278	0.555316	0.578679	0.999935	SLC66A1	NO
ENSG00000040531	222.859	0.706595	1.00447	0.703449	0.481776	0.999935	CTNS	NO
ENSG00000040608	295.83	2.3304	1.65234	1.41036	0.158432	0.999935	RTN4R	NO
ENSG00000040633	610.51	-0.292405	1.52047	-0.192312	0.847498	0.999935	PHF23	NO
ENSG00000040731	194.467	1.80826	1.55933	1.15964	0.246196	0.999935	CDH10	NO
ENSG00000040933	823.428	-0.450159	0.768348	-0.58588	0.557956	0.999935	INPP4A	NO
ENSG00000041357	4252.43	-1.08584	0.802813	-1.35254	0.176202	0.999935	PSMA4	NO
ENSG00000041515	419.807	-0.296905	1.65913	-0.178952	0.857975	0.999935	MYO16	NO
ENSG00000041802	578.773	1.06879	0.630534	1.69506	0.0900646	0.999935	LSG1	NO
ENSG00000041880	318.982	-0.432023	1.06666	-0.405022	0.685461	0.999935	PARP3	NO
ENSG00000041982	2111.09	0.538294	0.77178	0.697471	0.485508	0.999935	TNC	NO
ENSG00000041988	675.5	0.44569	0.891332	0.500027	0.617056	0.999935	THAP3	NO
ENSG00000042062	338.695	-1.77975	1.14576	-1.55334	0.120343	0.999935	RIPOR3	NO
ENSG00000042088	320.629	-0.232485	0.464455	-0.500554	0.616685	0.999935	TDP1	NO
ENSG00000042286	157.328	0.136051	1.15515	0.117778	0.906244	0.999935	AIFM2	NO
ENSG00000042304	23.456	3.15586	2.68944	1.17343	0.240624	0.999935	C2orf83	NO
ENSG00000042317	348.891	-1.02092	1.48229	-0.688745	0.490984	0.999935	SPATA7	NO
ENSG00000042429	312.435	0.215815	0.659397	0.327291	0.743448	0.999935	MED17	NO
ENSG00000042445	180.231	0.0332926	1.33995	0.0248461	0.980178	0.999935	RETSAT	NO
ENSG00000042753	1180.58	0.0540098	0.567513	0.0951692	0.92418	0.999935	AP2S1	NO
ENSG00000042781	39.1498	0.189003	1.87229	0.100947	0.919592	0.999935	USH2A	NO
ENSG00000042813	2.01085	1.371	4.01021	0.341878	0.732443	0.999935	ZPBP	NO
ENSG00000042832	12.9456	-3.45276	2.08572	-1.65543	0.0978373	0.999935	TG	NO
ENSG00000042980	106.765	3.59135	1.36177	2.63727	0.00835751	0.824463	ADAM28	UP
ENSG00000043039	18.5317	-0.0445976	2.19784	-0.0202915	0.983811	0.999935	BARX2	NO
ENSG00000043093	323.656	-0.80143	0.606833	-1.32068	0.186609	0.999935	DCUN1D1	NO
ENSG00000043143	123.36	1.61369	1.343	1.20155	0.229537	0.999935	JADE2	NO
ENSG00000043355	156.131	0.455884	1.37807	0.330813	0.740786	0.999935	ZIC2	NO
ENSG00000043514	488.369	-0.551304	0.566843	-0.972588	0.330758	0.999935	TRIT1	NO
ENSG00000043591	76.2199	6.46938	1.7567	3.6827	0.000230778	0.0815343	ADRB1	UP
ENSG00000044090	559.62	2.78871	0.838628	3.32532	0.000883158	0.21995	CUL7	UP
ENSG00000044115	1864.76	0.0197618	0.71395	0.0276795	0.977918	0.999935	CTNNA1	NO
ENSG00000044446	202.155	0.0782617	1.48763	0.0526082	0.958044	0.999935	PHKA2	NO
ENSG00000044459	845.562	0.0694752	0.731558	0.0949688	0.92434	0.999935	CNTLN	NO
ENSG00000044524	303.901	1.69264	1.06467	1.58982	0.111875	0.999935	EPHA3	NO
ENSG00000044574	11491.4	-0.0457493	0.57353	-0.0797678	0.936422	0.999935	HSPA5	NO
ENSG00000046647	407.71	-1.25177	1.58085	-0.791835	0.428457	0.999935	GEMIN8	NO
ENSG00000046651	2855.06	-1.28813	0.637589	-2.02031	0.043351	0.999935	OFD1	DOWN
ENSG00000046653	11508.8	-2.40001	0.769543	-3.11875	0.00181622	0.368383	GPM6B	DOWN
ENSG00000046889	290.166	-0.838811	0.925173	-0.906653	0.36459	0.999935	PREX2	NO
ENSG00000047056	744.835	0.345869	0.527931	0.65514	0.512378	0.999935	WDR37	NO
ENSG00000047188	1155.13	0.0185959	0.563786	0.032984	0.973687	0.999935	YTHDC2	NO
ENSG00000047230	294.066	-1.00401	0.961927	-1.04375	0.2966	0.999935	CTPS2	NO
ENSG00000047249	1038.31	-0.45381	0.467739	-0.970221	0.331936	0.999935	ATP6V1H	NO
ENSG00000047315	1732.78	-0.197873	0.744822	-0.265665	0.790497	0.999935	POLR2B	NO
ENSG00000047346	539.074	-0.474718	1.1396	-0.416566	0.676996	0.999935	FAM214A	NO
ENSG00000047410	2808.98	0.666891	0.565333	1.17964	0.238142	0.999935	TPR	NO
ENSG00000047457	660.013	3.60279	1.96927	1.8295	0.0673247	0.999935	CP	NO
ENSG00000047579	645.809	-1.02267	1.50685	-0.678679	0.497342	0.999935	DTNBP1	NO
ENSG00000047597	34.6172	-2.93539	1.99445	-1.47178	0.14108	0.999935	XK	NO
ENSG00000047617	95.559	3.27177	2.74917	1.1901	0.234009	0.999935	ANO2	NO
ENSG00000047621	371.909	0.420791	1.31213	0.320694	0.748442	0.999935	C12orf4	NO
ENSG00000047634	523.262	-0.34128	0.729107	-0.46808	0.639728	0.999935	SCML1	NO
ENSG00000047644	210.64	1.29423	1.3993	0.924912	0.355012	0.999935	WWC3	NO
ENSG00000047648	197.954	2.3819	1.46444	1.62649	0.103844	0.999935	ARHGAP6	NO
ENSG00000047662	28.564	1.8117	1.84257	0.983245	0.325487	0.999935	FAM184B	NO
ENSG00000047849	1976.35	0.321776	0.538823	0.597183	0.550385	0.999935	MAP4	NO
ENSG00000047932	1295.73	-0.553978	0.799573	-0.692843	0.488408	0.999935	GOPC	NO
ENSG00000048028	294.206	0.405119	0.902403	0.448934	0.653479	0.999935	USP28	NO
ENSG00000048052	277.311	0.740518	1.05584	0.701357	0.48308	0.999935	HDAC9	NO
ENSG00000048140	670.616	0.336573	0.77046	0.436848	0.662222	0.999935	TSPAN17	NO
ENSG00000048162	927.454	-0.15084	0.78263	-0.192734	0.847167	0.999935	NOP16	NO
ENSG00000048342	376.573	-0.728178	1.24343	-0.585619	0.558132	0.999935	CC2D2A	NO
ENSG00000048392	689.253	-0.854602	0.77757	-1.09907	0.271739	0.999935	RRM2B	NO
ENSG00000048405	712.12	-0.284985	0.871128	-0.327145	0.743558	0.999935	ZNF800	NO
ENSG00000048540	468.953	-0.66536	1.02766	-0.647452	0.517339	0.999935	LMO3	NO
ENSG00000048544	734.252	-0.464096	1.46711	-0.316332	0.75175	0.999935	MRPS10	NO
ENSG00000048649	1956.14	0.543026	0.734558	0.739255	0.459752	0.999935	RSF1	NO
ENSG00000048707	749.193	0.225652	1.01299	0.222759	0.823723	0.999935	VPS13D	NO
ENSG00000048740	1337.54	0.472893	0.832651	0.567937	0.570078	0.999935	CELF2	NO
ENSG00000048828	725.708	0.0102296	0.599881	0.0170528	0.986395	0.999935	FAM120A	NO
ENSG00000048991	508.136	0.366548	0.951175	0.385364	0.699968	0.999935	R3HDM1	NO
ENSG00000049089	733.365	-0.796782	1.21824	-0.654042	0.513084	0.999935	COL9A2	NO
ENSG00000049167	198.114	-0.396375	0.738729	-0.536563	0.591569	0.999935	ERCC8	NO
ENSG00000049192	1313.69	-1.23033	0.833712	-1.47573	0.140016	0.999935	ADAMTS6	NO
ENSG00000049239	497.511	1.63195	0.998517	1.63437	0.10218	0.999935	H6PD	NO
ENSG00000049245	802.717	-0.949893	0.910123	-1.0437	0.296625	0.999935	VAMP3	NO
ENSG00000049246	707.108	-0.0787448	1.10084	-0.0715316	0.942975	0.999935	PER3	NO
ENSG00000049247	16.4754	-2.81976	1.88631	-1.49486	0.134952	0.999935	UTS2	NO
ENSG00000049249	72.9203	2.24422	2.08985	1.07386	0.282884	0.999935	TNFRSF9	NO
ENSG00000049323	1405.13	-0.548658	1.22772	-0.446893	0.654953	0.999935	LTBP1	NO
ENSG00000049449	1387.61	-0.432189	0.612766	-0.705309	0.480618	0.999935	RCN1	NO
ENSG00000049540	1693.17	-0.00348455	1.28743	-0.00270659	0.99784	1	ELN	NO
ENSG00000049541	636.02	0.332847	0.895829	0.371552	0.710226	0.999935	RFC2	NO
ENSG00000049618	1545.64	0.547945	0.644294	0.850459	0.39507	0.999935	ARID1B	NO
ENSG00000049656	884.558	0.124798	0.823375	0.151568	0.879527	0.999935	CLPTM1L	NO
ENSG00000049759	703.32	0.901181	0.793662	1.13547	0.256178	0.999935	NEDD4L	NO
ENSG00000049769	156.942	1.96712	1.46615	1.34169	0.179695	0.999935	PPP1R3F	NO
ENSG00000049860	2377.62	-0.895232	1.28497	-0.696695	0.485994	0.999935	HEXB	NO
ENSG00000049883	410.573	-0.803139	0.829269	-0.968491	0.332799	0.999935	PTCD2	NO
ENSG00000050030	37.7827	3.12813	1.98049	1.57947	0.114227	0.999935	NEXMIF	NO
ENSG00000050130	2957.83	-0.714757	0.710731	-1.00566	0.314577	0.999935	JKAMP	NO
ENSG00000050165	2496.09	-0.61549	0.532266	-1.15636	0.247535	0.999935	DKK3	NO
ENSG00000050327	4.63332	1.44414	3.1684	0.455794	0.648538	0.999935	ARHGEF5	NO
ENSG00000050344	187.749	1.32472	1.13815	1.16393	0.244454	0.999935	NFE2L3	NO
ENSG00000050393	323.357	-1.14222	1.4344	-0.796305	0.425855	0.999935	MCUR1	NO
ENSG00000050405	1355.9	-0.244488	0.726808	-0.336386	0.73658	0.999935	LIMA1	NO
ENSG00000050426	729.535	0.561985	0.621372	0.904425	0.36577	0.999935	LETMD1	NO
ENSG00000050438	457.257	-0.0822349	1.00652	-0.0817024	0.934883	0.999935	SLC4A8	NO
ENSG00000050555	77.0562	1.44342	1.83043	0.788569	0.430364	0.999935	LAMC3	NO
ENSG00000050628	126.789	5.03887	1.62046	3.10953	0.00187387	0.368383	PTGER3	UP
ENSG00000050730	28.5821	0.944459	1.49804	0.630463	0.528392	0.999935	TNIP3	NO
ENSG00000050748	277.476	0.319149	0.889802	0.358674	0.719839	0.999935	MAPK9	NO
ENSG00000050767	247.173	2.74497	1.43117	1.91799	0.0551128	0.999935	COL23A1	NO
ENSG00000050820	782.114	0.416656	0.698452	0.596542	0.550813	0.999935	BCAR1	NO
ENSG00000051009	1119.38	0.296484	0.882884	0.335813	0.737012	0.999935	FHIP1B	NO
ENSG00000051108	4795.93	-0.118821	0.765335	-0.155253	0.876622	0.999935	HERPUD1	NO
ENSG00000051128	267.535	1.14282	1.223	0.934446	0.350074	0.999935	HOMER3	NO
ENSG00000051180	124.157	0.830203	1.25773	0.660083	0.5092	0.999935	RAD51	NO
ENSG00000051341	143.527	0.77941	0.955573	0.815647	0.414702	0.999935	POLQ	NO
ENSG00000051382	291.09	-0.811639	1.31634	-0.616589	0.537506	0.999935	PIK3CB	NO
ENSG00000051523	1207.12	0.779687	0.910133	0.856674	0.391625	0.999935	CYBA	NO
ENSG00000051596	110.451	0.965072	0.938777	1.02801	0.303945	0.999935	THOC3	NO
ENSG00000051620	838.462	-0.499354	0.556741	-0.896924	0.369759	0.999935	HEBP2	NO
ENSG00000051825	621.785	-0.240325	0.716725	-0.335309	0.737392	0.999935	MPHOSPH9	NO
ENSG00000052126	1694.44	0.475495	0.480023	0.990567	0.321897	0.999935	PLEKHA5	NO
ENSG00000052723	869.047	-0.0420505	0.615648	-0.0683029	0.945545	0.999935	SIKE1	NO
ENSG00000052749	333.84	-0.0212651	0.818891	-0.0259681	0.979283	0.999935	RRP12	NO
ENSG00000052795	545.285	0.37409	1.3536	0.276366	0.782267	0.999935	FNIP2	NO
ENSG00000052802	3856.18	-1.08013	0.714934	-1.51081	0.130837	0.999935	MSMO1	NO
ENSG00000052841	1741.37	0.0372302	0.832954	0.0446966	0.964349	0.999935	TTC17	NO
ENSG00000052850	54.068	2.09453	2.73515	0.765784	0.443805	0.999935	ALX4	NO
ENSG00000053108	18.9731	0.371522	2.44154	0.152167	0.879055	0.999935	FSTL4	NO
ENSG00000053254	385.712	-0.216396	1.15477	-0.187394	0.851352	0.999935	FOXN3	NO
ENSG00000053371	835.362	-0.175987	0.948486	-0.185546	0.852801	0.999935	AKR7A2	NO
ENSG00000053372	702.612	-0.160823	0.787959	-0.2041	0.838275	0.999935	MRTO4	NO
ENSG00000053438	1413.64	5.28838	1.89672	2.78818	0.00530058	0.706371	NNAT	UP
ENSG00000053501	885.363	0.93917	1.2008	0.782118	0.434146	0.999935	USE1	NO
ENSG00000053524	66.3006	0.083227	1.16571	0.0713957	0.943083	0.999935	MCF2L2	NO
ENSG00000053747	57.7738	1.0605	1.17724	0.900833	0.367677	0.999935	LAMA3	NO
ENSG00000053770	605.508	-0.102726	0.830563	-0.123682	0.901567	0.999935	AP5M1	NO
ENSG00000053900	1142.55	-1.20759	0.690749	-1.74823	0.0804247	0.999935	ANAPC4	NO
ENSG00000053918	30.1777	1.4442	2.24147	0.644307	0.519376	0.999935	KCNQ1	NO
ENSG00000054116	2427.43	-0.820709	0.724743	-1.13241	0.25746	0.999935	TRAPPC3	NO
ENSG00000054118	1346	0.664472	0.556123	1.19483	0.232154	0.999935	THRAP3	NO
ENSG00000054148	6996.24	-0.798783	0.939615	-0.850117	0.39526	0.999935	PHPT1	NO
ENSG00000054267	3090.78	0.264918	0.545121	0.485979	0.626982	0.999935	ARID4B	NO
ENSG00000054277	42.1748	-0.955138	1.07038	-0.892338	0.372212	0.999935	OPN3	NO
ENSG00000054282	1314.21	-0.0958261	0.738458	-0.129765	0.896752	0.999935	SDCCAG8	NO
ENSG00000054356	1043.15	-0.274513	1.01884	-0.269436	0.787594	0.999935	PTPRN	NO
ENSG00000054392	131.278	0.934609	1.29422	0.722139	0.470209	0.999935	HHAT	NO
ENSG00000054523	2025.55	-0.192531	0.532591	-0.361498	0.717727	0.999935	KIF1B	NO
ENSG00000054598	98.3157	-1.62785	1.15646	-1.40761	0.159246	0.999935	FOXC1	NO
ENSG00000054611	329.779	-0.246339	1.38381	-0.178015	0.858711	0.999935	TBC1D22A	NO
ENSG00000054654	936.962	0.681239	0.663735	1.02637	0.304717	0.999935	SYNE2	NO
ENSG00000054690	89.6906	0.608145	1.29601	0.469245	0.638894	0.999935	PLEKHH1	NO
ENSG00000054793	692.419	-0.0703314	0.717304	-0.0980497	0.921893	0.999935	ATP9A	NO
ENSG00000054803	12.0564	-1.39221	2.43534	-0.57167	0.567545	0.999935	CBLN4	NO
ENSG00000054965	346.872	0.432794	0.839228	0.515705	0.606061	0.999935	FAM168A	NO
ENSG00000054967	85.1792	-2.44757	1.62502	-1.50618	0.132021	0.999935	RELT	NO
ENSG00000054983	222.401	0.756861	1.10549	0.684636	0.493574	0.999935	GALC	NO
ENSG00000055044	2251.68	-0.235686	0.612831	-0.384586	0.700544	0.999935	NOP58	NO
ENSG00000055070	409.028	-0.0757586	0.598049	-0.126676	0.899197	0.999935	SZRD1	NO
ENSG00000055118	708.644	1.66096	1.33665	1.24263	0.214004	0.999935	KCNH2	NO
ENSG00000055130	893.717	0.0921502	0.470247	0.195961	0.84464	0.999935	CUL1	NO
ENSG00000055147	484.728	-0.0531145	1.57001	-0.0338307	0.973012	0.999935	FAM114A2	NO
ENSG00000055163	1277.98	1.02396	1.04459	0.980255	0.32696	0.999935	CYFIP2	NO
ENSG00000055208	353.554	-0.914305	0.903522	-1.01193	0.31157	0.999935	TAB2	NO
ENSG00000055211	1259.51	-0.346817	0.515598	-0.672649	0.501171	0.999935	GINM1	NO
ENSG00000055332	752.95	1.33898	1.42964	0.936588	0.34897	0.999935	EIF2AK2	NO
ENSG00000055483	670.907	0.815861	0.64854	1.258	0.208393	0.999935	USP36	NO
ENSG00000055609	1567.11	0.191517	0.695946	0.275189	0.783171	0.999935	KMT2C	NO
ENSG00000055917	962.053	-0.113059	0.70828	-0.159625	0.873176	0.999935	PUM2	NO
ENSG00000055950	1695.68	-0.313949	0.796647	-0.394087	0.693516	0.999935	MRPL43	NO
ENSG00000055957	36.5684	-1.67775	2.04064	-0.822166	0.410983	0.999935	ITIH1	NO
ENSG00000056050	1022.68	-0.313374	0.879077	-0.35648	0.721481	0.999935	HPF1	NO
ENSG00000056097	2088.46	0.00974266	0.648497	0.0150234	0.988013	0.999935	ZFR	NO
ENSG00000056277	286.895	-0.160183	0.666219	-0.240436	0.809992	0.999935	ZNF280C	NO
ENSG00000056586	575.45	-0.0886364	0.878476	-0.100898	0.919631	0.999935	RC3H2	NO
ENSG00000056736	176.984	-1.3792	0.91818	-1.5021	0.133072	0.999935	IL17RB	NO
ENSG00000056972	299.381	-1.06768	0.950993	-1.1227	0.261567	0.999935	TRAF3IP2	NO
ENSG00000056998	221.177	-2.48822	1.36283	-1.82578	0.0678839	0.999935	GYG2	NO
ENSG00000057019	1619.78	0.420944	0.670126	0.628156	0.529902	0.999935	DCBLD2	NO
ENSG00000057149	6.91893	2.01242	3.16738	0.63536	0.525194	0.999935	SERPINB3	NO
ENSG00000057252	572.549	-0.354981	0.622056	-0.570658	0.568232	0.999935	SOAT1	NO
ENSG00000057294	194.175	2.80952	1.0596	2.6515	0.00801351	0.817055	PKP2	UP
ENSG00000057468	17.0435	1.6598	2.15218	0.771221	0.440576	0.999935	MSH4	NO
ENSG00000057593	18.9875	-0.24956	1.74104	-0.14334	0.886022	0.999935	F7	NO
ENSG00000057608	1825.34	-0.467828	0.675058	-0.693019	0.488297	0.999935	GDI2	NO
ENSG00000057663	830.488	-0.15966	0.854317	-0.186886	0.85175	0.999935	ATG5	NO
ENSG00000057704	150.846	0.602501	1.55223	0.388151	0.697904	0.999935	TMCC3	NO
ENSG00000057757	900.189	0.499831	0.923097	0.541471	0.588183	0.999935	PITHD1	NO
ENSG00000057935	684.041	0.342758	0.576387	0.594666	0.552067	0.999935	MTA3	NO
ENSG00000058056	482.033	0.0217866	1.06165	0.0205214	0.983627	0.999935	USP13	NO
ENSG00000058063	341.675	0.705643	0.607935	1.16072	0.245756	0.999935	ATP11B	NO
ENSG00000058085	79.6286	1.09862	2.33641	0.470219	0.638199	0.999935	LAMC2	NO
ENSG00000058091	444.755	0.988256	1.43105	0.690581	0.489829	0.999935	CDK14	NO
ENSG00000058262	2989.77	0.159333	0.564614	0.282198	0.777791	0.999935	SEC61A1	NO
ENSG00000058272	2355.88	0.175797	0.546459	0.321702	0.747678	0.999935	PPP1R12A	NO
ENSG00000058335	29.8975	1.96758	1.77416	1.10903	0.267419	0.999935	RASGRF1	NO
ENSG00000058404	563.894	0.923204	1.39618	0.661235	0.508462	0.999935	CAMK2B	NO
ENSG00000058453	417.003	0.835416	0.568534	1.46942	0.141719	0.999935	CROCC	NO
ENSG00000058600	595.129	-1.01968	1.36914	-0.744764	0.456414	0.999935	POLR3E	NO
ENSG00000058668	1615.65	0.652125	0.858271	0.759813	0.447367	0.999935	ATP2B4	NO
ENSG00000058673	7.38771	1.55702	2.05348	0.758234	0.448311	0.999935	ZC3H11A	NO
ENSG00000058729	705.681	0.550181	0.974512	0.56457	0.572366	0.999935	RIOK2	NO
ENSG00000058799	481.523	-0.444943	0.96901	-0.459172	0.646111	0.999935	YIPF1	NO
ENSG00000058804	315.417	-0.613838	0.844568	-0.726807	0.467344	0.999935	NDC1	NO
ENSG00000058866	133.017	-0.812272	1.11906	-0.725849	0.467931	0.999935	DGKG	NO
ENSG00000059122	504.84	0.0397025	0.714006	0.0556053	0.955656	0.999935	FLYWCH1	NO
ENSG00000059145	176.435	0.00359835	1.24778	0.00288381	0.997699	1	UNKL	NO
ENSG00000059377	23.2402	0.4758	1.44515	0.329238	0.741975	0.999935	TBXAS1	NO
ENSG00000059378	149.874	1.63541	1.37781	1.18697	0.235241	0.999935	PARP12	NO
ENSG00000059588	1218.95	-0.634227	0.998025	-0.635482	0.525114	0.999935	TARBP1	NO
ENSG00000059691	540.601	0.353419	0.680513	0.519342	0.603522	0.999935	GATB	NO
ENSG00000059728	337.439	-0.50545	0.785943	-0.643113	0.520151	0.999935	MXD1	NO
ENSG00000059758	814.451	-0.590875	0.691537	-0.854437	0.392863	0.999935	CDK17	NO
ENSG00000059769	377.628	-0.316899	0.553281	-0.572763	0.566805	0.999935	DNAJC25	NO
ENSG00000059804	1171.02	-0.568795	0.717105	-0.793183	0.427671	0.999935	SLC2A3	NO
ENSG00000059915	508.958	1.08666	0.933391	1.1642	0.244341	0.999935	PSD	NO
ENSG00000060069	188.294	0.373064	1.19255	0.312828	0.754411	0.999935	CTDP1	NO
ENSG00000060138	2026.48	-0.284472	1.20674	-0.235736	0.813637	0.999935	YBX3	NO
ENSG00000060237	772.853	0.673961	0.550862	1.22347	0.221154	0.999935	WNK1	NO
ENSG00000060339	2404.17	-0.0105581	0.605446	-0.0174386	0.986087	0.999935	CCAR1	NO
ENSG00000060491	647.199	1.47007	0.738458	1.99073	0.0465103	0.999935	OGFR	UP
ENSG00000060558	6.83028	2.7833	3.40993	0.816234	0.414366	0.999935	GNA15	NO
ENSG00000060642	420.391	-0.479155	1.081	-0.44325	0.657585	0.999935	PIGV	NO
ENSG00000060656	172.476	2.88536	1.24524	2.31712	0.0204974	0.999935	PTPRU	UP
ENSG00000060688	1433.35	-0.229197	0.920135	-0.249091	0.803291	0.999935	SNRNP40	NO
ENSG00000060709	363.996	2.68993	1.11013	2.42308	0.0153893	0.999935	RIMBP2	UP
ENSG00000060718	3887.43	-2.78535	0.607108	-4.58789	4.4774e-06	0.00400121	COL11A1	DOWN
ENSG00000060749	410.4	0.032566	1.30434	0.0249674	0.980081	0.999935	QSER1	NO
ENSG00000060762	2610.61	-1.83558	0.992619	-1.84923	0.0644241	0.999935	MPC1	NO
ENSG00000060971	1378.67	-0.0568897	0.954107	-0.0596262	0.952453	0.999935	ACAA1	NO
ENSG00000060982	1036.66	-0.728177	0.663937	-1.09676	0.272748	0.999935	BCAT1	NO
ENSG00000061273	428.65	1.56913	1.15148	1.36271	0.172972	0.999935	HDAC7	NO
ENSG00000061337	150.277	-0.0506073	0.930836	-0.0543676	0.956642	0.999935	LZTS1	NO
ENSG00000061492	2.63873	-3.43177	2.90334	-1.18201	0.237203	0.999935	WNT8A	NO
ENSG00000061656	29.5077	0.179058	2.13926	0.0837007	0.933294	0.999935	SPAG4	NO
ENSG00000061676	1710.25	0.167939	0.595411	0.282055	0.777901	0.999935	NCKAP1	NO
ENSG00000061794	792.313	-0.535915	0.616844	-0.868802	0.384955	0.999935	MRPS35	NO
ENSG00000061918	427.921	-0.236755	0.848839	-0.278917	0.780309	0.999935	GUCY1B1	NO
ENSG00000061936	1966.91	0.792098	0.854896	0.926543	0.354164	0.999935	SFSWAP	NO
ENSG00000061938	191.921	-0.918616	0.700735	-1.31093	0.189881	0.999935	TNK2	NO
ENSG00000061987	1254.5	1.08087	1.20424	0.897551	0.369425	0.999935	MON2	NO
ENSG00000062038	128.298	0.404304	0.98293	0.411325	0.680834	0.999935	CDH3	NO
ENSG00000062194	2466.51	-0.510352	1.19809	-0.425972	0.670128	0.999935	GPBP1	NO
ENSG00000062282	73.7374	3.21745	1.82151	1.76637	0.0773343	0.999935	DGAT2	NO
ENSG00000062370	122.648	0.284212	0.92929	0.305838	0.759728	0.999935	ZNF112	NO
ENSG00000062485	994.753	-0.58139	0.513821	-1.1315	0.257843	0.999935	CS	NO
ENSG00000062582	38.6196	-0.789831	1.23976	-0.637083	0.524071	0.999935	MRPS24	NO
ENSG00000062598	753.741	-0.168602	0.64808	-0.260156	0.794743	0.999935	ELMO2	NO
ENSG00000062650	783.424	0.0809031	0.746237	0.108415	0.913667	0.999935	WAPL	NO
ENSG00000062716	6741.79	-0.743824	0.727321	-1.02269	0.306454	0.999935	VMP1	NO
ENSG00000062725	1110.89	0.0848781	0.480648	0.176591	0.85983	0.999935	APPBP2	NO
ENSG00000062822	175.564	0.0534111	1.2931	0.0413047	0.967053	0.999935	POLD1	NO
ENSG00000063015	197.212	-1.36213	1.45606	-0.935484	0.349539	0.999935	SEZ6	NO
ENSG00000063046	527.174	0.400714	0.672305	0.596029	0.551156	0.999935	EIF4B	NO
ENSG00000063169	46.9884	-0.878777	1.49916	-0.586181	0.557754	0.999935	BICRA	NO
ENSG00000063176	221.537	1.3157	1.27875	1.02889	0.303529	0.999935	SPHK2	NO
ENSG00000063177	5263.09	-0.353347	0.585306	-0.603696	0.546046	0.999935	RPL18	NO
ENSG00000063180	397.787	1.92656	1.77662	1.08439	0.278192	0.999935	CA11	NO
ENSG00000063241	538.58	0.887931	1.36019	0.652799	0.513886	0.999935	ISOC2	NO
ENSG00000063244	169.034	0.572503	0.997614	0.573872	0.566054	0.999935	U2AF2	NO
ENSG00000063245	414.276	0.974014	0.951943	1.02319	0.30622	0.999935	EPN1	NO
ENSG00000063322	1159.1	-0.798909	0.639203	-1.24985	0.211353	0.999935	MED29	NO
ENSG00000063438	17.025	-5.08835	3.33598	-1.52529	0.127186	0.999935	AHRR	NO
ENSG00000063601	363.367	-0.0824276	1.28983	-0.0639058	0.949045	0.999935	MTMR1	NO
ENSG00000063660	994.969	-0.0761426	0.831189	-0.0916068	0.92701	0.999935	GPC1	NO
ENSG00000063761	184.48	-0.437644	1.56198	-0.280185	0.779336	0.999935	ADCK1	NO
ENSG00000063854	1375.55	-0.617134	1.46056	-0.422531	0.672637	0.999935	HAGH	NO
ENSG00000063978	739.508	-0.335842	0.64192	-0.523184	0.600846	0.999935	RNF4	NO
ENSG00000064012	135.865	-0.282116	1.56152	-0.180667	0.856629	0.999935	CASP8	NO
ENSG00000064042	997.553	0.0185423	0.603978	0.0307003	0.975509	0.999935	LIMCH1	NO
ENSG00000064102	448.622	0.187236	0.763768	0.245148	0.806341	0.999935	INTS13	NO
ENSG00000064115	1147.32	-0.627368	0.794634	-0.789505	0.429817	0.999935	TM7SF3	NO
ENSG00000064199	111.467	-0.49813	1.11515	-0.446694	0.655096	0.999935	SPA17	NO
ENSG00000064205	25.1284	1.64369	2.13604	0.769504	0.441594	0.999935	CCN5	NO
ENSG00000064225	296.878	0.487816	0.711593	0.685527	0.493012	0.999935	ST3GAL6	NO
ENSG00000064270	49.9442	1.68893	1.38707	1.21762	0.223367	0.999935	ATP2C2	NO
ENSG00000064300	399.454	1.07484	1.67423	0.641993	0.520878	0.999935	NGFR	NO
ENSG00000064309	213.862	2.4622	0.754228	3.26453	0.00109645	0.256267	CDON	UP
ENSG00000064313	790.468	0.385062	0.553258	0.695989	0.486435	0.999935	TAF2	NO
ENSG00000064393	471.754	0.218052	0.665904	0.327452	0.743326	0.999935	HIPK2	NO
ENSG00000064419	508.544	0.724151	0.752278	0.962611	0.335743	0.999935	TNPO3	NO
ENSG00000064490	903.549	-0.535649	1.38105	-0.387857	0.698122	0.999935	RFXANK	NO
ENSG00000064545	834.376	0.606781	0.820161	0.739832	0.459402	0.999935	TMEM161A	NO
ENSG00000064601	1399.54	0.637542	0.607026	1.05027	0.293594	0.999935	CTSA	NO
ENSG00000064607	1566.82	0.375133	0.562328	0.667108	0.504703	0.999935	SUGP2	NO
ENSG00000064651	512.638	1.03014	0.844223	1.22022	0.222381	0.999935	SLC12A2	NO
ENSG00000064652	318.133	-1.44515	1.36084	-1.06195	0.288256	0.999935	SNX24	NO
ENSG00000064655	35.448	1.91534	1.42854	1.34076	0.179998	0.999935	EYA2	NO
ENSG00000064666	470.822	1.77608	1.23441	1.43881	0.150203	0.999935	CNN2	NO
ENSG00000064687	535.273	1.60953	1.10896	1.45139	0.146671	0.999935	ABCA7	NO
ENSG00000064692	687.163	-0.729052	0.660272	-1.10417	0.269519	0.999935	SNCAIP	NO
ENSG00000064703	458.212	0.391321	1.35427	0.288952	0.772618	0.999935	DDX20	NO
ENSG00000064726	736.756	-0.664678	1.24154	-0.535365	0.592397	0.999935	BTBD1	NO
ENSG00000064763	71.1926	3.97878	1.51937	2.61871	0.00882639	0.832861	FAR2	UP
ENSG00000064787	73.8486	-2.24076	1.62112	-1.38223	0.1669	0.999935	BCAS1	NO
ENSG00000064886	293.075	-1.32735	1.20958	-1.09736	0.272482	0.999935	CHI3L2	NO
ENSG00000064932	96.5451	0.974639	1.09877	0.887026	0.375065	0.999935	SBNO2	NO
ENSG00000064933	1423.67	-0.538244	0.543061	-0.99113	0.321622	0.999935	PMS1	NO
ENSG00000064961	1077.86	-0.271269	0.932018	-0.291055	0.771009	0.999935	HMG20B	NO
ENSG00000064995	934.916	-0.429784	0.81036	-0.530362	0.595861	0.999935	TAF11	NO
ENSG00000064999	506.587	0.36893	0.915645	0.402918	0.687008	0.999935	ANKS1A	NO
ENSG00000065000	1223.5	0.474231	0.622802	0.761447	0.44639	0.999935	AP3D1	NO
ENSG00000065029	894.349	0.793605	0.841549	0.943028	0.345667	0.999935	ZNF76	NO
ENSG00000065054	165.127	1.61448	1.69371	0.953221	0.340478	0.999935	SLC9A3R2	NO
ENSG00000065057	426.293	0.886674	1.41026	0.628733	0.529524	0.999935	NTHL1	NO
ENSG00000065060	279.413	1.51842	0.997198	1.52269	0.127837	0.999935	UHRF1BP1	NO
ENSG00000065135	1846.52	-0.418805	0.495866	-0.844594	0.398338	0.999935	GNAI3	NO
ENSG00000065150	933.243	-0.471499	0.978258	-0.481978	0.629822	0.999935	IPO5	NO
ENSG00000065154	2307.15	-0.541872	0.814171	-0.665551	0.505698	0.999935	OAT	NO
ENSG00000065183	706.255	0.26105	0.862722	0.302589	0.762203	0.999935	WDR3	NO
ENSG00000065243	1639.79	1.04313	0.902528	1.15579	0.247768	0.999935	PKN2	NO
ENSG00000065268	1477.4	0.250324	0.834499	0.299969	0.764201	0.999935	WDR18	NO
ENSG00000065308	409.452	-0.159928	0.610297	-0.26205	0.793283	0.999935	TRAM2	NO
ENSG00000065320	144.058	-0.200469	1.45922	-0.137381	0.89073	0.999935	NTN1	NO
ENSG00000065325	3.3923	2.18767	3.07155	0.712238	0.476317	0.999935	GLP2R	NO
ENSG00000065328	156.992	-0.368422	1.59903	-0.230403	0.817779	0.999935	MCM10	NO
ENSG00000065357	517.823	-0.459512	0.619926	-0.741237	0.45855	0.999935	DGKA	NO
ENSG00000065361	119.455	1.93958	0.837265	2.31657	0.0205274	0.999935	ERBB3	UP
ENSG00000065371	1.09458	-1.38161	5.33632	-0.258907	0.795707	0.999935	ROPN1	NO
ENSG00000065413	577.53	0.0645302	0.649005	0.0994293	0.920797	0.999935	ANKRD44	NO
ENSG00000065427	1443.5	0.0244969	0.562161	0.0435764	0.965242	0.999935	KARS1	NO
ENSG00000065457	308.205	-0.0951612	1.01853	-0.0934296	0.925562	0.999935	ADAT1	NO
ENSG00000065485	981.064	-1.5559	1.04324	-1.4914	0.135856	0.999935	PDIA5	NO
ENSG00000065491	297.786	0.0130018	0.792955	0.0163967	0.986918	0.999935	TBC1D22B	NO
ENSG00000065518	3729.58	-0.347714	0.918062	-0.378748	0.704875	0.999935	NDUFB4	NO
ENSG00000065526	829.165	0.606376	0.656502	0.923647	0.35567	0.999935	SPEN	NO
ENSG00000065534	1451.99	1.28828	1.03721	1.24206	0.214213	0.999935	MYLK	NO
ENSG00000065548	2571.13	-0.462149	0.442039	-1.04549	0.295795	0.999935	ZC3H15	NO
ENSG00000065559	741.995	0.641268	0.618633	1.03659	0.299928	0.999935	MAP2K4	NO
ENSG00000065600	635.727	-2.23924	1.03709	-2.15915	0.0308386	0.999935	PACC1	DOWN
ENSG00000065609	559.05	0.77376	0.69277	1.11691	0.264033	0.999935	SNAP91	NO
ENSG00000065613	684.283	0.345186	0.594973	0.580171	0.561799	0.999935	SLK	NO
ENSG00000065615	184.002	0.278977	0.90081	0.309696	0.756792	0.999935	CYB5R4	NO
ENSG00000065618	26.9213	4.03592	2.86792	1.40726	0.159349	0.999935	COL17A1	NO
ENSG00000065665	751.597	-0.26775	0.637465	-0.420023	0.674468	0.999935	SEC61A2	NO
ENSG00000065675	39.311	4.44883	1.89817	2.34374	0.0190913	0.999935	PRKCQ	UP
ENSG00000065717	541.399	1.36992	1.19886	1.14269	0.253169	0.999935	TLE2	NO
ENSG00000065802	368.814	0.909079	0.787063	1.15503	0.248079	0.999935	ASB1	NO
ENSG00000065809	224.607	-0.152616	1.21557	-0.125552	0.900087	0.999935	FAM107B	NO
ENSG00000065833	117.123	-0.278076	1.48316	-0.187489	0.851277	0.999935	ME1	NO
ENSG00000065882	327.523	-0.0533116	0.88335	-0.0603517	0.951876	0.999935	TBC1D1	NO
ENSG00000065883	1385.51	1.13962	0.672328	1.69503	0.0900694	0.999935	CDK13	NO
ENSG00000065911	792.243	-0.186351	0.74838	-0.249006	0.803356	0.999935	MTHFD2	NO
ENSG00000065923	243.598	-0.723694	0.956456	-0.756641	0.449265	0.999935	SLC9A7	NO
ENSG00000065970	398.207	1.17177	0.608963	1.9242	0.0543295	0.999935	FOXJ2	NO
ENSG00000065978	502.85	-0.658281	0.884026	-0.74464	0.456489	0.999935	YBX1	NO
ENSG00000065989	142.598	0.573681	1.62431	0.353185	0.72395	0.999935	PDE4A	NO
ENSG00000066032	504.409	-0.365577	0.957379	-0.381852	0.702571	0.999935	CTNNA2	NO
ENSG00000066044	806.296	0.247022	0.730542	0.338135	0.735261	0.999935	ELAVL1	NO
ENSG00000066056	16.0654	1.00184	1.96967	0.508635	0.611008	0.999935	TIE1	NO
ENSG00000066084	833.16	1.03149	0.924665	1.11553	0.264625	0.999935	DIP2B	NO
ENSG00000066117	733.713	0.0435311	0.61151	0.0711863	0.943249	0.999935	SMARCD1	NO
ENSG00000066135	58.2442	0.483372	0.828888	0.583157	0.559788	0.999935	KDM4A	NO
ENSG00000066136	697.252	1.59574	1.32861	1.20106	0.229726	0.999935	NFYC	NO
ENSG00000066185	11.1196	0.0633793	2.13338	0.0297084	0.9763	0.999935	ZMYND12	NO
ENSG00000066230	24.6725	1.76987	2.29754	0.770336	0.441101	0.999935	SLC9A3	NO
ENSG00000066248	108.222	1.21224	1.25455	0.96627	0.333909	0.999935	NGEF	NO
ENSG00000066279	235.532	-0.658308	1.30165	-0.505748	0.613034	0.999935	ASPM	NO
ENSG00000066322	661.7	-0.738439	0.771037	-0.957722	0.338203	0.999935	ELOVL1	NO
ENSG00000066379	899.708	-1.21174	1.24338	-0.974557	0.32978	0.999935	POLR1H	NO
ENSG00000066382	216.551	0.330065	0.824052	0.400538	0.68876	0.999935	MPPED2	NO
ENSG00000066422	486.429	0.0804315	0.869189	0.0925363	0.926272	0.999935	ZBTB11	NO
ENSG00000066427	567.081	1.77325	1.20972	1.46583	0.142693	0.999935	ATXN3	NO
ENSG00000066455	700.403	-0.547606	0.81744	-0.669903	0.502919	0.999935	GOLGA5	NO
ENSG00000066468	554.077	-1.33784	1.32703	-1.00814	0.313386	0.999935	FGFR2	NO
ENSG00000066557	514.389	0.0760379	0.731865	0.103896	0.917252	0.999935	LRRC40	NO
ENSG00000066583	445.174	1.20357	1.54756	0.777722	0.436733	0.999935	ISOC1	NO
ENSG00000066629	381.455	-0.862242	1.27583	-0.675827	0.499151	0.999935	EML1	NO
ENSG00000066651	1780.17	-0.0399763	0.627144	-0.0637435	0.949175	0.999935	TRMT11	NO
ENSG00000066654	772.141	0.608989	0.562392	1.08285	0.278873	0.999935	THUMPD1	NO
ENSG00000066697	503.551	-0.865928	0.691064	-1.25303	0.210193	0.999935	MSANTD3	NO
ENSG00000066735	95.8762	4.33212	2.49169	1.73863	0.0821003	0.999935	KIF26A	NO
ENSG00000066739	592.623	1.16628	1.2796	0.911442	0.362063	0.999935	ATG2B	NO
ENSG00000066777	1047.78	0.581904	0.491473	1.184	0.236413	0.999935	ARFGEF1	NO
ENSG00000066827	21.9586	2.39853	1.64907	1.45447	0.145815	0.999935	ZFAT	NO
ENSG00000066855	132.259	-0.630375	1.19448	-0.52774	0.59768	0.999935	MTFR1	NO
ENSG00000066923	112.907	-0.588305	1.739	-0.3383	0.735137	0.999935	STAG3	NO
ENSG00000066926	472.19	0.35454	0.760204	0.466375	0.640947	0.999935	FECH	NO
ENSG00000066933	879.604	0.762686	0.658635	1.15798	0.246872	0.999935	MYO9A	NO
ENSG00000067048	1282.29	10.3636	1.53478	6.75249	1.45331e-11	3.67979e-08	DDX3Y	UP
ENSG00000067057	720.947	0.795843	0.628426	1.26641	0.205367	0.999935	PFKP	NO
ENSG00000067064	1980.39	-0.967488	0.639155	-1.5137	0.130103	0.999935	IDI1	NO
ENSG00000067066	639.631	0.232328	0.903201	0.257227	0.797003	0.999935	SP100	NO
ENSG00000067082	1583.9	-0.617665	0.688027	-0.897734	0.369327	0.999935	KLF6	NO
ENSG00000067113	1469.89	-0.329885	0.769702	-0.428588	0.668223	0.999935	PLPP1	NO
ENSG00000067141	300.859	0.133323	1.25076	0.106594	0.915111	0.999935	NEO1	NO
ENSG00000067167	3157.02	-0.827728	1.2515	-0.661388	0.508364	0.999935	TRAM1	NO
ENSG00000067177	172.266	-0.346186	1.02272	-0.338497	0.734989	0.999935	PHKA1	NO
ENSG00000067182	1350.71	0.533487	0.719641	0.741324	0.458497	0.999935	TNFRSF1A	NO
ENSG00000067191	579.029	1.10957	1.17933	0.940851	0.346781	0.999935	CACNB1	NO
ENSG00000067208	731.036	0.00441382	0.679502	0.00649566	0.994817	1	EVI5	NO
ENSG00000067221	536.303	0.321667	0.728875	0.44132	0.658981	0.999935	STOML1	NO
ENSG00000067225	5580.79	0.224645	0.481197	0.466846	0.64061	0.999935	PKM	NO
ENSG00000067248	1952.28	-0.32136	0.638021	-0.503683	0.614484	0.999935	DHX29	NO
ENSG00000067334	1507.82	0.255982	0.769511	0.332656	0.739394	0.999935	DNTTIP2	NO
ENSG00000067365	1038.5	-0.807631	1.36862	-0.590107	0.555119	0.999935	METTL22	NO
ENSG00000067369	870.095	0.954548	0.61912	1.54178	0.123127	0.999935	TP53BP1	NO
ENSG00000067445	5801.38	-0.0892757	0.670795	-0.133089	0.894123	0.999935	TRO	NO
ENSG00000067533	528.595	-0.0557706	0.860984	-0.0647755	0.948353	0.999935	RRP15	NO
ENSG00000067560	4284.97	-0.171932	0.652506	-0.263495	0.792169	0.999935	RHOA	NO
ENSG00000067596	440.288	-0.253376	1.13319	-0.223596	0.823072	0.999935	DHX8	NO
ENSG00000067601	102.725	-0.847971	1.57384	-0.538791	0.590031	0.999935	PMS2P4	NO
ENSG00000067606	114.665	-0.0716539	1.09475	-0.0654525	0.947814	0.999935	PRKCZ	NO
ENSG00000067704	1028.62	-0.207844	0.773573	-0.268681	0.788175	0.999935	IARS2	NO
ENSG00000067715	3799.72	0.23558	0.809338	0.291078	0.770992	0.999935	SYT1	NO
ENSG00000067798	507.742	0.735307	0.826591	0.889567	0.373699	0.999935	NAV3	NO
ENSG00000067829	979.366	0.879053	1.44659	0.607673	0.543404	0.999935	IDH3G	NO
ENSG00000067836	421.963	0.0618535	0.502878	0.122999	0.902108	0.999935	ROGDI	NO
ENSG00000067840	198.809	-1.30008	1.27417	-1.02034	0.307568	0.999935	PDZD4	NO
ENSG00000067842	71.0712	2.40614	1.6416	1.46573	0.142722	0.999935	ATP2B3	NO
ENSG00000067900	1194.44	0.145141	1.24784	0.116313	0.907404	0.999935	ROCK1	NO
ENSG00000067955	931.807	-0.551529	1.21089	-0.455475	0.648767	0.999935	CBFB	NO
ENSG00000067992	626.757	-0.125161	0.815981	-0.153387	0.878093	0.999935	PDK3	NO
ENSG00000068001	958.046	0.0283838	0.743938	0.0381534	0.969565	0.999935	HYAL2	NO
ENSG00000068024	260.529	0.880709	0.849826	1.03634	0.300043	0.999935	HDAC4	NO
ENSG00000068028	1038.14	0.291549	0.876706	0.332551	0.739473	0.999935	RASSF1	NO
ENSG00000068078	731.092	-1.46476	1.42361	-1.0289	0.303525	0.999935	FGFR3	NO
ENSG00000068120	643.972	-0.234199	0.737073	-0.317742	0.750681	0.999935	COASY	NO
ENSG00000068137	664.175	1.01344	1.0575	0.958333	0.337895	0.999935	PLEKHH3	NO
ENSG00000068305	481.357	-0.317233	0.892018	-0.355635	0.722114	0.999935	MEF2A	NO
ENSG00000068308	1091.41	0.49222	0.883383	0.557199	0.577391	0.999935	OTUD5	NO
ENSG00000068323	434.652	-0.329001	1.26555	-0.259967	0.794889	0.999935	TFE3	NO
ENSG00000068354	217.868	0.891328	1.33195	0.669191	0.503373	0.999935	TBC1D25	NO
ENSG00000068366	533.535	-0.0308535	0.663401	-0.046508	0.962905	0.999935	ACSL4	NO
ENSG00000068383	221.431	0.150688	1.58469	0.09509	0.924243	0.999935	INPP5A	NO
ENSG00000068394	508.032	0.188648	0.924478	0.204059	0.838308	0.999935	GPKOW	NO
ENSG00000068400	806.511	0.913901	0.558474	1.63643	0.10175	0.999935	GRIPAP1	NO
ENSG00000068438	591.659	-0.544835	0.910324	-0.598506	0.549502	0.999935	FTSJ1	NO
ENSG00000068489	57.6776	0.593358	1.05822	0.560713	0.574993	0.999935	PRR11	NO
ENSG00000068615	752.306	0.00202737	0.953665	0.00212588	0.998304	1	REEP1	NO
ENSG00000068650	311.162	0.829767	0.900356	0.921599	0.356738	0.999935	ATP11A	NO
ENSG00000068654	340.84	0.706933	0.842401	0.839188	0.401364	0.999935	POLR1A	NO
ENSG00000068697	16391.2	-0.777806	0.904876	-0.859572	0.390025	0.999935	LAPTM4A	NO
ENSG00000068724	257.735	-0.310025	1.54663	-0.200452	0.841127	0.999935	TTC7A	NO
ENSG00000068745	5105.47	-0.401929	0.579309	-0.693807	0.487803	0.999935	IP6K2	NO
ENSG00000068784	279.559	0.396471	0.743884	0.532974	0.594052	0.999935	SRBD1	NO
ENSG00000068796	965.668	-0.377013	0.659946	-0.571279	0.56781	0.999935	KIF2A	NO
ENSG00000068831	242.47	0.128591	1.01193	0.127075	0.898881	0.999935	RASGRP2	NO
ENSG00000068878	489.443	0.381945	0.513513	0.743787	0.457005	0.999935	PSME4	NO
ENSG00000068885	420.12	-0.910699	0.565321	-1.61094	0.107192	0.999935	IFT80	NO
ENSG00000068903	1438.14	0.578416	1.2087	0.478546	0.632262	0.999935	SIRT2	NO
ENSG00000068912	2053.08	-0.99991	1.30049	-0.768871	0.44197	0.999935	ERLEC1	NO
ENSG00000068971	460.665	0.512786	0.826083	0.620744	0.534768	0.999935	PPP2R5B	NO
ENSG00000068976	76.3934	1.51233	1.13194	1.33605	0.181535	0.999935	PYGM	NO
ENSG00000069011	414.653	3.02463	1.70602	1.77291	0.0762434	0.999935	PITX1	NO
ENSG00000069020	584.391	-0.317063	1.13185	-0.280129	0.779378	0.999935	MAST4	NO
ENSG00000069122	9.13711	1.90775	2.34313	0.814191	0.415536	0.999935	ADGRF5	NO
ENSG00000069188	208.525	-0.0309778	1.17129	-0.0264477	0.9789	0.999935	SDK2	NO
ENSG00000069248	1078.63	-0.163466	0.57772	-0.282949	0.777216	0.999935	NUP133	NO
ENSG00000069275	1555.06	0.415912	0.606242	0.68605	0.492682	0.999935	NUCKS1	NO
ENSG00000069329	2612.56	-0.277677	0.810528	-0.342588	0.731908	0.999935	VPS35	NO
ENSG00000069345	1510.84	-0.0382228	0.754357	-0.0506693	0.959589	0.999935	DNAJA2	NO
ENSG00000069399	293.014	0.568843	0.991607	0.573658	0.566199	0.999935	BCL3	NO
ENSG00000069424	63.4506	0.804413	1.23911	0.649185	0.516219	0.999935	KCNAB2	NO
ENSG00000069493	178.023	-1.12927	0.918091	-1.23002	0.218691	0.999935	CLEC2D	NO
ENSG00000069509	689.924	-1.54946	0.881968	-1.75682	0.0789484	0.999935	FUNDC1	NO
ENSG00000069667	647.583	0.611787	0.700874	0.872891	0.382723	0.999935	RORA	NO
ENSG00000069696	80.5868	-0.746369	1.85356	-0.402668	0.687193	0.999935	DRD4	NO
ENSG00000069812	25.4892	-0.84989	1.11377	-0.763077	0.445418	0.999935	HES2	NO
ENSG00000069849	2993.94	-0.559155	0.739823	-0.755796	0.449771	0.999935	ATP1B3	NO
ENSG00000069869	253.205	-0.383735	0.809364	-0.474119	0.635415	0.999935	NEDD4	NO
ENSG00000069943	324.398	-0.271243	0.992218	-0.27337	0.784569	0.999935	PIGB	NO
ENSG00000069956	570.776	-0.725808	1.25406	-0.578768	0.562746	0.999935	MAPK6	NO
ENSG00000069966	391.618	-0.431064	1.25923	-0.342323	0.732108	0.999935	GNB5	NO
ENSG00000069974	320.867	-0.925884	1.11525	-0.830199	0.406426	0.999935	RAB27A	NO
ENSG00000069998	773.263	1.01249	0.749713	1.3505	0.176855	0.999935	HDHD5	NO
ENSG00000070010	1148.67	-0.347312	0.716488	-0.484743	0.627859	0.999935	UFD1	NO
ENSG00000070018	893.673	0.338003	0.801374	0.42178	0.673186	0.999935	LRP6	NO
ENSG00000070047	217.812	1.13599	1.41617	0.802155	0.422463	0.999935	PHRF1	NO
ENSG00000070061	926.13	-0.0935218	0.799412	-0.116988	0.906869	0.999935	ELP1	NO
ENSG00000070081	3269.24	-0.708669	0.59381	-1.19343	0.232702	0.999935	NUCB2	NO
ENSG00000070087	2545.2	-0.179682	0.56979	-0.315348	0.752498	0.999935	PFN2	NO
ENSG00000070159	125.633	0.712191	1.64856	0.432008	0.665736	0.999935	PTPN3	NO
ENSG00000070182	10.8525	5.03337	1.97478	2.54882	0.0108087	0.88915	SPTB	UP
ENSG00000070214	1442.56	-0.108788	0.42058	-0.258663	0.795895	0.999935	SLC44A1	NO
ENSG00000070269	653.542	-0.535362	1.25931	-0.425124	0.670747	0.999935	TMEM260	NO
ENSG00000070366	168.771	1.67868	0.952916	1.76162	0.0781335	0.999935	SMG6	NO
ENSG00000070367	971.274	-0.225966	0.591383	-0.382098	0.702389	0.999935	EXOC5	NO
ENSG00000070371	70.8619	0.896358	1.18227	0.758168	0.44835	0.999935	CLTCL1	NO
ENSG00000070388	17.8229	1.97647	2.14303	0.922277	0.356384	0.999935	FGF22	NO
ENSG00000070404	608.389	1.00526	0.850991	1.18128	0.237491	0.999935	FSTL3	NO
ENSG00000070413	689.08	1.50405	0.631756	2.38074	0.0172778	0.999935	DGCR2	UP
ENSG00000070423	541.438	-0.270489	0.79377	-0.340765	0.733281	0.999935	RNF126	NO
ENSG00000070444	127.969	0.177368	1.01778	0.17427	0.861654	0.999935	MNT	NO
ENSG00000070476	333.658	1.59185	0.748887	2.12563	0.0335342	0.999935	ZXDC	UP
ENSG00000070495	1083.92	-0.394694	0.800013	-0.49336	0.621758	0.999935	JMJD6	NO
ENSG00000070501	589.911	-1.14144	1.30382	-0.875456	0.381326	0.999935	POLB	NO
ENSG00000070540	555.155	-1.03	1.00718	-1.02267	0.306466	0.999935	WIPI1	NO
ENSG00000070601	21.4677	3.50359	1.97735	1.77186	0.0764181	0.999935	FRMPD1	NO
ENSG00000070610	889.205	0.479354	0.90519	0.529561	0.596416	0.999935	GBA2	NO
ENSG00000070614	150.268	0.0638759	1.36755	0.0467084	0.962746	0.999935	NDST1	NO
ENSG00000070669	162.225	-0.505488	0.761441	-0.663857	0.506782	0.999935	ASNS	NO
ENSG00000070718	1120.2	-0.111312	0.720788	-0.154431	0.87727	0.999935	AP3M2	NO
ENSG00000070729	58.1686	5.49054	1.9798	2.77328	0.00554935	0.720562	CNGB1	UP
ENSG00000070756	1561.17	0.154598	0.592045	0.261125	0.793996	0.999935	PABPC1	NO
ENSG00000070761	1171.57	-1.22584	1.19349	-1.0271	0.304371	0.999935	CFAP20	NO
ENSG00000070770	106.751	0.536951	0.914001	0.587473	0.556886	0.999935	CSNK2A2	NO
ENSG00000070778	237.903	0.281063	0.916496	0.306671	0.759093	0.999935	PTPN21	NO
ENSG00000070785	1027.21	0.767902	1.02337	0.750368	0.453033	0.999935	EIF2B3	NO
ENSG00000070808	79.8834	1.87193	1.16457	1.6074	0.107966	0.999935	CAMK2A	NO
ENSG00000070814	373.532	0.687788	0.980532	0.701444	0.483026	0.999935	TCOF1	NO
ENSG00000070831	1530.69	-0.3049	0.728983	-0.418254	0.675761	0.999935	CDC42	NO
ENSG00000070882	411.242	0.0892123	1.18937	0.075008	0.940208	0.999935	OSBPL3	NO
ENSG00000070886	60.7744	-0.073181	2.4371	-0.0300279	0.976045	0.999935	EPHA8	NO
ENSG00000070915	7.64116	3.06605	2.52594	1.21382	0.224815	0.999935	SLC12A3	NO
ENSG00000070950	229.658	-0.094763	0.582761	-0.16261	0.870825	0.999935	RAD18	NO
ENSG00000070961	1957.21	0.580558	0.771571	0.752436	0.451789	0.999935	ATP2B1	NO
ENSG00000070985	12.6825	1.44732	2.04564	0.707517	0.479245	0.999935	TRPM5	NO
ENSG00000071051	424.881	0.875071	1.18999	0.735363	0.462119	0.999935	NCK2	NO
ENSG00000071054	2421.81	-0.0660089	0.42225	-0.156326	0.875776	0.999935	MAP4K4	NO
ENSG00000071073	266.105	-0.413619	1.11638	-0.3705	0.71101	0.999935	MGAT4A	NO
ENSG00000071082	5785.12	-1.0833	0.923078	-1.17358	0.240564	0.999935	RPL31	NO
ENSG00000071127	1431.02	0.556153	0.597144	0.931355	0.35167	0.999935	WDR1	NO
ENSG00000071189	796.277	0.209258	0.465855	0.449191	0.653294	0.999935	SNX13	NO
ENSG00000071205	340.398	0.495523	0.943553	0.525167	0.599467	0.999935	ARHGAP10	NO
ENSG00000071242	292.252	0.530923	0.855788	0.620391	0.535001	0.999935	RPS6KA2	NO
ENSG00000071243	661.977	-0.353493	0.919582	-0.384406	0.700677	0.999935	ING3	NO
ENSG00000071246	259.14	0.67514	0.7776	0.868235	0.385266	0.999935	VASH1	NO
ENSG00000071282	183.711	0.435111	1.69145	0.257242	0.796992	0.999935	LMCD1	NO
ENSG00000071462	1870.88	0.434321	0.782161	0.555283	0.578701	0.999935	BUD23	NO
ENSG00000071537	1586.82	-0.248119	0.863842	-0.287228	0.773938	0.999935	SEL1L	NO
ENSG00000071539	180.286	1.0375	1.43644	0.722273	0.470126	0.999935	TRIP13	NO
ENSG00000071553	2753.6	-0.400948	0.751007	-0.53388	0.593424	0.999935	ATP6AP1	NO
ENSG00000071564	498.91	-0.0821211	1.44401	-0.0568701	0.954649	0.999935	TCF3	NO
ENSG00000071575	1265.2	-0.261072	0.657318	-0.397177	0.691237	0.999935	TRIB2	NO
ENSG00000071626	365.744	0.883024	0.822115	1.07409	0.282783	0.999935	DAZAP1	NO
ENSG00000071655	404.412	1.3017	0.939267	1.38587	0.165786	0.999935	MBD3	NO
ENSG00000071794	934.451	0.0131452	0.670789	0.0195967	0.984365	0.999935	HLTF	NO
ENSG00000071859	2540.43	0.016723	0.71788	0.023295	0.981415	0.999935	FAM50A	NO
ENSG00000071889	957.705	0.00111219	0.958451	0.0011604	0.999074	1	FAM3A	NO
ENSG00000071894	648.617	1.41289	0.793351	1.78091	0.0749276	0.999935	CPSF1	NO
ENSG00000071909	26.7416	2.06947	1.58877	1.30256	0.192725	0.999935	MYO3B	NO
ENSG00000071967	1282.52	-0.688445	1.47389	-0.467094	0.640432	0.999935	CYBRD1	NO
ENSG00000071991	32.5346	1.6226	2.31645	0.70047	0.483634	0.999935	CDH19	NO
ENSG00000071994	967.242	-0.87289	1.39723	-0.624729	0.532149	0.999935	PDCD2	NO
ENSG00000072041	364.121	-0.0445641	1.36877	-0.0325578	0.974027	0.999935	SLC6A15	NO
ENSG00000072042	2175.69	-1.27568	1.50092	-0.849934	0.395362	0.999935	RDH11	NO
ENSG00000072062	137.669	0.636622	1.07363	0.59296	0.553208	0.999935	PRKACA	NO
ENSG00000072071	374.436	2.03576	0.8094	2.51515	0.0118983	0.928122	ADGRL1	UP
ENSG00000072110	1924.77	1.07381	0.57818	1.85722	0.0632792	0.999935	ACTN1	NO
ENSG00000072121	348.888	1.08182	1.1581	0.934132	0.350236	0.999935	ZFYVE26	NO
ENSG00000072133	116.389	-1.04197	1.01717	-1.02438	0.305657	0.999935	RPS6KA6	NO
ENSG00000072134	1263.84	0.0981758	0.925946	0.106028	0.91556	0.999935	EPN2	NO
ENSG00000072135	340.056	0.271156	1.16069	0.233616	0.815283	0.999935	PTPN18	NO
ENSG00000072163	86.5627	3.47311	1.60087	2.16951	0.0300439	0.999935	LIMS2	UP
ENSG00000072182	392.371	1.63765	1.21082	1.35252	0.176208	0.999935	ASIC4	NO
ENSG00000072195	769.768	1.30021	0.652889	1.99148	0.0464286	0.999935	SPEG	UP
ENSG00000072201	101.261	0.122534	1.00059	0.122462	0.902533	0.999935	LNX1	NO
ENSG00000072210	1259.38	1.09084	1.28208	0.850832	0.394863	0.999935	ALDH3A2	NO
ENSG00000072274	927.505	0.0427277	0.687803	0.062122	0.950466	0.999935	TFRC	NO
ENSG00000072310	645.316	0.588181	0.69311	0.848612	0.396097	0.999935	SREBF1	NO
ENSG00000072364	1592.05	0.0161542	0.722889	0.0223467	0.982171	0.999935	AFF4	NO
ENSG00000072401	673.852	0.108529	1.3546	0.0801187	0.936143	0.999935	UBE2D1	NO
ENSG00000072415	394.618	-1.16169	1.41153	-0.822998	0.410509	0.999935	PALS1	NO
ENSG00000072422	516.041	1.57151	1.39294	1.1282	0.259237	0.999935	RHOBTB1	NO
ENSG00000072501	435.843	0.558288	1.5579	0.358359	0.720075	0.999935	SMC1A	NO
ENSG00000072506	1210.57	-0.258301	0.79611	-0.324454	0.745595	0.999935	HSD17B10	NO
ENSG00000072518	294.642	-0.0165391	1.07835	-0.0153375	0.987763	0.999935	MARK2	NO
ENSG00000072609	698.336	0.198575	0.901081	0.220374	0.82558	0.999935	CHFR	NO
ENSG00000072657	22.7981	0.910041	1.88344	0.483181	0.628967	0.999935	TRHDE	NO
ENSG00000072682	2749.99	1.4228	0.891881	1.59528	0.11065	0.999935	P4HA2	NO
ENSG00000072736	121.438	-0.365739	1.31609	-0.277898	0.781091	0.999935	NFATC3	NO
ENSG00000072756	821.691	0.205693	0.810225	0.253872	0.799595	0.999935	TRNT1	NO
ENSG00000072778	5580.97	0.481889	0.540603	0.891392	0.372719	0.999935	ACADVL	NO
ENSG00000072786	140.579	-0.040632	1.20173	-0.0338112	0.973028	0.999935	STK10	NO
ENSG00000072803	786.991	-0.113676	0.644043	-0.176504	0.859898	0.999935	FBXW11	NO
ENSG00000072818	339.087	1.45794	1.27247	1.14576	0.251894	0.999935	ACAP1	NO
ENSG00000072832	2361.91	0.438765	0.688894	0.636912	0.524182	0.999935	CRMP1	NO
ENSG00000072840	171.681	1.64453	1.14477	1.43656	0.150844	0.999935	EVC	NO
ENSG00000072849	2563.14	-0.0929586	0.719594	-0.129182	0.897214	0.999935	DERL2	NO
ENSG00000072858	37.8002	0.184295	1.65535	0.111333	0.911352	0.999935	SIDT1	NO
ENSG00000072864	152.596	0.243188	1.68286	0.144508	0.885099	0.999935	NDE1	NO
ENSG00000072952	179.607	0.409715	0.948816	0.431817	0.665874	0.999935	IRAG1	NO
ENSG00000072954	332.618	0.899531	1.57165	0.572349	0.567085	0.999935	TMEM38A	NO
ENSG00000072958	929.407	0.425868	0.884924	0.481248	0.63034	0.999935	AP1M1	NO
ENSG00000073008	186.276	0.740687	1.24199	0.596373	0.550926	0.999935	PVR	NO
ENSG00000073050	326.767	-0.570492	0.668917	-0.85286	0.393737	0.999935	XRCC1	NO
ENSG00000073060	365.713	-0.111706	0.794285	-0.140637	0.888157	0.999935	SCARB1	NO
ENSG00000073111	135.274	3.20654	1.63442	1.96189	0.0497758	0.999935	MCM2	UP
ENSG00000073146	68.8584	0.692893	1.67896	0.412691	0.679833	0.999935	MOV10L1	NO
ENSG00000073150	57.3079	1.13183	0.871604	1.29856	0.194094	0.999935	PANX2	NO
ENSG00000073169	486.333	0.478178	1.31437	0.363806	0.716003	0.999935	SELENOO	NO
ENSG00000073282	22.6167	1.67791	2.17728	0.770647	0.440916	0.999935	TP63	NO
ENSG00000073331	394.726	1.97139	0.943784	2.08881	0.0367249	0.999935	ALPK1	UP
ENSG00000073350	148.198	2.91277	1.36332	2.13652	0.0326368	0.999935	LLGL2	UP
ENSG00000073417	584.181	-0.415982	1.22754	-0.338876	0.734703	0.999935	PDE8A	NO
ENSG00000073464	217.377	-0.731931	1.63366	-0.448031	0.654131	0.999935	CLCN4	NO
ENSG00000073536	183.956	-0.103441	0.964775	-0.107218	0.914616	0.999935	NLE1	NO
ENSG00000073578	220.5	-0.637279	0.742573	-0.858204	0.39078	0.999935	SDHA	NO
ENSG00000073584	567.141	0.152273	0.615812	0.247271	0.804698	0.999935	SMARCE1	NO
ENSG00000073605	194.078	0.972195	1.35847	0.715653	0.474206	0.999935	GSDMB	NO
ENSG00000073614	1490.66	0.80099	0.577808	1.38626	0.165669	0.999935	KDM5A	NO
ENSG00000073711	622.355	-0.331785	0.738835	-0.449066	0.653384	0.999935	PPP2R3A	NO
ENSG00000073712	2454.42	0.52093	1.37916	0.377715	0.705643	0.999935	FERMT2	NO
ENSG00000073734	24.6067	-0.407833	2.03046	-0.200858	0.84081	0.999935	ABCB11	NO
ENSG00000073737	15.819	4.27199	2.96153	1.44249	0.149164	0.999935	DHRS9	NO
ENSG00000073792	852.079	0.0119299	0.502094	0.0237602	0.981044	0.999935	IGF2BP2	NO
ENSG00000073803	731.234	0.573673	0.744532	0.770515	0.440995	0.999935	MAP3K13	NO
ENSG00000073849	85.9175	0.721374	1.21839	0.592073	0.553801	0.999935	ST6GAL1	NO
ENSG00000073861	1.92119	1.65583	2.90051	0.570876	0.568083	0.999935	TBX21	NO
ENSG00000073910	439.832	0.523743	1.46508	0.357483	0.72073	0.999935	FRY	NO
ENSG00000073921	600.566	-0.0256089	0.469743	-0.0545168	0.956523	0.999935	PICALM	NO
ENSG00000073969	469.72	0.487717	0.877017	0.556109	0.578137	0.999935	NSF	NO
ENSG00000074047	349.801	-0.721839	1.27173	-0.567606	0.570303	0.999935	GLI2	NO
ENSG00000074054	702.821	0.0965553	0.495605	0.194823	0.845531	0.999935	CLASP1	NO
ENSG00000074071	1028.67	-0.383031	0.656749	-0.583223	0.559743	0.999935	MRPS34	NO
ENSG00000074181	721.001	1.11572	0.784928	1.42143	0.155192	0.999935	NOTCH3	NO
ENSG00000074201	1678.07	-1.01553	1.25585	-0.808638	0.418724	0.999935	CLNS1A	NO
ENSG00000074211	43.9673	2.09884	1.31711	1.59352	0.111044	0.999935	PPP2R2C	NO
ENSG00000074219	158.157	-0.208204	1.18999	-0.174963	0.861109	0.999935	TEAD2	NO
ENSG00000074266	748.376	-0.420368	0.836648	-0.502442	0.615356	0.999935	EED	NO
ENSG00000074317	178.345	2.18288	1.67736	1.30138	0.193128	0.999935	SNCB	NO
ENSG00000074319	2008.34	-0.0628208	0.739715	-0.0849257	0.93232	0.999935	TSG101	NO
ENSG00000074356	834.32	0.41179	0.433125	0.950742	0.341736	0.999935	NCBP3	NO
ENSG00000074370	38.8649	3.38629	1.31413	2.57683	0.00997118	0.873037	ATP2A3	UP
ENSG00000074410	606.414	-1.08542	1.12823	-0.962056	0.336021	0.999935	CA12	NO
ENSG00000074416	149.797	1.44525	1.22724	1.17764	0.23894	0.999935	MGLL	NO
ENSG00000074582	949.697	-0.412571	0.793262	-0.520094	0.602998	0.999935	BCS1L	NO
ENSG00000074590	310.095	0.315699	1.43419	0.220123	0.825775	0.999935	NUAK1	NO
ENSG00000074603	775.187	-0.187537	1.4958	-0.125376	0.900226	0.999935	DPP8	NO
ENSG00000074657	594.221	0.0091524	0.553937	0.0165225	0.986818	0.999935	ZNF532	NO
ENSG00000074696	3421.8	-0.660205	0.540575	-1.2213	0.221972	0.999935	HACD3	NO
ENSG00000074706	25.7511	2.53496	2.2509	1.1262	0.260082	0.999935	IPCEF1	NO
ENSG00000074755	446.006	-0.355857	1.32447	-0.268678	0.788177	0.999935	ZZEF1	NO
ENSG00000074771	3.61411	-5.13963	3.80118	-1.35212	0.176338	0.999935	NOX3	NO
ENSG00000074800	10447.7	-0.0748329	0.5326	-0.140505	0.888261	0.999935	ENO1	NO
ENSG00000074842	4434.24	0.190019	0.674498	0.281718	0.778159	0.999935	MYDGF	NO
ENSG00000074855	49.2705	0.125552	1.42691	0.0879884	0.929886	0.999935	ANO8	NO
ENSG00000074935	1934.24	0.0161064	0.764226	0.0210754	0.983185	0.999935	TUBE1	NO
ENSG00000074964	810.256	-0.650101	0.87811	-0.740341	0.459093	0.999935	ARHGEF10L	NO
ENSG00000075043	630.751	0.853138	1.236	0.69024	0.490043	0.999935	KCNQ2	NO
ENSG00000075073	14.109	1.32388	3.00112	0.441128	0.65912	0.999935	TACR2	NO
ENSG00000075089	1089.57	-0.608323	0.749335	-0.811818	0.416896	0.999935	ACTR6	NO
ENSG00000075131	210.468	1.42978	0.996806	1.43436	0.151468	0.999935	TIPIN	NO
ENSG00000075142	6428.74	-1.11269	0.817799	-1.3606	0.173641	0.999935	SRI	NO
ENSG00000075151	1146.54	0.0827557	0.482946	0.171356	0.863944	0.999935	EIF4G3	NO
ENSG00000075188	760.15	0.178249	0.785687	0.22687	0.820525	0.999935	NUP37	NO
ENSG00000075213	718.11	-0.0154238	1.42081	-0.0108556	0.991339	1	SEMA3A	NO
ENSG00000075218	76.3996	-0.768826	1.12334	-0.684408	0.493718	0.999935	GTSE1	NO
ENSG00000075223	891.576	0.31865	0.8033	0.396676	0.691606	0.999935	SEMA3C	NO
ENSG00000075239	1131.4	-0.659236	0.43274	-1.5234	0.127659	0.999935	ACAT1	NO
ENSG00000075240	218.05	0.572107	0.874604	0.654133	0.513026	0.999935	GRAMD4	NO
ENSG00000075275	274.016	-0.084354	0.667206	-0.126429	0.899393	0.999935	CELSR1	NO
ENSG00000075292	2101.7	-0.250055	0.509681	-0.490611	0.623701	0.999935	ZNF638	NO
ENSG00000075303	183.456	-0.565715	1.26226	-0.448175	0.654027	0.999935	SLC25A40	NO
ENSG00000075336	1665.67	-0.66531	1.02612	-0.648371	0.516745	0.999935	TIMM21	NO
ENSG00000075340	332.844	-0.80933	1.40376	-0.576543	0.564248	0.999935	ADD2	NO
ENSG00000075391	821.777	-0.124496	0.678859	-0.18339	0.854492	0.999935	RASAL2	NO
ENSG00000075399	220.743	0.601316	0.819175	0.734051	0.462917	0.999935	VPS9D1	NO
ENSG00000075407	511.701	-0.00876364	0.672132	-0.0130386	0.989597	0.999935	ZNF37A	NO
ENSG00000075413	1821.08	0.795227	0.645619	1.23173	0.218051	0.999935	MARK3	NO
ENSG00000075415	4285.68	-0.305858	0.578128	-0.529048	0.596772	0.999935	SLC25A3	NO
ENSG00000075420	1228.25	-0.181338	0.842713	-0.215184	0.829624	0.999935	FNDC3B	NO
ENSG00000075426	235.554	0.563815	0.930763	0.605756	0.544677	0.999935	FOSL2	NO
ENSG00000075429	47.3309	-2.32287	1.43368	-1.62022	0.105185	0.999935	CACNG5	NO
ENSG00000075461	78.5386	-3.37351	1.6957	-1.98945	0.046651	0.999935	CACNG4	DOWN
ENSG00000075539	1165.71	-0.187082	0.56218	-0.33278	0.7393	0.999935	FRYL	NO
ENSG00000075568	883.594	-0.103112	0.643633	-0.160203	0.872721	0.999935	TMEM131	NO
ENSG00000075618	679.878	0.989064	0.978633	1.01066	0.31218	0.999935	FSCN1	NO
ENSG00000075624	29307.4	0.221661	0.603646	0.367204	0.713467	0.999935	ACTB	NO
ENSG00000075643	52.7952	0.624415	0.895795	0.697052	0.48577	0.999935	MOCOS	NO
ENSG00000075651	205.206	0.822525	0.840344	0.978795	0.327681	0.999935	PLD1	NO
ENSG00000075702	41.7963	1.60597	1.13843	1.41069	0.158337	0.999935	WDR62	NO
ENSG00000075711	1096.59	0.775857	0.469227	1.65348	0.0982331	0.999935	DLG1	NO
ENSG00000075785	3400.53	-0.305599	0.515871	-0.592394	0.553587	0.999935	RAB7A	NO
ENSG00000075790	29.5899	-0.66299	1.19405	-0.555243	0.578729	0.999935	BCAP29	NO
ENSG00000075826	598.821	-0.218154	0.704138	-0.309818	0.756699	0.999935	SEC31B	NO
ENSG00000075856	553.001	-0.0812188	0.839988	-0.0966904	0.922972	0.999935	SART3	NO
ENSG00000075884	61.5543	0.502663	1.46698	0.34265	0.731862	0.999935	ARHGAP15	NO
ENSG00000075914	894.293	0.0736233	0.645888	0.113988	0.909248	0.999935	EXOSC7	NO
ENSG00000075945	2339.56	0.0943325	0.760093	0.124107	0.901231	0.999935	KIFAP3	NO
ENSG00000075975	934.287	-0.278474	0.732135	-0.380359	0.703679	0.999935	MKRN2	NO
ENSG00000076003	598.616	-0.526775	0.9507	-0.554092	0.579516	0.999935	MCM6	NO
ENSG00000076043	1842.8	-0.958051	1.30921	-0.731778	0.464304	0.999935	REXO2	NO
ENSG00000076053	743.169	0.175303	0.839304	0.208868	0.834551	0.999935	RBM7	NO
ENSG00000076067	289.567	0.0949988	1.45845	0.065137	0.948065	0.999935	RBMS2	NO
ENSG00000076108	690.473	-0.0257331	1.39991	-0.018382	0.985334	0.999935	BAZ2A	NO
ENSG00000076201	225.46	0.870137	0.946434	0.919385	0.357894	0.999935	PTPN23	NO
ENSG00000076242	1275.75	-0.195419	0.728828	-0.268127	0.788601	0.999935	MLH1	NO
ENSG00000076248	623.598	-0.68742	0.511343	-1.34434	0.178838	0.999935	UNG	NO
ENSG00000076321	664.805	0.125697	0.688329	0.182612	0.855103	0.999935	KLHL20	NO
ENSG00000076344	222.554	0.249449	1.33766	0.186481	0.852068	0.999935	RGS11	NO
ENSG00000076351	66.8543	0.152345	0.95542	0.159454	0.873311	0.999935	SLC46A1	NO
ENSG00000076356	443.416	-1.4341	1.60502	-0.893513	0.371583	0.999935	PLXNA2	NO
ENSG00000076513	405.644	-0.280883	1.35861	-0.206743	0.836211	0.999935	ANKRD13A	NO
ENSG00000076555	305.502	0.934144	1.3361	0.69916	0.484452	0.999935	ACACB	NO
ENSG00000076641	687.657	1.40815	1.50676	0.934556	0.350017	0.999935	PAG1	NO
ENSG00000076650	380.664	1.077	0.82592	1.30401	0.192232	0.999935	GPATCH1	NO
ENSG00000076662	0.598907	3.11079	5.42765	0.573138	0.566551	0.999935	ICAM3	NO
ENSG00000076685	237.745	1.28076	1.21065	1.05791	0.290095	0.999935	NT5C2	NO
ENSG00000076706	256.872	-1.72979	1.09765	-1.5759	0.115049	0.999935	MCAM	NO
ENSG00000076716	640.774	0.837777	0.907889	0.922776	0.356124	0.999935	GPC4	NO
ENSG00000076770	116.982	-0.532437	1.43797	-0.37027	0.711182	0.999935	MBNL3	NO
ENSG00000076826	95.3517	3.34965	1.91024	1.75353	0.0795116	0.999935	CAMSAP3	NO
ENSG00000076864	302.625	1.68588	1.33419	1.26359	0.206376	0.999935	RAP1GAP	NO
ENSG00000076924	270.48	-0.0366941	1.53747	-0.0238666	0.980959	0.999935	XAB2	NO
ENSG00000076928	336.058	1.42853	1.09669	1.30259	0.192715	0.999935	ARHGEF1	NO
ENSG00000076944	50.2883	3.152	1.71418	1.83878	0.0659473	0.999935	STXBP2	NO
ENSG00000076984	82.4553	0.475021	0.798618	0.594803	0.551975	0.999935	MAP2K7	NO
ENSG00000077009	33.629	1.61723	2.1512	0.75178	0.452184	0.999935	NMRK2	NO
ENSG00000077044	526.497	0.331499	0.622587	0.532455	0.594411	0.999935	DGKD	NO
ENSG00000077063	190.184	1.60465	1.27095	1.26256	0.206748	0.999935	CTTNBP2	NO
ENSG00000077080	461.223	3.15253	1.33902	2.35435	0.018555	0.999935	ACTL6B	UP
ENSG00000077092	781.951	0.98713	0.808934	1.22029	0.222357	0.999935	RARB	NO
ENSG00000077097	1454.95	0.191399	0.542505	0.352807	0.724233	0.999935	TOP2B	NO
ENSG00000077147	1999.73	0.443222	0.793623	0.55848	0.576517	0.999935	TM9SF3	NO
ENSG00000077150	214.265	1.85125	1.44999	1.27673	0.201696	0.999935	NFKB2	NO
ENSG00000077152	663.954	0.57003	1.49407	0.381528	0.702811	0.999935	UBE2T	NO
ENSG00000077157	658.123	0.751149	0.709694	1.05841	0.289868	0.999935	PPP1R12B	NO
ENSG00000077232	3208.75	-0.305703	0.478338	-0.639096	0.522761	0.999935	DNAJC10	NO
ENSG00000077235	898.508	0.2811	1.30925	0.214703	0.829999	0.999935	GTF3C1	NO
ENSG00000077238	116.619	2.33479	1.01627	2.29742	0.0215951	0.999935	IL4R	UP
ENSG00000077254	1427.28	0.28554	0.512875	0.556744	0.577702	0.999935	USP33	NO
ENSG00000077264	586.566	-1.29572	0.81022	-1.59922	0.109772	0.999935	PAK3	NO
ENSG00000077279	846.365	-1.58955	1.23309	-1.28907	0.197373	0.999935	DCX	NO
ENSG00000077312	1030.01	-0.517754	0.999208	-0.518165	0.604343	0.999935	SNRPA	NO
ENSG00000077348	296.351	-0.162297	0.88959	-0.18244	0.855237	0.999935	EXOSC5	NO
ENSG00000077380	1898.24	-0.892829	0.810844	-1.10111	0.270848	0.999935	DYNC1I2	NO
ENSG00000077420	8.99311	-0.461319	1.91473	-0.240931	0.809608	0.999935	APBB1IP	NO
ENSG00000077454	216.493	0.70633	1.22798	0.575198	0.565158	0.999935	LRCH4	NO
ENSG00000077458	929.537	-0.268443	0.576354	-0.46576	0.641387	0.999935	FAM76B	NO
ENSG00000077463	208.3	1.69704	1.34092	1.26558	0.205664	0.999935	SIRT6	NO
ENSG00000077514	580.709	-0.317782	1.15212	-0.275824	0.782684	0.999935	POLD3	NO
ENSG00000077522	707.161	0.595758	1.15514	0.515745	0.606032	0.999935	ACTN2	NO
ENSG00000077549	1448.45	0.0244894	0.596892	0.0410283	0.967273	0.999935	CAPZB	NO
ENSG00000077585	467.847	-0.451437	1.28513	-0.351278	0.72538	0.999935	GPR137B	NO
ENSG00000077616	546.013	1.04421	1.07302	0.973147	0.33048	0.999935	NAALAD2	NO
ENSG00000077684	465.192	-0.196828	0.609651	-0.322853	0.746806	0.999935	JADE1	NO
ENSG00000077713	92.9176	-1.04063	1.33166	-0.781453	0.434536	0.999935	SLC25A43	NO
ENSG00000077721	1533.49	-0.515683	0.498053	-1.0354	0.300484	0.999935	UBE2A	NO
ENSG00000077782	2974.31	0.690743	0.523853	1.31858	0.187309	0.999935	FGFR1	NO
ENSG00000077800	3.86071	-3.69006	2.86981	-1.28582	0.198506	0.999935	FKBP6	NO
ENSG00000077935	10.4438	0.71178	1.53589	0.463431	0.643056	0.999935	SMC1B	NO
ENSG00000077942	6031.87	0.331708	1.50151	0.220917	0.825157	0.999935	FBLN1	NO
ENSG00000078018	2282.89	-1.12377	0.797015	-1.40997	0.158549	0.999935	MAP2	NO
ENSG00000078043	1257.54	0.498052	0.678506	0.734042	0.462923	0.999935	PIAS2	NO
ENSG00000078053	280.784	0.200177	0.852226	0.234887	0.814297	0.999935	AMPH	NO
ENSG00000078061	504.074	0.460208	0.866701	0.530988	0.595427	0.999935	ARAF	NO
ENSG00000078070	423.415	0.311951	1.26017	0.247546	0.804486	0.999935	MCCC1	NO
ENSG00000078098	520.082	0.888195	0.941718	0.943164	0.345597	0.999935	FAP	NO
ENSG00000078114	574.175	0.106422	0.896937	0.118651	0.905552	0.999935	NEBL	NO
ENSG00000078124	246.997	-0.593206	0.915291	-0.648106	0.516916	0.999935	ACER3	NO
ENSG00000078140	772.177	0.458043	0.674514	0.679071	0.497093	0.999935	UBE2K	NO
ENSG00000078142	727.237	0.613168	0.580039	1.05712	0.290459	0.999935	PIK3C3	NO
ENSG00000078177	583.082	0.756237	0.442378	1.70948	0.0873619	0.999935	N4BP2	NO
ENSG00000078237	94.2201	-0.570858	0.98397	-0.580158	0.561808	0.999935	TIGAR	NO
ENSG00000078246	575.505	0.746868	0.557059	1.34073	0.180007	0.999935	TULP3	NO
ENSG00000078269	315.308	1.94056	1.24786	1.5551	0.119922	0.999935	SYNJ2	NO
ENSG00000078295	516.857	-0.884691	0.793397	-1.11507	0.264822	0.999935	ADCY2	NO
ENSG00000078304	954.106	0.514227	0.967654	0.531417	0.59513	0.999935	PPP2R5C	NO
ENSG00000078328	196.715	2.09888	1.44642	1.45109	0.146756	0.999935	RBFOX1	NO
ENSG00000078369	1694.77	-0.394654	0.553445	-0.713087	0.475792	0.999935	GNB1	NO
ENSG00000078401	38.5229	2.67705	1.6612	1.61151	0.107068	0.999935	EDN1	NO
ENSG00000078403	1076	-0.28524	0.590246	-0.483255	0.628915	0.999935	MLLT10	NO
ENSG00000078487	312.261	-0.795784	1.54026	-0.516655	0.605397	0.999935	ZCWPW1	NO
ENSG00000078549	286.984	-1.68402	1.53792	-1.095	0.273519	0.999935	ADCYAP1R1	NO
ENSG00000078618	2650.32	0.234979	0.609726	0.385385	0.699952	0.999935	NRDC	NO
ENSG00000078668	3920.57	-0.860848	0.804304	-1.0703	0.284484	0.999935	VDAC3	NO
ENSG00000078674	2357.05	0.494443	0.536598	0.921441	0.35682	0.999935	PCM1	NO
ENSG00000078687	398.402	0.762887	0.821046	0.929164	0.352804	0.999935	TNRC6C	NO
ENSG00000078699	1881.95	0.656239	0.708568	0.926149	0.354369	0.999935	CBFA2T2	NO
ENSG00000078747	549.655	0.248521	1.23668	0.200958	0.840731	0.999935	ITCH	NO
ENSG00000078804	125.389	0.855655	1.06478	0.803595	0.421631	0.999935	TP53INP2	NO
ENSG00000078808	1744.43	0.0435134	0.730687	0.0595513	0.952513	0.999935	SDF4	NO
ENSG00000078814	60.4895	1.00908	1.32558	0.76123	0.446519	0.999935	MYH7B	NO
ENSG00000078898	7.7904	-2.92469	3.15422	-0.927229	0.353808	0.999935	BPIFB2	NO
ENSG00000078900	54.2558	2.19563	2.11573	1.03777	0.299379	0.999935	TP73	NO
ENSG00000078902	820.182	-0.423661	0.742264	-0.570769	0.568156	0.999935	TOLLIP	NO
ENSG00000078967	190.918	0.615135	0.897219	0.685602	0.492964	0.999935	UBE2D4	NO
ENSG00000079102	643.88	1.16368	0.892615	1.30368	0.192343	0.999935	RUNX1T1	NO
ENSG00000079112	151.864	-1.97639	2.35125	-0.840568	0.40059	0.999935	CDH17	NO
ENSG00000079134	1344.02	-0.0402214	0.757161	-0.0531213	0.957635	0.999935	THOC1	NO
ENSG00000079150	1570.02	-0.760317	1.0359	-0.73397	0.462967	0.999935	FKBP7	NO
ENSG00000079156	492.947	-0.841508	0.852666	-0.986914	0.323685	0.999935	OSBPL6	NO
ENSG00000079215	3825.22	-1.19617	0.75927	-1.57542	0.11516	0.999935	SLC1A3	NO
ENSG00000079246	3309.79	-0.274993	0.802821	-0.342533	0.73195	0.999935	XRCC5	NO
ENSG00000079277	583.964	1.23716	1.01185	1.22267	0.221453	0.999935	MKNK1	NO
ENSG00000079308	353.217	0.888872	0.802252	1.10797	0.267875	0.999935	TNS1	NO
ENSG00000079313	141.217	1.74364	1.13332	1.53852	0.123922	0.999935	REXO1	NO
ENSG00000079332	2003.16	-0.244914	0.703761	-0.348007	0.727835	0.999935	SAR1A	NO
ENSG00000079335	198.666	-0.531571	1.50601	-0.352966	0.724114	0.999935	CDC14A	NO
ENSG00000079337	57.673	2.75754	1.69214	1.62962	0.103181	0.999935	RAPGEF3	NO
ENSG00000079387	277.176	0.00934309	0.773831	0.0120738	0.990367	1	SENP1	NO
ENSG00000079432	165.876	1.72612	0.818727	2.1083	0.0350051	0.999935	CIC	UP
ENSG00000079435	30.7105	-0.517252	1.44136	-0.358865	0.719696	0.999935	LIPE	NO
ENSG00000079459	3296	0.0230799	0.689304	0.0334829	0.97329	0.999935	FDFT1	NO
ENSG00000079462	996.056	0.749582	0.913735	0.820349	0.412017	0.999935	PAFAH1B3	NO
ENSG00000079482	362.546	-0.0605985	0.922338	-0.065701	0.947616	0.999935	OPHN1	NO
ENSG00000079616	795.844	0.351186	0.698963	0.502439	0.615359	0.999935	KIF22	NO
ENSG00000079689	77.0629	-1.56016	2.06587	-0.75521	0.450123	0.999935	SCGN	NO
ENSG00000079691	173.953	1.15038	1.22537	0.938805	0.347831	0.999935	CARMIL1	NO
ENSG00000079739	573.374	0.011081	0.712296	0.0155568	0.987588	0.999935	PGM1	NO
ENSG00000079785	2490.05	0.0544627	0.697162	0.0781206	0.937732	0.999935	DDX1	NO
ENSG00000079805	827.764	0.953417	0.79787	1.19495	0.232105	0.999935	DNM2	NO
ENSG00000079819	799.597	1.25202	0.813818	1.53845	0.123938	0.999935	EPB41L2	NO
ENSG00000079950	1104.48	-0.0345242	0.642409	-0.0537418	0.957141	0.999935	STX7	NO
ENSG00000079974	322.327	0.331156	0.777076	0.426157	0.669993	0.999935	RABL2B	NO
ENSG00000080189	964.232	0.273805	0.70608	0.387781	0.698178	0.999935	SLC35C2	NO
ENSG00000080200	485.992	0.264441	0.887467	0.297973	0.765724	0.999935	CRYBG3	NO
ENSG00000080224	25.0623	0.124687	1.77263	0.0703403	0.943923	0.999935	EPHA6	NO
ENSG00000080298	1113.16	-0.824404	0.669003	-1.23229	0.217842	0.999935	RFX3	NO
ENSG00000080345	1458.85	0.718814	0.738136	0.973822	0.330145	0.999935	RIF1	NO
ENSG00000080371	647.601	0.0396436	0.552308	0.0717781	0.942778	0.999935	RAB21	NO
ENSG00000080493	450.007	-1.08499	1.4362	-0.755462	0.449972	0.999935	SLC4A4	NO
ENSG00000080503	952.918	0.781888	1.25861	0.62123	0.534448	0.999935	SMARCA2	NO
ENSG00000080546	553.73	-0.810105	1.11478	-0.726694	0.467413	0.999935	SESN1	NO
ENSG00000080573	100.315	1.17265	1.26477	0.92716	0.353843	0.999935	COL5A3	NO
ENSG00000080603	19.905	3.14108	2.49934	1.25676	0.208839	0.999935	SRCAP	NO
ENSG00000080608	1613.83	-0.121419	0.909917	-0.13344	0.893845	0.999935	PUM3	NO
ENSG00000080618	44.2648	0.939403	1.49978	0.626361	0.531078	0.999935	CPB2	NO
ENSG00000080644	406.583	3.62615	0.945957	3.83331	0.000126431	0.0548783	CHRNA3	UP
ENSG00000080709	131.6	0.155177	1.51907	0.102153	0.918635	0.999935	KCNN2	NO
ENSG00000080802	654.56	0.488599	0.632847	0.772065	0.440076	0.999935	CNOT4	NO
ENSG00000080815	1143.34	0.203624	0.637484	0.319419	0.749409	0.999935	PSEN1	NO
ENSG00000080822	4024.76	-1.2404	0.991481	-1.25105	0.210915	0.999935	CLDND1	NO
ENSG00000080823	1470.93	0.609004	1.02611	0.593508	0.552841	0.999935	MOK	NO
ENSG00000080824	11350.4	-0.36752	0.545623	-0.673579	0.500579	0.999935	HSP90AA1	NO
ENSG00000080839	140.536	1.14826	1.45364	0.789918	0.429576	0.999935	RBL1	NO
ENSG00000080845	495.142	0.38906	0.9422	0.412927	0.67966	0.999935	DLGAP4	NO
ENSG00000080854	278.957	-0.939323	0.906482	-1.03623	0.300096	0.999935	IGSF9B	NO
ENSG00000080910	5.44185	-3.44493	3.32745	-1.03531	0.300525	0.999935	CFHR2	NO
ENSG00000080947	144.827	1.27332	1.13954	1.11741	0.263821	0.999935	CROCCP3	NO
ENSG00000080986	189.225	0.274917	1.08821	0.252632	0.800552	0.999935	NDC80	NO
ENSG00000081014	308.092	0.62492	0.830738	0.752247	0.451902	0.999935	AP4E1	NO
ENSG00000081019	1341.12	0.22889	0.503507	0.454593	0.649402	0.999935	RSBN1	NO
ENSG00000081026	388.757	0.471174	0.875076	0.538437	0.590275	0.999935	MAGI3	NO
ENSG00000081041	316.767	-0.124747	1.37633	-0.0906375	0.927781	0.999935	CXCL2	NO
ENSG00000081052	26.7228	1.84185	1.80743	1.01905	0.308181	0.999935	COL4A4	NO
ENSG00000081059	56.4424	1.59989	1.78941	0.894086	0.371276	0.999935	TCF7	NO
ENSG00000081087	956.34	-1.33425	1.09242	-1.22137	0.221945	0.999935	OSTM1	NO
ENSG00000081138	445.112	4.03182	1.67643	2.405	0.0161725	0.999935	CDH7	UP
ENSG00000081154	2084.13	-0.404203	0.666333	-0.606608	0.544111	0.999935	PCNP	NO
ENSG00000081181	161.74	-0.635405	1.62677	-0.390593	0.696098	0.999935	ARG2	NO
ENSG00000081189	593.988	-1.34096	1.02137	-1.3129	0.189216	0.999935	MEF2C	NO
ENSG00000081277	2.87654	2.45256	3.51692	0.697359	0.485578	0.999935	PKP1	NO
ENSG00000081307	839.824	0.289989	0.715325	0.405396	0.685187	0.999935	UBA5	NO
ENSG00000081320	126.001	1.37163	0.940113	1.45901	0.144562	0.999935	STK17B	NO
ENSG00000081377	466.626	-0.598868	0.616745	-0.971015	0.331541	0.999935	CDC14B	NO
ENSG00000081386	275.88	0.56723	0.976585	0.580831	0.561354	0.999935	ZNF510	NO
ENSG00000081479	209.495	2.35443	1.59904	1.47241	0.140911	0.999935	LRP2	NO
ENSG00000081665	480.956	-0.0318567	0.944488	-0.0337291	0.973093	0.999935	ZNF506	NO
ENSG00000081692	255.327	1.62784	1.41272	1.15227	0.249209	0.999935	JMJD4	NO
ENSG00000081721	1059.48	-0.457986	0.501371	-0.913467	0.360997	0.999935	DUSP12	NO
ENSG00000081760	426.97	-0.178281	0.917679	-0.194273	0.845962	0.999935	AACS	NO
ENSG00000081791	455.69	0.294048	0.457632	0.642544	0.52052	0.999935	DELE1	NO
ENSG00000081800	4.89784	-0.793959	2.55179	-0.311138	0.755696	0.999935	SLC13A1	NO
ENSG00000081818	23.8825	0.254218	1.44747	0.17563	0.860585	0.999935	PCDHB4	NO
ENSG00000081870	1303.16	-0.708928	1.0227	-0.693194	0.488188	0.999935	HSPB11	NO
ENSG00000081913	142.669	-0.945408	0.899524	-1.05101	0.293254	0.999935	PHLPP1	NO
ENSG00000081923	106.196	1.48414	1.06075	1.39914	0.16177	0.999935	ATP8B1	NO
ENSG00000081985	30.1348	3.15416	1.96179	1.60779	0.107881	0.999935	IL12RB2	NO
ENSG00000082014	1748.41	-0.0826655	0.422233	-0.195782	0.844781	0.999935	SMARCD3	NO
ENSG00000082068	1201.41	-0.22736	1.03285	-0.22013	0.82577	0.999935	WDR70	NO
ENSG00000082074	28.5637	-1.09172	1.81011	-0.603122	0.546427	0.999935	FYB1	NO
ENSG00000082146	747.996	-0.416759	0.585	-0.712408	0.476212	0.999935	STRADB	NO
ENSG00000082153	1250.69	-0.0727854	0.723001	-0.100671	0.919811	0.999935	BZW1	NO
ENSG00000082175	127.702	-1.79616	2.20363	-0.815095	0.415018	0.999935	PGR	NO
ENSG00000082212	703.318	1.09261	0.97041	1.12593	0.260196	0.999935	ME2	NO
ENSG00000082213	421.373	0.245462	0.640982	0.382947	0.701759	0.999935	C5orf22	NO
ENSG00000082258	1274.33	-0.0343771	0.509055	-0.0675313	0.946159	0.999935	CCNT2	NO
ENSG00000082269	703.953	-0.698783	1.42933	-0.488888	0.624921	0.999935	FAM135A	NO
ENSG00000082293	164.987	2.279	1.20842	1.88594	0.0593035	0.999935	COL19A1	NO
ENSG00000082458	234.227	0.0878297	1.35165	0.0649798	0.94819	0.999935	DLG3	NO
ENSG00000082482	57.7557	-1.35901	2.11123	-0.643706	0.519766	0.999935	KCNK2	NO
ENSG00000082497	250.946	-0.280737	1.66109	-0.169008	0.86579	0.999935	SERTAD4	NO
ENSG00000082512	471.622	-0.123124	0.610734	-0.2016	0.84023	0.999935	TRAF5	NO
ENSG00000082515	1762.77	-0.111432	0.976042	-0.114168	0.909105	0.999935	MRPL22	NO
ENSG00000082516	193.954	0.433327	0.632479	0.685125	0.493265	0.999935	GEMIN5	NO
ENSG00000082556	46.8241	0.589286	1.6047	0.367224	0.713452	0.999935	OPRK1	NO
ENSG00000082641	639.917	-0.147565	1.396	-0.105706	0.915816	0.999935	NFE2L1	NO
ENSG00000082684	698.399	-1.3751	0.942613	-1.45882	0.144615	0.999935	SEMA5B	NO
ENSG00000082701	736.035	0.128808	0.641208	0.200884	0.84079	0.999935	GSK3B	NO
ENSG00000082781	659.039	0.848255	0.584103	1.45224	0.146436	0.999935	ITGB5	NO
ENSG00000082898	2157.03	-0.0342645	0.591804	-0.0578984	0.95383	0.999935	XPO1	NO
ENSG00000082996	1705.04	-1.51604	0.815245	-1.85961	0.062941	0.999935	RNF13	NO
ENSG00000083067	1908.66	1.49786	1.58016	0.947913	0.343174	0.999935	TRPM3	NO
ENSG00000083093	213.425	-0.0307696	0.726433	-0.0423571	0.966214	0.999935	PALB2	NO
ENSG00000083097	325.573	0.192728	0.994889	0.193718	0.846396	0.999935	DOP1A	NO
ENSG00000083099	1146.1	-0.778665	0.617239	-1.26153	0.207118	0.999935	LYRM2	NO
ENSG00000083123	496.298	0.941363	0.781279	1.2049	0.228242	0.999935	BCKDHB	NO
ENSG00000083168	492.073	0.604029	0.682707	0.884756	0.376288	0.999935	KAT6A	NO
ENSG00000083223	483.872	0.877302	0.706574	1.24163	0.214374	0.999935	TUT7	NO
ENSG00000083290	503.028	-0.18742	0.682911	-0.274442	0.783745	0.999935	ULK2	NO
ENSG00000083307	17.5975	0.907339	2.02912	0.447158	0.654761	0.999935	GRHL2	NO
ENSG00000083312	1544.5	0.400587	0.787429	0.508728	0.610943	0.999935	TNPO1	NO
ENSG00000083444	1606.59	0.261943	0.977024	0.268103	0.78862	0.999935	PLOD1	NO
ENSG00000083454	13.9112	2.37087	2.12432	1.11606	0.264395	0.999935	P2RX5	NO
ENSG00000083457	813.947	-1.24919	1.34715	-0.927286	0.353778	0.999935	ITGAE	NO
ENSG00000083520	690.316	-0.487785	1.00484	-0.485436	0.627367	0.999935	DIS3	NO
ENSG00000083535	1097.52	0.0544186	0.5887	0.0924385	0.92635	0.999935	PIBF1	NO
ENSG00000083544	518.118	1.02026	1.38996	0.734019	0.462937	0.999935	TDRD3	NO
ENSG00000083635	503.455	-0.956901	1.55522	-0.615284	0.538367	0.999935	NUFIP1	NO
ENSG00000083642	1001.31	0.805226	0.575957	1.39807	0.162093	0.999935	PDS5B	NO
ENSG00000083720	434.32	-0.676846	0.650247	-1.04091	0.297919	0.999935	OXCT1	NO
ENSG00000083750	929.07	-0.194306	0.478396	-0.406161	0.684625	0.999935	RRAGB	NO
ENSG00000083799	547.907	-0.0983974	0.738456	-0.133247	0.893998	0.999935	CYLD	NO
ENSG00000083807	251.186	-0.334287	1.47094	-0.22726	0.820221	0.999935	SLC27A5	NO
ENSG00000083812	434.433	1.40545	1.16289	1.20859	0.22682	0.999935	ZNF324	NO
ENSG00000083817	158.366	-1.28886	2.03442	-0.63353	0.526388	0.999935	ZNF416	NO
ENSG00000083828	198.142	0.347362	0.74798	0.464401	0.642361	0.999935	ZNF586	NO
ENSG00000083838	145.576	0.821882	0.869481	0.945256	0.344528	0.999935	ZNF446	NO
ENSG00000083844	173.853	0.968285	1.15473	0.838541	0.401727	0.999935	ZNF264	NO
ENSG00000083845	4063.55	-0.349251	0.555711	-0.628476	0.529692	0.999935	RPS5	NO
ENSG00000083857	480.838	1.36983	0.938471	1.45964	0.144389	0.999935	FAT1	NO
ENSG00000083896	1942.34	-0.221757	0.761898	-0.291058	0.771007	0.999935	YTHDC1	NO
ENSG00000083937	976.645	-0.706435	1.58838	-0.444752	0.656499	0.999935	CHMP2B	NO
ENSG00000084070	580.639	0.291857	0.871048	0.335064	0.737577	0.999935	SMAP2	NO
ENSG00000084072	1360.97	-0.55029	0.683688	-0.804884	0.420887	0.999935	PPIE	NO
ENSG00000084073	857.912	-0.71244	1.05783	-0.67349	0.500636	0.999935	ZMPSTE24	NO
ENSG00000084090	1543.25	-0.196325	0.625844	-0.313697	0.753751	0.999935	STARD7	NO
ENSG00000084092	324.34	-0.685799	1.24201	-0.552169	0.580833	0.999935	NOA1	NO
ENSG00000084093	862.155	-0.139337	1.27818	-0.109012	0.913193	0.999935	REST	NO
ENSG00000084110	71.4734	-1.01997	1.48841	-0.68528	0.493168	0.999935	HAL	NO
ENSG00000084112	250.756	1.49473	1.40759	1.06191	0.288278	0.999935	SSH1	NO
ENSG00000084207	7268.15	-0.0813655	0.810062	-0.100444	0.919992	0.999935	GSTP1	NO
ENSG00000084234	3484.68	-0.102823	0.561891	-0.182995	0.854802	0.999935	APLP2	NO
ENSG00000084444	354.385	1.97578	1.22338	1.61501	0.106308	0.999935	FAM234B	NO
ENSG00000084453	31.5564	-0.777042	1.7043	-0.455929	0.648441	0.999935	SLCO1A2	NO
ENSG00000084463	1045.96	0.499068	0.648282	0.769831	0.4414	0.999935	WBP11	NO
ENSG00000084623	3363.94	0.103686	0.952223	0.108888	0.913291	0.999935	EIF3I	NO
ENSG00000084628	133.067	0.346631	1.96418	0.176476	0.85992	0.999935	NKAIN1	NO
ENSG00000084636	1692.69	0.940846	1.22159	0.77018	0.441193	0.999935	COL16A1	NO
ENSG00000084652	888.511	0.196371	0.889517	0.220762	0.825278	0.999935	TXLNA	NO
ENSG00000084674	7.20386	-1.75034	2.35443	-0.743427	0.457223	0.999935	APOB	NO
ENSG00000084676	1216.99	0.314163	0.677783	0.463516	0.642995	0.999935	NCOA1	NO
ENSG00000084693	408.921	-0.136661	1.17709	-0.116101	0.907573	0.999935	AGBL5	NO
ENSG00000084710	239.767	-0.193094	1.06535	-0.181249	0.856172	0.999935	EFR3B	NO
ENSG00000084731	364.372	-1.2506	1.02908	-1.21526	0.224268	0.999935	KIF3C	NO
ENSG00000084733	1929.45	-0.501978	0.865382	-0.580065	0.561871	0.999935	RAB10	NO
ENSG00000084734	28.9798	0.0644359	2.23324	0.0288532	0.976982	0.999935	GCKR	NO
ENSG00000084754	2200.79	0.342901	0.73066	0.469303	0.638853	0.999935	HADHA	NO
ENSG00000084764	802.123	0.834584	0.94614	0.882094	0.377726	0.999935	MAPRE3	NO
ENSG00000084774	453.54	0.485381	0.754116	0.643643	0.519807	0.999935	CAD	NO
ENSG00000085063	1954.12	0.566124	1.21877	0.464503	0.642288	0.999935	CD59	NO
ENSG00000085117	763.762	1.19568	0.93754	1.27534	0.20219	0.999935	CD82	NO
ENSG00000085185	87.8093	1.42207	1.20484	1.1803	0.23788	0.999935	BCORL1	NO
ENSG00000085224	3092.27	0.272532	0.449734	0.605986	0.544524	0.999935	ATRX	NO
ENSG00000085231	1337.17	-1.02186	0.784698	-1.30223	0.192838	0.999935	AK6	NO
ENSG00000085274	767.138	0.000427228	0.775715	0.000550753	0.999561	1	MYNN	NO
ENSG00000085276	114.007	1.635	1.65731	0.986538	0.323869	0.999935	MECOM	NO
ENSG00000085365	1137.94	0.320454	0.673121	0.476072	0.634023	0.999935	SCAMP1	NO
ENSG00000085377	421.887	-0.862328	1.20755	-0.714115	0.475156	0.999935	PREP	NO
ENSG00000085382	383.141	-0.140149	0.574366	-0.244006	0.807226	0.999935	HACE1	NO
ENSG00000085415	476.99	-0.0933595	0.787036	-0.118622	0.905575	0.999935	SEH1L	NO
ENSG00000085433	596.902	-1.27937	0.972262	-1.31587	0.188218	0.999935	WDR47	NO
ENSG00000085449	494.601	0.809138	1.36784	0.591544	0.554156	0.999935	WDFY1	NO
ENSG00000085465	41.8471	-0.105027	1.39735	-0.0751612	0.940086	0.999935	OVGP1	NO
ENSG00000085491	433.109	-0.293506	1.55674	-0.188539	0.850454	0.999935	SLC25A24	NO
ENSG00000085511	395.841	-0.325892	1.32917	-0.245184	0.806314	0.999935	MAP3K4	NO
ENSG00000085514	63.596	1.89974	1.63315	1.16324	0.244734	0.999935	PILRA	NO
ENSG00000085552	142.927	2.62095	1.59825	1.63989	0.101028	0.999935	IGSF9	NO
ENSG00000085563	59.0553	0.353618	1.52289	0.232203	0.81638	0.999935	ABCB1	NO
ENSG00000085644	106.725	-0.535216	1.01042	-0.529699	0.596321	0.999935	ZNF213	NO
ENSG00000085662	3452.94	0.189767	0.862976	0.219899	0.82595	0.999935	AKR1B1	NO
ENSG00000085719	1304.83	-0.251453	0.663978	-0.378706	0.704906	0.999935	CPNE3	NO
ENSG00000085721	559.6	-0.421512	0.512103	-0.8231	0.410451	0.999935	RRN3	NO
ENSG00000085733	1254.49	0.867441	0.536396	1.61716	0.105843	0.999935	CTTN	NO
ENSG00000085760	354.083	-0.482114	1.28804	-0.374299	0.708182	0.999935	MTIF2	NO
ENSG00000085788	873.816	-0.518992	1.43193	-0.362443	0.717021	0.999935	DDHD2	NO
ENSG00000085831	39.2084	0.655972	1.84222	0.356078	0.721782	0.999935	TTC39A	NO
ENSG00000085832	978.595	0.400238	0.534463	0.748859	0.453942	0.999935	EPS15	NO
ENSG00000085840	51.7876	-0.367626	2.30939	-0.159187	0.873521	0.999935	ORC1	NO
ENSG00000085872	350.716	0.440608	0.645163	0.682941	0.494644	0.999935	CHERP	NO
ENSG00000085978	578.812	-0.521631	0.849419	-0.614104	0.539147	0.999935	ATG16L1	NO
ENSG00000085982	921.027	1.38699	1.22894	1.12861	0.259063	0.999935	USP40	NO
ENSG00000085998	1987.53	-0.736632	0.769651	-0.957099	0.338517	0.999935	POMGNT1	NO
ENSG00000085999	83.8253	1.77116	1.45014	1.22137	0.221946	0.999935	RAD54L	NO
ENSG00000086015	1048.64	0.849838	0.927156	0.916607	0.359348	0.999935	MAST2	NO
ENSG00000086061	4728.41	-0.0914955	0.701559	-0.130417	0.896236	0.999935	DNAJA1	NO
ENSG00000086062	238.721	0.624962	1.59321	0.392265	0.694862	0.999935	B4GALT1	NO
ENSG00000086065	2406.09	-0.529407	0.663084	-0.798401	0.424638	0.999935	CHMP5	NO
ENSG00000086102	841.92	0.525006	0.58115	0.903392	0.366318	0.999935	NFX1	NO
ENSG00000086189	472.678	-0.352078	0.921977	-0.381873	0.702556	0.999935	DIMT1	NO
ENSG00000086200	342.418	-0.60014	1.3671	-0.438987	0.660671	0.999935	IPO11	NO
ENSG00000086232	840.749	0.668779	0.755299	0.885449	0.375914	0.999935	EIF2AK1	NO
ENSG00000086288	2.61745	-2.05001	3.39525	-0.603788	0.545985	0.999935	NME8	NO
ENSG00000086300	372.986	0.696087	1.65922	0.419526	0.674832	0.999935	SNX10	NO
ENSG00000086475	465.915	0.579835	0.664019	0.87322	0.382543	0.999935	SEPHS1	NO
ENSG00000086504	1791.99	-0.381015	0.952372	-0.400069	0.689106	0.999935	MRPL28	NO
ENSG00000086544	326.27	0.64981	1.35865	0.478274	0.632455	0.999935	ITPKC	NO
ENSG00000086589	1192.69	-0.429009	1.43712	-0.298521	0.765306	0.999935	RBM22	NO
ENSG00000086598	5743.25	-0.0732051	0.970015	-0.075468	0.939842	0.999935	TMED2	NO
ENSG00000086619	620.006	0.537713	1.13521	0.473669	0.635736	0.999935	ERO1B	NO
ENSG00000086666	2192.66	-0.502012	1.04249	-0.481551	0.630125	0.999935	ZFAND6	NO
ENSG00000086696	348.623	1.78879	1.65376	1.08165	0.279408	0.999935	HSD17B2	NO
ENSG00000086717	22.1216	1.12032	2.59202	0.432218	0.665583	0.999935	PPEF1	NO
ENSG00000086730	31.7477	5.0337	1.84962	2.72148	0.00649902	0.771352	LAT2	UP
ENSG00000086758	662.899	0.523965	0.54059	0.969246	0.332422	0.999935	HUWE1	NO
ENSG00000086827	359.366	-0.650453	1.01416	-0.641373	0.521281	0.999935	ZW10	NO
ENSG00000086848	164.675	0.0797268	1.01075	0.0788787	0.937129	0.999935	ALG9	NO
ENSG00000086967	48.9751	3.22504	1.84297	1.74992	0.0801327	0.999935	MYBPC2	NO
ENSG00000087008	323.816	-0.223752	0.800506	-0.279513	0.779851	0.999935	ACOX3	NO
ENSG00000087053	531.799	-1.29624	1.02885	-1.25989	0.207709	0.999935	MTMR2	NO
ENSG00000087074	1160.97	-0.717584	1.02817	-0.697925	0.485224	0.999935	PPP1R15A	NO
ENSG00000087076	349.363	-0.376651	1.30071	-0.289574	0.772142	0.999935	HSD17B14	NO
ENSG00000087077	810.835	0.84828	0.778714	1.08933	0.276007	0.999935	TRIP6	NO
ENSG00000087085	466.745	0.705468	1.1947	0.590497	0.554857	0.999935	ACHE	NO
ENSG00000087086	21428.4	-0.514112	0.975063	-0.52726	0.598013	0.999935	FTL	NO
ENSG00000087087	1103.81	1.06459	0.766213	1.38941	0.164707	0.999935	SRRT	NO
ENSG00000087088	950.83	-0.899881	1.054	-0.853775	0.39323	0.999935	BAX	NO
ENSG00000087095	199.87	0.0750934	0.830217	0.0904503	0.927929	0.999935	NLK	NO
ENSG00000087111	785.258	-1.35644	1.35154	-1.00362	0.315559	0.999935	PIGS	NO
ENSG00000087116	305.248	1.64495	1.52478	1.07881	0.280672	0.999935	ADAMTS2	NO
ENSG00000087128	6.37241	-2.07595	2.91299	-0.712653	0.47606	0.999935	TMPRSS11E	NO
ENSG00000087157	564.749	1.46225	1.24179	1.17753	0.238983	0.999935	PGS1	NO
ENSG00000087191	1732.95	-0.492932	0.567754	-0.868214	0.385277	0.999935	PSMC5	NO
ENSG00000087206	660.545	-0.639308	0.456775	-1.39961	0.161629	0.999935	UIMC1	NO
ENSG00000087237	11.9013	-5.59303	2.80695	-1.99256	0.0463093	0.999935	CETP	DOWN
ENSG00000087245	2740.44	0.895729	1.19551	0.749247	0.453709	0.999935	MMP2	NO
ENSG00000087250	255.262	0.313094	2.04033	0.153452	0.878042	0.999935	MT3	NO
ENSG00000087258	234.803	0.488724	1.30997	0.373079	0.709089	0.999935	GNAO1	NO
ENSG00000087263	604.758	0.151356	0.764481	0.197986	0.843056	0.999935	OGFOD1	NO
ENSG00000087266	1232.06	0.710274	0.754381	0.941532	0.346432	0.999935	SH3BP2	NO
ENSG00000087269	201.865	-0.317836	1.01201	-0.314063	0.753473	0.999935	NOP14	NO
ENSG00000087274	1307.72	0.123835	0.797824	0.155216	0.876651	0.999935	ADD1	NO
ENSG00000087299	105.607	-0.555111	0.716939	-0.774279	0.438766	0.999935	L2HGDH	NO
ENSG00000087301	359.495	-0.390005	0.821062	-0.475	0.634787	0.999935	TXNDC16	NO
ENSG00000087302	2358.24	-0.45989	0.830224	-0.553934	0.579624	0.999935	RTRAF	NO
ENSG00000087303	223.602	1.55881	1.30195	1.19729	0.231194	0.999935	NID2	NO
ENSG00000087338	489.827	0.234303	0.620278	0.377739	0.705624	0.999935	GMCL1	NO
ENSG00000087365	2399.23	-0.0359196	0.591009	-0.0607767	0.951537	0.999935	SF3B2	NO
ENSG00000087448	761.158	-0.291174	0.667296	-0.436349	0.662583	0.999935	KLHL42	NO
ENSG00000087460	6077.39	0.0591969	0.547106	0.1082	0.913837	0.999935	GNAS	NO
ENSG00000087470	1416.88	-0.0156196	0.666631	-0.0234307	0.981307	0.999935	DNM1L	NO
ENSG00000087494	190.227	0.741238	0.893711	0.829394	0.406882	0.999935	PTHLH	NO
ENSG00000087495	117.229	1.10898	1.14138	0.971613	0.331243	0.999935	PHACTR3	NO
ENSG00000087502	2169	-0.0452747	0.76838	-0.0589222	0.953014	0.999935	ERGIC2	NO
ENSG00000087586	112.163	-1.22874	1.61477	-0.760938	0.446694	0.999935	AURKA	NO
ENSG00000087589	31.4204	2.3667	2.00578	1.17994	0.238024	0.999935	CASS4	NO
ENSG00000087842	889.791	-1.79365	1.48932	-1.20435	0.228456	0.999935	PIR	NO
ENSG00000087884	420.221	-0.801575	0.936187	-0.856213	0.39188	0.999935	AAMDC	NO
ENSG00000087903	470.165	0.957444	1.06346	0.900311	0.367955	0.999935	RFX2	NO
ENSG00000087995	291.609	0.794071	0.872396	0.910219	0.362707	0.999935	METTL2A	NO
ENSG00000088002	27.9536	2.01096	2.20479	0.912087	0.361723	0.999935	SULT2B1	NO
ENSG00000088035	463.383	0.0993636	0.952262	0.104345	0.916896	0.999935	ALG6	NO
ENSG00000088038	372.035	0.841591	1.61695	0.520481	0.602728	0.999935	CNOT3	NO
ENSG00000088179	628.951	0.108924	0.473795	0.229897	0.818172	0.999935	PTPN4	NO
ENSG00000088205	4018.97	-0.855265	0.930949	-0.918703	0.358251	0.999935	DDX18	NO
ENSG00000088247	245.696	0.505456	0.983876	0.51374	0.607434	0.999935	KHSRP	NO
ENSG00000088256	327.239	0.637907	0.63502	1.00455	0.315116	0.999935	GNA11	NO
ENSG00000088280	506.379	0.385345	1.13631	0.339121	0.734518	0.999935	ASAP3	NO
ENSG00000088298	420.792	-0.00798674	0.887111	-0.00900309	0.992817	1	EDEM2	NO
ENSG00000088305	283.185	2.21155	1.22363	1.80737	0.0707044	0.999935	DNMT3B	NO
ENSG00000088325	352.885	0.536349	0.986921	0.543457	0.586815	0.999935	TPX2	NO
ENSG00000088356	1268.78	0.365047	0.794226	0.459627	0.645784	0.999935	PDRG1	NO
ENSG00000088367	279.188	0.0508087	0.932004	0.0545156	0.956524	0.999935	EPB41L1	NO
ENSG00000088448	3537.14	-0.136401	0.574566	-0.237398	0.812348	0.999935	ANKRD10	NO
ENSG00000088451	603.262	-0.128781	0.741482	-0.173681	0.862116	0.999935	TGDS	NO
ENSG00000088538	608.713	0.259443	0.649848	0.399237	0.689719	0.999935	DOCK3	NO
ENSG00000088543	185.875	1.9028	1.52549	1.24733	0.212275	0.999935	C3orf18	NO
ENSG00000088682	1207.66	-0.272684	0.670804	-0.406503	0.684373	0.999935	COQ9	NO
ENSG00000088726	13.3454	0.518324	1.80885	0.28655	0.774457	0.999935	TMEM40	NO
ENSG00000088727	409.921	-1.32399	0.921343	-1.43702	0.150712	0.999935	KIF9	NO
ENSG00000088756	168.004	3.91626	1.08026	3.62531	0.000288615	0.099651	ARHGAP28	UP
ENSG00000088766	259.176	-0.202796	0.732472	-0.276865	0.781883	0.999935	CRLS1	NO
ENSG00000088808	216.183	0.82202	0.953573	0.862042	0.388664	0.999935	PPP1R13B	NO
ENSG00000088812	270.84	0.845824	0.69901	1.21003	0.226267	0.999935	ATRN	NO
ENSG00000088826	414.509	-0.42916	0.782824	-0.548221	0.58354	0.999935	SMOX	NO
ENSG00000088827	21.3928	3.43217	2.04126	1.68139	0.0926862	0.999935	SIGLEC1	NO
ENSG00000088832	557.421	0.336134	0.624417	0.538317	0.590358	0.999935	FKBP1A	NO
ENSG00000088833	2291.54	-0.14885	0.799327	-0.186218	0.852273	0.999935	NSFL1C	NO
ENSG00000088836	46.3686	-1.78832	2.00184	-0.893338	0.371676	0.999935	SLC4A11	NO
ENSG00000088854	649.239	0.565117	0.546879	1.03335	0.301441	0.999935	DNAAF9	NO
ENSG00000088876	153.177	-0.974545	1.64073	-0.593972	0.552531	0.999935	ZNF343	NO
ENSG00000088881	175.736	0.223078	0.928652	0.240217	0.810162	0.999935	EBF4	NO
ENSG00000088882	2503.92	1.93078	0.868837	2.22225	0.0262663	0.999935	CPXM1	UP
ENSG00000088888	438.482	1.08378	0.672283	1.61209	0.106943	0.999935	MAVS	NO
ENSG00000088899	350.111	-0.709108	1.68475	-0.420899	0.673829	0.999935	LZTS3	NO
ENSG00000088930	1804.6	0.319742	0.663467	0.481926	0.629859	0.999935	XRN2	NO
ENSG00000088970	739.499	-0.722317	1.08684	-0.664602	0.506305	0.999935	KIZ	NO
ENSG00000088986	7920.09	-1.0116	0.659154	-1.5347	0.124858	0.999935	DYNLL1	NO
ENSG00000088992	259.896	-1.07817	1.29266	-0.834067	0.404243	0.999935	TESC	NO
ENSG00000089006	1832.75	-0.345327	0.593746	-0.581606	0.560832	0.999935	SNX5	NO
ENSG00000089009	1288.15	-0.753336	0.712249	-1.05769	0.290199	0.999935	RPL6	NO
ENSG00000089022	704.225	0.000464389	0.651184	0.000713145	0.999431	1	MAPKAPK5	NO
ENSG00000089048	1918.5	-0.403456	1.09679	-0.367852	0.712984	0.999935	ESF1	NO
ENSG00000089050	148.314	1.74258	1.34238	1.29812	0.194245	0.999935	RBBP9	NO
ENSG00000089053	2245.77	-0.0147051	0.591764	-0.0248496	0.980175	0.999935	ANAPC5	NO
ENSG00000089057	736.104	0.503518	0.733531	0.686431	0.492442	0.999935	SLC23A2	NO
ENSG00000089060	266.408	-0.263045	1.4437	-0.182202	0.855424	0.999935	SLC8B1	NO
ENSG00000089063	1725.62	-1.06708	0.652758	-1.63473	0.102106	0.999935	TMEM230	NO
ENSG00000089091	165.876	-1.38903	1.40457	-0.988935	0.322695	0.999935	DZANK1	NO
ENSG00000089094	392.296	0.457379	0.646368	0.707615	0.479185	0.999935	KDM2B	NO
ENSG00000089101	65.8731	-1.91792	1.57953	-1.21424	0.224656	0.999935	CFAP61	NO
ENSG00000089116	19.1728	-0.480127	1.8125	-0.264898	0.791088	0.999935	LHX5	NO
ENSG00000089123	320.723	0.844342	0.920396	0.917368	0.35895	0.999935	TASP1	NO
ENSG00000089154	1099.69	0.745728	0.83166	0.896674	0.369893	0.999935	GCN1	NO
ENSG00000089157	4663.28	-0.474843	0.566022	-0.838911	0.401519	0.999935	RPLP0	NO
ENSG00000089159	450.363	0.592334	0.87619	0.676033	0.49902	0.999935	PXN	NO
ENSG00000089163	92.835	1.04992	1.39547	0.752383	0.451821	0.999935	SIRT4	NO
ENSG00000089195	359.959	-0.952427	0.757109	-1.25798	0.2084	0.999935	TRMT6	NO
ENSG00000089199	667.283	1.27212	1.20019	1.05994	0.289173	0.999935	CHGB	NO
ENSG00000089220	4556.54	-0.209022	0.798774	-0.261679	0.793569	0.999935	PEBP1	NO
ENSG00000089234	492.454	1.17578	0.665735	1.76614	0.0773719	0.999935	BRAP	NO
ENSG00000089248	1826.39	-0.778236	0.931515	-0.835452	0.403463	0.999935	ERP29	NO
ENSG00000089250	59.2559	0.418973	1.74464	0.240148	0.810215	0.999935	NOS1	NO
ENSG00000089280	1780.33	1.14642	0.698496	1.64127	0.100741	0.999935	FUS	NO
ENSG00000089289	368.919	-1.50394	1.41254	-1.0647	0.28701	0.999935	IGBP1	NO
ENSG00000089335	2743.16	0.208646	0.66091	0.315694	0.752235	0.999935	ZNF302	NO
ENSG00000089351	731.9	0.379965	0.716666	0.530185	0.595984	0.999935	GRAMD1A	NO
ENSG00000089486	442.262	-0.142379	0.743855	-0.191407	0.848207	0.999935	CDIP1	NO
ENSG00000089505	42.3458	1.98076	3.06149	0.646993	0.517636	0.999935	CMTM1	NO
ENSG00000089597	1708.27	1.49642	0.787221	1.90089	0.0573169	0.999935	GANAB	NO
ENSG00000089639	165.657	-0.234984	2.05092	-0.114575	0.908782	0.999935	GMIP	NO
ENSG00000089682	563.1	0.108522	0.710468	0.152747	0.878598	0.999935	RBM41	NO
ENSG00000089685	358.135	0.505636	1.32047	0.382922	0.701778	0.999935	BIRC5	NO
ENSG00000089692	11.1409	1.72223	2.38304	0.722703	0.469862	0.999935	LAG3	NO
ENSG00000089693	5307.62	0.107578	0.693099	0.155213	0.876653	0.999935	MLF2	NO
ENSG00000089723	40.6138	1.03584	2.22724	0.465077	0.641876	0.999935	OTUB2	NO
ENSG00000089737	3848.35	-0.229943	0.788902	-0.291472	0.77069	0.999935	DDX24	NO
ENSG00000089775	381.174	-0.199959	0.698658	-0.286204	0.774722	0.999935	ZBTB25	NO
ENSG00000089818	1548.49	-0.583487	0.736298	-0.79246	0.428093	0.999935	NECAP1	NO
ENSG00000089847	45.3543	2.03266	1.64011	1.23935	0.215217	0.999935	ANKRD24	NO
ENSG00000089876	607.427	-0.319984	0.846011	-0.378227	0.705262	0.999935	DHX32	NO
ENSG00000089916	1110.26	0.178419	0.568335	0.313933	0.753572	0.999935	GPATCH2L	NO
ENSG00000090006	1324.68	1.45447	1.08067	1.34589	0.178337	0.999935	LTBP4	NO
ENSG00000090020	209.857	2.19633	1.64934	1.33164	0.182978	0.999935	SLC9A1	NO
ENSG00000090054	1799.49	0.14432	0.675604	0.213616	0.830847	0.999935	SPTLC1	NO
ENSG00000090060	1787.75	-0.434832	0.621093	-0.700108	0.48386	0.999935	PAPOLA	NO
ENSG00000090061	202.313	-0.506865	1.1817	-0.428927	0.667976	0.999935	CCNK	NO
ENSG00000090097	1279.03	0.0844094	0.831583	0.101504	0.91915	0.999935	PCBP4	NO
ENSG00000090238	631.211	0.467761	1.08845	0.42975	0.667377	0.999935	YPEL3	NO
ENSG00000090263	1270.11	0.145317	1.39514	0.10416	0.917043	0.999935	MRPS33	NO
ENSG00000090266	5520.45	-1.27732	1.60216	-0.797251	0.425305	0.999935	NDUFB2	NO
ENSG00000090273	1526.5	0.00909268	0.508464	0.0178827	0.985732	0.999935	NUDC	NO
ENSG00000090316	1171.74	0.472782	0.593543	0.796542	0.425717	0.999935	MAEA	NO
ENSG00000090339	104.408	0.356476	1.07976	0.330145	0.74129	0.999935	ICAM1	NO
ENSG00000090372	697.495	0.595214	0.927374	0.641827	0.520985	0.999935	STRN4	NO
ENSG00000090376	23.7718	1.17011	1.61025	0.726667	0.46743	0.999935	IRAK3	NO
ENSG00000090432	730.268	0.60341	0.767596	0.786103	0.431807	0.999935	MUL1	NO
ENSG00000090447	50.536	0.918171	1.11806	0.821216	0.411523	0.999935	TFAP4	NO
ENSG00000090470	893.338	-0.198397	1.33605	-0.148496	0.881952	0.999935	PDCD7	NO
ENSG00000090487	1107.94	0.858661	1.41909	0.605078	0.545127	0.999935	SPG21	NO
ENSG00000090520	1187.36	-0.915068	0.754304	-1.21313	0.225081	0.999935	DNAJB11	NO
ENSG00000090530	488.768	0.80946	1.00416	0.806106	0.420182	0.999935	P3H2	NO
ENSG00000090539	290.018	0.810362	0.88612	0.914505	0.360451	0.999935	CHRD	NO
ENSG00000090565	460.592	-0.412241	1.20888	-0.341011	0.733096	0.999935	RAB11FIP3	NO
ENSG00000090581	1831.01	-0.687839	1.09897	-0.625893	0.531385	0.999935	GNPTG	NO
ENSG00000090612	579.69	-0.016846	1.1083	-0.0151999	0.987873	0.999935	ZNF268	NO
ENSG00000090615	596.441	-0.179184	0.608196	-0.294616	0.768287	0.999935	GOLGA3	NO
ENSG00000090621	628.604	-0.139016	0.665919	-0.208758	0.834637	0.999935	PABPC4	NO
ENSG00000090659	2.46983	2.59527	2.91424	0.890546	0.373173	0.999935	CD209	NO
ENSG00000090661	614.837	-0.651061	1.36365	-0.477441	0.633048	0.999935	CERS4	NO
ENSG00000090674	473.334	1.04214	0.641804	1.62377	0.104426	0.999935	MCOLN1	NO
ENSG00000090686	1059.96	1.06902	0.945106	1.13111	0.258009	0.999935	USP48	NO
ENSG00000090776	515.315	0.749463	1.22882	0.609906	0.541924	0.999935	EFNB1	NO
ENSG00000090857	360.337	0.297148	0.8771	0.338784	0.734772	0.999935	PDPR	NO
ENSG00000090861	1758.04	0.589733	0.528874	1.11507	0.26482	0.999935	AARS1	NO
ENSG00000090863	2354.07	0.430937	0.70139	0.614404	0.538948	0.999935	GLG1	NO
ENSG00000090905	2531.4	0.0299183	0.651082	0.0459517	0.963349	0.999935	TNRC6A	NO
ENSG00000090924	244.662	-0.29088	0.922845	-0.315199	0.75261	0.999935	PLEKHG2	NO
ENSG00000090932	699.855	-1.75279	1.02899	-1.70341	0.0884921	0.999935	DLL3	NO
ENSG00000090971	678.03	0.370872	0.733343	0.505727	0.613048	0.999935	NAT14	NO
ENSG00000090975	64.6764	-0.358672	1.3142	-0.272921	0.784914	0.999935	PITPNM2	NO
ENSG00000090989	1543.42	0.122036	0.575368	0.212101	0.832028	0.999935	EXOC1	NO
ENSG00000091010	1.9384	1.73141	4.80887	0.360046	0.718813	0.999935	POU4F3	NO
ENSG00000091039	1485.64	0.805364	0.711354	1.13216	0.257568	0.999935	OSBPL8	NO
ENSG00000091073	94.6246	1.69773	1.02454	1.65706	0.0975063	0.999935	DTX2	NO
ENSG00000091106	56.4011	-0.969362	1.85055	-0.523823	0.600401	0.999935	NLRC4	NO
ENSG00000091127	183.9	-0.383196	0.829462	-0.461982	0.644095	0.999935	PUS7	NO
ENSG00000091128	18.0081	-1.71736	2.09352	-0.820322	0.412033	0.999935	LAMB4	NO
ENSG00000091129	1148.36	0.298886	0.738843	0.404533	0.685821	0.999935	NRCAM	NO
ENSG00000091136	1528.05	1.32846	0.764948	1.73667	0.0824448	0.999935	LAMB1	NO
ENSG00000091137	44.225	1.66981	2.01264	0.829663	0.40673	0.999935	SLC26A4	NO
ENSG00000091138	5.23774	3.12497	2.78534	1.12194	0.26189	0.999935	SLC26A3	NO
ENSG00000091140	1719.75	-0.0762576	0.539632	-0.141314	0.887622	0.999935	DLD	NO
ENSG00000091157	332.238	0.237657	0.76983	0.308714	0.757539	0.999935	WDR7	NO
ENSG00000091164	1654.39	-1.2139	1.18616	-1.02339	0.306124	0.999935	TXNL1	NO
ENSG00000091181	25.3242	1.16119	1.65962	0.699673	0.484131	0.999935	IL5RA	NO
ENSG00000091262	50.4894	0.0496185	1.32764	0.0373735	0.970187	0.999935	ABCC6	NO
ENSG00000091317	1088.82	-0.977568	0.75768	-1.29021	0.196977	0.999935	CMTM6	NO
ENSG00000091409	387.203	0.098037	0.847383	0.115694	0.907895	0.999935	ITGA6	NO
ENSG00000091428	314.101	-1.23788	1.06712	-1.16002	0.246041	0.999935	RAPGEF4	NO
ENSG00000091436	698.042	-0.0778961	1.02494	-0.0760003	0.939419	0.999935	MAP3K20	NO
ENSG00000091483	729.384	-0.548928	0.577758	-0.950101	0.342061	0.999935	FH	NO
ENSG00000091513	736.633	1.77473	1.49713	1.18542	0.235851	0.999935	TF	NO
ENSG00000091527	617.924	0.404162	0.46919	0.861404	0.389016	0.999935	CDV3	NO
ENSG00000091536	76.2179	0.203783	1.19033	0.171198	0.864068	0.999935	MYO15A	NO
ENSG00000091542	878.289	0.771562	0.745775	1.03458	0.300867	0.999935	ALKBH5	NO
ENSG00000091592	28.2021	0.970479	1.70716	0.568477	0.569711	0.999935	NLRP1	NO
ENSG00000091622	44.8587	0.33927	1.36591	0.248383	0.803838	0.999935	PITPNM3	NO
ENSG00000091640	2404.63	-0.449669	0.712475	-0.631137	0.527951	0.999935	SPAG7	NO
ENSG00000091656	1388.83	0.87786	0.626805	1.40053	0.161355	0.999935	ZFHX4	NO
ENSG00000091664	109.232	-1.94021	1.45854	-1.33024	0.183439	0.999935	SLC17A6	NO
ENSG00000091732	756.125	0.0312686	0.987882	0.0316522	0.974749	0.999935	ZC3HC1	NO
ENSG00000091844	317.647	-0.296009	0.634909	-0.466222	0.641056	0.999935	RGS17	NO
ENSG00000091879	83.6883	0.10383	1.45328	0.0714455	0.943043	0.999935	ANGPT2	NO
ENSG00000091947	513.518	0.524815	1.0464	0.501543	0.615989	0.999935	TMEM101	NO
ENSG00000091972	1647.33	-0.738233	0.829443	-0.890035	0.373447	0.999935	CD200	NO
ENSG00000091986	1464.5	-0.608838	0.795026	-0.765809	0.44379	0.999935	CCDC80	NO
ENSG00000092010	3855.85	0.187176	0.799188	0.234208	0.814823	0.999935	PSME1	NO
ENSG00000092020	1013.1	-0.399941	1.13452	-0.352522	0.724447	0.999935	PPP2R3C	NO
ENSG00000092036	120.322	-0.310373	1.23778	-0.25075	0.802007	0.999935	HAUS4	NO
ENSG00000092051	563.533	0.24497	0.947448	0.258557	0.795977	0.999935	JPH4	NO
ENSG00000092054	11.0054	3.47864	2.18139	1.59469	0.110782	0.999935	MYH7	NO
ENSG00000092094	946.421	0.606822	1.19392	0.508259	0.611272	0.999935	OSGEP	NO
ENSG00000092096	2289.08	0.964829	0.747755	1.2903	0.196946	0.999935	SLC22A17	NO
ENSG00000092098	36.5992	0.744457	1.72192	0.43234	0.665494	0.999935	RNF31	NO
ENSG00000092108	1781.81	-0.578383	0.902345	-0.640978	0.521537	0.999935	SCFD1	NO
ENSG00000092140	567.065	-0.690481	1.4401	-0.479468	0.631606	0.999935	G2E3	NO
ENSG00000092148	1374.36	-0.158553	0.919699	-0.172396	0.863126	0.999935	HECTD1	NO
ENSG00000092199	3811.35	-0.44748	0.654714	-0.683474	0.494307	0.999935	HNRNPC	NO
ENSG00000092201	1789.86	0.0700279	0.637035	0.109928	0.912466	0.999935	SUPT16H	NO
ENSG00000092203	1428.06	0.176472	0.692402	0.25487	0.798824	0.999935	TOX4	NO
ENSG00000092208	597.794	0.0138675	0.675118	0.0205408	0.983612	0.999935	GEMIN2	NO
ENSG00000092330	1389.06	-0.177915	0.747067	-0.238151	0.811764	0.999935	TINF2	NO
ENSG00000092345	4.45538	1.07385	2.86342	0.375025	0.707642	0.999935	DAZL	NO
ENSG00000092421	1332.98	0.746058	0.770407	0.968396	0.332847	0.999935	SEMA6A	NO
ENSG00000092439	945.199	1.23162	0.860212	1.43177	0.15221	0.999935	TRPM7	NO
ENSG00000092445	543.74	-0.140626	1.12068	-0.125483	0.900141	0.999935	TYRO3	NO
ENSG00000092470	89.0276	-0.585624	1.32322	-0.442575	0.658073	0.999935	WDR76	NO
ENSG00000092529	46.1608	0.0739782	1.05722	0.069974	0.944214	0.999935	CAPN3	NO
ENSG00000092531	678.53	-0.169367	1.35078	-0.125384	0.900219	0.999935	SNAP23	NO
ENSG00000092621	2097.31	-0.0327389	0.658433	-0.0497224	0.960344	0.999935	PHGDH	NO
ENSG00000092758	517.501	-2.14043	1.47012	-1.45596	0.145405	0.999935	COL9A3	NO
ENSG00000092820	1229.13	-0.44659	0.657632	-0.679088	0.497082	0.999935	EZR	NO
ENSG00000092841	26016.7	-0.824571	0.736376	-1.11977	0.262812	0.999935	MYL6	NO
ENSG00000092847	296.563	-0.491611	0.953302	-0.515693	0.606069	0.999935	AGO1	NO
ENSG00000092850	237.133	-1.92864	1.40622	-1.3715	0.170218	0.999935	TEKT2	NO
ENSG00000092853	234.755	-0.254722	0.572399	-0.445008	0.656314	0.999935	CLSPN	NO
ENSG00000092871	80.0096	1.46287	1.67795	0.871818	0.383307	0.999935	RFFL	NO
ENSG00000092929	49.3146	-0.469076	1.57477	-0.297871	0.765802	0.999935	UNC13D	NO
ENSG00000092931	544.434	-0.455713	1.08567	-0.419755	0.674665	0.999935	MFSD11	NO
ENSG00000092964	3127.2	-0.348213	0.679133	-0.512732	0.608139	0.999935	DPYSL2	NO
ENSG00000092969	526.251	-1.64788	0.78692	-2.09409	0.0362517	0.999935	TGFB2	DOWN
ENSG00000092978	1098.6	-0.83202	0.988512	-0.84169	0.399962	0.999935	GPATCH2	NO
ENSG00000093000	470.588	1.63392	1.17427	1.39143	0.164094	0.999935	NUP50	NO
ENSG00000093009	120.092	0.228234	1.69807	0.134408	0.89308	0.999935	CDC45	NO
ENSG00000093010	481.908	1.8373	0.826869	2.222	0.0262833	0.999935	COMT	UP
ENSG00000093072	42.4913	4.0823	2.7229	1.49925	0.133809	0.999935	ADA2	NO
ENSG00000093134	2.2745	0.0414331	3.77923	0.0109634	0.991253	1	VNN3P	NO
ENSG00000093144	1281.97	-0.587115	0.515722	-1.13843	0.25494	0.999935	ECHDC1	NO
ENSG00000093167	592.738	-0.525896	1.04521	-0.503147	0.614861	0.999935	LRRFIP2	NO
ENSG00000093183	964.729	-0.792036	0.676617	-1.17058	0.241767	0.999935	SEC22C	NO
ENSG00000093217	91.299	0.265224	1.49098	0.177885	0.858813	0.999935	XYLB	NO
ENSG00000094631	1232.44	0.199611	0.720741	0.276952	0.781817	0.999935	HDAC6	NO
ENSG00000094661	12.0852	-1.23283	2.38862	-0.516124	0.605768	0.999935	OR1I1	NO
ENSG00000094755	4.97294	-0.802713	2.56439	-0.313022	0.754264	0.999935	GABRP	NO
ENSG00000094880	1011.75	0.485378	0.749049	0.647991	0.516991	0.999935	CDC23	NO
ENSG00000094914	1809.86	-0.340907	0.762216	-0.447258	0.654689	0.999935	AAAS	NO
ENSG00000094916	1438.47	-0.171707	0.533965	-0.321569	0.747779	0.999935	CBX5	NO
ENSG00000094975	1019.12	0.399327	0.703688	0.567478	0.570389	0.999935	SUCO	NO
ENSG00000095002	509.672	-0.519979	1.2017	-0.432704	0.66523	0.999935	MSH2	NO
ENSG00000095015	231.606	-0.437676	1.09118	-0.401104	0.688344	0.999935	MAP3K1	NO
ENSG00000095059	177.142	-0.44138	1.79798	-0.245487	0.806079	0.999935	DHPS	NO
ENSG00000095066	815.874	0.833731	0.877178	0.950469	0.341874	0.999935	HOOK2	NO
ENSG00000095139	1242.53	0.305256	0.549193	0.555826	0.57833	0.999935	ARCN1	NO
ENSG00000095203	201.36	-0.0743993	1.16776	-0.0637113	0.9492	0.999935	EPB41L4B	NO
ENSG00000095209	806.214	-1.2206	1.10145	-1.10817	0.267789	0.999935	TMEM38B	NO
ENSG00000095261	590.524	1.1522	0.624348	1.84544	0.0649734	0.999935	PSMD5	NO
ENSG00000095303	31.833	0.0172967	1.69202	0.0102226	0.991844	1	PTGS1	NO
ENSG00000095319	368.318	-0.638876	0.9628	-0.66356	0.506972	0.999935	NUP188	NO
ENSG00000095321	472.498	0.739162	1.1299	0.654186	0.512992	0.999935	CRAT	NO
ENSG00000095370	202.896	1.05077	1.75823	0.59763	0.550087	0.999935	SH2D3C	NO
ENSG00000095380	621.435	-0.706751	0.892376	-0.791988	0.428368	0.999935	NANS	NO
ENSG00000095383	128.158	1.88583	1.19774	1.5745	0.115373	0.999935	TBC1D2	NO
ENSG00000095397	650.693	-0.307305	0.735273	-0.417946	0.675986	0.999935	WHRN	NO
ENSG00000095464	13.8661	-0.462412	1.6469	-0.280777	0.778882	0.999935	PDE6C	NO
ENSG00000095485	320.106	1.47811	1.06979	1.38168	0.167071	0.999935	CWF19L1	NO
ENSG00000095539	61.2079	0.676162	1.11683	0.605432	0.544892	0.999935	SEMA4G	NO
ENSG00000095564	1885.51	0.441089	0.642205	0.686836	0.492186	0.999935	BTAF1	NO
ENSG00000095574	343.41	-0.759519	1.44647	-0.525083	0.599525	0.999935	IKZF5	NO
ENSG00000095585	78.4075	1.79602	1.62838	1.10295	0.270049	0.999935	BLNK	NO
ENSG00000095627	14.1774	0.00626666	1.65378	0.00378929	0.996977	1	TDRD1	NO
ENSG00000095637	1663.41	-0.284316	0.442319	-0.642786	0.520363	0.999935	SORBS1	NO
ENSG00000095713	62.7564	1.88737	1.65442	1.14081	0.253951	0.999935	CRTAC1	NO
ENSG00000095739	548.801	-0.843936	1.35526	-0.622713	0.533473	0.999935	BAMBI	NO
ENSG00000095752	38.5726	-0.17159	2.03395	-0.0843632	0.932768	0.999935	IL11	NO
ENSG00000095787	1590.97	0.215074	0.542779	0.396246	0.691924	0.999935	WAC	NO
ENSG00000095794	761.887	-1.21434	1.4346	-0.846466	0.397293	0.999935	CREM	NO
ENSG00000095906	1425.4	0.456232	0.686862	0.664226	0.506546	0.999935	NUBP2	NO
ENSG00000095951	176.052	-0.28015	1.11429	-0.251417	0.801492	0.999935	HIVEP1	NO
ENSG00000096063	527.632	0.522116	1.20532	0.433175	0.664887	0.999935	SRPK1	NO
ENSG00000096070	223.332	2.34801	1.27368	1.84349	0.0652581	0.999935	BRPF3	NO
ENSG00000096080	554.02	-0.701298	0.779317	-0.899888	0.36818	0.999935	MRPS18A	NO
ENSG00000096088	2.55737	5.77462	5.23445	1.1032	0.269942	0.999935	PGC	NO
ENSG00000096092	2811.64	-0.556319	0.959783	-0.57963	0.562164	0.999935	TMEM14A	NO
ENSG00000096093	4196.65	-0.967776	0.516754	-1.8728	0.0610963	0.999935	EFHC1	NO
ENSG00000096264	2.01579	0.664413	5.24589	0.126654	0.899214	0.999935	NCR2	NO
ENSG00000096384	5656.6	0.5821	0.692129	0.841029	0.400332	0.999935	HSP90AB1	NO
ENSG00000096401	1436.3	0.180189	0.568038	0.317213	0.751082	0.999935	CDC5L	NO
ENSG00000096433	56.5463	3.90087	1.68278	2.31811	0.0204436	0.999935	ITPR3	UP
ENSG00000096654	252.725	-0.577773	1.29899	-0.444785	0.656475	0.999935	ZNF184	NO
ENSG00000096696	89.8569	5.61649	1.4909	3.76718	0.000165104	0.0642176	DSP	UP
ENSG00000096717	489.562	0.973483	0.621118	1.56731	0.117042	0.999935	SIRT1	NO
ENSG00000096746	1879.05	-0.26332	0.464132	-0.567338	0.570484	0.999935	HNRNPH3	NO
ENSG00000096968	582.967	-0.120885	0.793211	-0.1524	0.878871	0.999935	JAK2	NO
ENSG00000096996	20.168	-3.75311	2.42841	-1.5455	0.122226	0.999935	IL12RB1	NO
ENSG00000097007	613.406	1.12336	1.22843	0.914464	0.360473	0.999935	ABL1	NO
ENSG00000097021	597.12	-0.528931	0.809172	-0.653669	0.513325	0.999935	ACOT7	NO
ENSG00000097033	1251.69	-0.514831	0.754582	-0.682272	0.495067	0.999935	SH3GLB1	NO
ENSG00000097046	267.421	-0.00380076	1.04449	-0.00363887	0.997097	1	CDC7	NO
ENSG00000097096	169.047	3.0533	1.27197	2.40046	0.0163746	0.999935	SYDE2	UP
ENSG00000099139	470.892	1.32932	1.31313	1.01232	0.311383	0.999935	PCSK5	NO
ENSG00000099194	2459.34	0.277354	0.835297	0.332043	0.739857	0.999935	SCD	NO
ENSG00000099203	421.867	0.0015068	0.849983	0.00177274	0.998586	1	TMED1	NO
ENSG00000099204	1029.39	0.046485	0.718084	0.0647349	0.948385	0.999935	ABLIM1	NO
ENSG00000099246	3287.94	-0.431479	0.666873	-0.647019	0.51762	0.999935	RAB18	NO
ENSG00000099250	835.973	1.12375	1.28536	0.874266	0.381973	0.999935	NRP1	NO
ENSG00000099251	31.3659	3.04959	1.26953	2.40215	0.016299	0.999935	HSD17B7P2	UP
ENSG00000099256	433.635	-0.751764	1.1884	-0.632587	0.527003	0.999935	PRTFDC1	NO
ENSG00000099260	399.169	0.267354	1.50959	0.177103	0.859427	0.999935	PALMD	NO
ENSG00000099282	170.004	4.87658	1.77719	2.74398	0.00606987	0.749703	TSPAN15	UP
ENSG00000099284	990.185	0.367232	0.805998	0.455625	0.64866	0.999935	MACROH2A2	NO
ENSG00000099290	407.642	-0.106478	0.712677	-0.149406	0.881233	0.999935	WASHC2A	NO
ENSG00000099308	143.902	0.208003	1.41668	0.146824	0.883271	0.999935	MAST3	NO
ENSG00000099326	408.698	0.526538	1.27991	0.411386	0.68079	0.999935	MZF1	NO
ENSG00000099331	577.865	0.299965	0.928927	0.322916	0.746759	0.999935	MYO9B	NO
ENSG00000099337	126.342	0.857174	1.35173	0.63413	0.525996	0.999935	KCNK6	NO
ENSG00000099338	102.041	2.29492	1.47315	1.55783	0.119275	0.999935	CATSPERG	NO
ENSG00000099341	3430.38	-0.182422	0.682512	-0.26728	0.789253	0.999935	PSMD8	NO
ENSG00000099364	18.3746	2.65444	1.65686	1.60209	0.109135	0.999935	FBXL19	NO
ENSG00000099377	67.2383	-0.00878996	1.50401	-0.00584435	0.995337	1	HSD3B7	NO
ENSG00000099381	102.776	0.982785	1.03031	0.953869	0.34015	0.999935	SETD1A	NO
ENSG00000099385	513.635	-0.488463	1.34255	-0.363831	0.715984	0.999935	BCL7C	NO
ENSG00000099617	59.0203	2.53442	1.75241	1.44625	0.148106	0.999935	EFNA2	NO
ENSG00000099622	5826.82	0.473402	0.454993	1.04046	0.298127	0.999935	CIRBP	NO
ENSG00000099624	1761.33	1.48914	1.4528	1.02501	0.305356	0.999935	ATP5F1D	NO
ENSG00000099625	183.161	1.19726	1.46429	0.817637	0.413565	0.999935	CBARP	NO
ENSG00000099725	315.052	7.51355	1.46574	5.1261	2.95806e-07	0.000345683	PRKY	UP
ENSG00000099783	1491.35	0.123199	0.477988	0.257745	0.796604	0.999935	HNRNPM	NO
ENSG00000099785	250.891	-0.227152	0.611856	-0.371251	0.710451	0.999935	MARCHF2	NO
ENSG00000099795	4111.52	-1.08727	1.56309	-0.695591	0.486685	0.999935	NDUFB7	NO
ENSG00000099797	1937.22	-0.21558	0.663189	-0.325065	0.745132	0.999935	TECR	NO
ENSG00000099800	2441.13	-0.126456	0.710302	-0.178032	0.858698	0.999935	TIMM13	NO
ENSG00000099804	1050.32	-0.672977	1.54383	-0.435914	0.662899	0.999935	CDC34	NO
ENSG00000099810	302.848	-1.03138	1.15045	-0.896496	0.369988	0.999935	MTAP	NO
ENSG00000099814	72.2146	0.553486	1.26455	0.437693	0.661609	0.999935	CEP170B	NO
ENSG00000099817	1978.85	0.348978	0.675321	0.516759	0.605324	0.999935	POLR2E	NO
ENSG00000099821	619.465	0.762489	0.952171	0.80079	0.423253	0.999935	POLRMT	NO
ENSG00000099822	11.2753	2.00712	2.47498	0.810964	0.417386	0.999935	HCN2	NO
ENSG00000099840	34.7655	-2.69121	1.62948	-1.65158	0.0986204	0.999935	IZUMO4	NO
ENSG00000099849	1005.57	2.06419	1.06515	1.93794	0.0526305	0.999935	RASSF7	NO
ENSG00000099860	779.188	0.268301	1.3769	0.194858	0.845504	0.999935	GADD45B	NO
ENSG00000099864	137.585	1.5957	1.24613	1.28052	0.200361	0.999935	PALM	NO
ENSG00000099866	273.067	0.974365	1.50331	0.648145	0.516891	0.999935	MADCAM1	NO
ENSG00000099875	605.303	0.104245	1.4071	0.0740851	0.940943	0.999935	MKNK2	NO
ENSG00000099889	651.161	1.18218	1.13642	1.04027	0.298216	0.999935	ARVCF	NO
ENSG00000099901	1918.21	-0.957536	0.844711	-1.13357	0.256977	0.999935	RANBP1	NO
ENSG00000099904	227.531	1.20216	1.14509	1.04984	0.293793	0.999935	ZDHHC8	NO
ENSG00000099910	449.266	1.47089	0.828785	1.77475	0.0759394	0.999935	KLHL22	NO
ENSG00000099917	527.493	0.962331	0.660903	1.45608	0.145369	0.999935	MED15	NO
ENSG00000099937	13.1886	-1.42139	2.55082	-0.557227	0.577372	0.999935	SERPIND1	NO
ENSG00000099940	437.081	0.591206	0.761807	0.776058	0.437715	0.999935	SNAP29	NO
ENSG00000099942	537.737	0.504097	0.762051	0.6615	0.508291	0.999935	CRKL	NO
ENSG00000099949	285.26	-0.466141	1.15394	-0.403956	0.686245	0.999935	LZTR1	NO
ENSG00000099954	302.829	-0.930162	1.06778	-0.871114	0.383692	0.999935	CECR2	NO
ENSG00000099956	819.402	-0.301603	1.15281	-0.261624	0.793611	0.999935	SMARCB1	NO
ENSG00000099958	11.5621	2.21988	2.30153	0.964523	0.334784	0.999935	DERL3	NO
ENSG00000099968	642.569	0.494492	0.98971	0.499633	0.617334	0.999935	BCL2L13	NO
ENSG00000099974	49.9449	1.08869	1.7241	0.631457	0.527742	0.999935	DDTL	NO
ENSG00000099991	324.741	0.489606	0.620429	0.789141	0.430029	0.999935	CABIN1	NO
ENSG00000099992	216.789	-0.0923206	1.13759	-0.0811544	0.935319	0.999935	TBC1D10A	NO
ENSG00000099994	13.0806	-0.0174575	2.27739	-0.00766559	0.993884	1	SUSD2	NO
ENSG00000099995	475.824	0.0492549	0.76814	0.0641223	0.948873	0.999935	SF3A1	NO
ENSG00000099998	102.291	1.3212	1.25391	1.05366	0.292037	0.999935	GGT5	NO
ENSG00000099999	178.248	-0.173075	1.5765	-0.109785	0.91258	0.999935	RNF215	NO
ENSG00000100003	428.098	-0.166559	1.05751	-0.1575	0.874851	0.999935	SEC14L2	NO
ENSG00000100012	13.6415	-0.1404	2.20377	-0.0637093	0.949202	0.999935	SEC14L3	NO
ENSG00000100014	138.493	0.427582	1.47566	0.289756	0.772003	0.999935	SPECC1L	NO
ENSG00000100023	253.648	0.187998	1.36575	0.137652	0.890516	0.999935	PPIL2	NO
ENSG00000100024	9.97573	0.609174	1.54473	0.394357	0.693318	0.999935	UPB1	NO
ENSG00000100027	169.316	0.0505118	0.951427	0.0530906	0.95766	0.999935	YPEL1	NO
ENSG00000100028	179.774	1.59312	1.07684	1.47944	0.139023	0.999935	SNRPD3	NO
ENSG00000100029	474.814	0.659452	1.28091	0.514833	0.60667	0.999935	PES1	NO
ENSG00000100030	992.721	-0.742568	1.39427	-0.532584	0.594322	0.999935	MAPK1	NO
ENSG00000100034	272.221	1.08024	1.07518	1.00471	0.315038	0.999935	PPM1F	NO
ENSG00000100036	116.777	0.0357893	1.27682	0.0280301	0.977638	0.999935	SLC35E4	NO
ENSG00000100038	2.8326	1.66068	3.79602	0.437481	0.661763	0.999935	TOP3B	NO
ENSG00000100055	14.3549	2.90462	1.90473	1.52495	0.127271	0.999935	CYTH4	NO
ENSG00000100056	307.883	0.939642	1.58695	0.592104	0.553781	0.999935	ESS2	NO
ENSG00000100058	449.908	-0.167022	0.723475	-0.230861	0.817423	0.999935	CRYBB2P1	NO
ENSG00000100060	107.809	-2.73924	1.21723	-2.25039	0.0244243	0.999935	MFNG	DOWN
ENSG00000100065	172.81	0.868425	1.62826	0.533347	0.593793	0.999935	CARD10	NO
ENSG00000100075	872.802	0.0251865	1.65251	0.0152413	0.98784	0.999935	SLC25A1	NO
ENSG00000100077	225.419	0.824443	1.12424	0.733331	0.463357	0.999935	GRK3	NO
ENSG00000100083	1233.08	-0.295304	1.02452	-0.288236	0.773166	0.999935	GGA1	NO
ENSG00000100084	75.0246	2.51814	1.10404	2.28084	0.0225578	0.999935	HIRA	UP
ENSG00000100092	29.0059	5.19405	1.98524	2.61634	0.00888785	0.833483	SH3BP1	UP
ENSG00000100095	132.691	-1.9632	1.27494	-1.53983	0.123601	0.999935	SEZ6L	NO
ENSG00000100097	24053	-0.608364	0.874081	-0.696004	0.486426	0.999935	LGALS1	NO
ENSG00000100099	946.144	0.974363	1.16367	0.837316	0.402415	0.999935	HPS4	NO
ENSG00000100100	351.329	1.06054	1.39797	0.75863	0.448074	0.999935	PIK3IP1	NO
ENSG00000100104	273.69	-0.72717	1.3858	-0.524731	0.59977	0.999935	SRRD	NO
ENSG00000100106	1163.49	0.423985	1.19596	0.354515	0.722953	0.999935	TRIOBP	NO
ENSG00000100116	377.187	-0.265045	1.40019	-0.189292	0.849864	0.999935	GCAT	NO
ENSG00000100122	2.10296	1.3289	4.19864	0.316507	0.751617	0.999935	CRYBB1	NO
ENSG00000100124	957.782	-0.003925	0.453974	-0.00864588	0.993102	1	ANKRD54	NO
ENSG00000100129	500.14	-1.6356	1.32921	-1.2305	0.218509	0.999935	EIF3L	NO
ENSG00000100138	3033.99	-1.02304	1.39509	-0.733318	0.463364	0.999935	SNU13	NO
ENSG00000100139	166.275	1.04092	1.18959	0.875027	0.381559	0.999935	MICALL1	NO
ENSG00000100142	2448.58	-0.0324055	0.954031	-0.0339669	0.972904	0.999935	POLR2F	NO
ENSG00000100150	195.635	0.930423	1.25236	0.742936	0.457521	0.999935	DEPDC5	NO
ENSG00000100151	567.699	1.11762	0.878604	1.27204	0.20336	0.999935	PICK1	NO
ENSG00000100154	432.26	0.833271	0.63578	1.31063	0.189983	0.999935	TTC28	NO
ENSG00000100162	192.405	0.118136	0.930056	0.12702	0.898924	0.999935	CENPM	NO
ENSG00000100167	547.003	-2.13903	1.2898	-1.65842	0.0972324	0.999935	SEPTIN3	NO
ENSG00000100181	39.89	2.47137	1.87273	1.31966	0.186948	0.999935	TPTEP1	NO
ENSG00000100201	8554.73	0.69061	0.595527	1.15966	0.246186	0.999935	DDX17	NO
ENSG00000100207	106.606	0.586577	0.897873	0.653296	0.513565	0.999935	TCF20	NO
ENSG00000100209	364.491	-0.595467	0.865782	-0.687779	0.491592	0.999935	HSCB	NO
ENSG00000100211	625.335	-0.61133	1.62855	-0.375383	0.707376	0.999935	CBY1	NO
ENSG00000100216	1017.22	-0.222916	0.724685	-0.307604	0.758384	0.999935	TOMM22	NO
ENSG00000100219	5143.48	0.246359	0.895288	0.275173	0.783183	0.999935	XBP1	NO
ENSG00000100220	1649.96	-0.0560797	0.595874	-0.0941133	0.925019	0.999935	RTCB	NO
ENSG00000100225	1411.73	-0.350613	1.13612	-0.308604	0.757623	0.999935	FBXO7	NO
ENSG00000100226	307.196	0.713248	1.34295	0.531104	0.595346	0.999935	GTPBP1	NO
ENSG00000100227	1241.77	0.958953	0.59623	1.60836	0.107756	0.999935	POLDIP3	NO
ENSG00000100228	339.899	0.885877	1.22631	0.722392	0.470054	0.999935	RAB36	NO
ENSG00000100234	3495.18	0.0789482	1.4274	0.0553092	0.955892	0.999935	TIMP3	NO
ENSG00000100239	743.511	1.18615	1.09332	1.08491	0.277963	0.999935	PPP6R2	NO
ENSG00000100241	571.652	1.53809	1.60287	0.959588	0.337263	0.999935	SBF1	NO
ENSG00000100242	336.287	-0.0228237	1.46452	-0.0155844	0.987566	0.999935	SUN2	NO
ENSG00000100243	1979.62	0.132325	0.629582	0.210179	0.833528	0.999935	CYB5R3	NO
ENSG00000100253	23.2234	-0.508833	1.42618	-0.356781	0.721256	0.999935	MIOX	NO
ENSG00000100258	901.76	-0.0568432	1.64808	-0.0344906	0.972486	0.999935	LMF2	NO
ENSG00000100263	1265.92	-0.385541	1.39136	-0.277096	0.781706	0.999935	RHBDD3	NO
ENSG00000100266	309.729	1.44042	1.1889	1.21155	0.225683	0.999935	PACSIN2	NO
ENSG00000100271	270.053	0.582231	1.05808	0.550274	0.582132	0.999935	TTLL1	NO
ENSG00000100276	167.088	-0.155121	1.38492	-0.112007	0.910818	0.999935	RASL10A	NO
ENSG00000100280	249.227	0.0556978	0.981127	0.0567692	0.954729	0.999935	AP1B1	NO
ENSG00000100281	664.068	-0.0361477	0.918665	-0.0393481	0.968613	0.999935	HMGXB4	NO
ENSG00000100284	977.721	0.745661	0.694539	1.07361	0.283	0.999935	TOM1	NO
ENSG00000100285	110.506	0.769965	1.66364	0.462819	0.643494	0.999935	NEFH	NO
ENSG00000100292	348.209	0.807349	1.16931	0.690447	0.489913	0.999935	HMOX1	NO
ENSG00000100294	524.446	0.881914	1.79487	0.491352	0.623178	0.999935	MCAT	NO
ENSG00000100296	274.763	-0.292595	1.08873	-0.268749	0.788123	0.999935	THOC5	NO
ENSG00000100297	345.996	0.324216	1.31487	0.246577	0.805236	0.999935	MCM5	NO
ENSG00000100298	5.05272	4.71361	3.66392	1.28649	0.198271	0.999935	APOBEC3H	NO
ENSG00000100299	672.12	0.289938	0.670502	0.432419	0.665437	0.999935	ARSA	NO
ENSG00000100300	1852.2	-0.421082	0.803686	-0.523939	0.600321	0.999935	TSPO	NO
ENSG00000100304	223.11	1.04688	0.950398	1.10152	0.270671	0.999935	TTLL12	NO
ENSG00000100307	120.949	1.15105	0.877524	1.3117	0.189622	0.999935	CBX7	NO
ENSG00000100311	41.7031	-0.022903	1.0861	-0.0210873	0.983176	0.999935	PDGFB	NO
ENSG00000100316	6251.29	0.037703	0.512968	0.0734997	0.941408	0.999935	RPL3	NO
ENSG00000100319	379.917	-0.612093	0.937682	-0.652773	0.513903	0.999935	ZMAT5	NO
ENSG00000100320	2087.08	1.03627	0.597927	1.7331	0.0830771	0.999935	RBFOX2	NO
ENSG00000100321	907.333	0.795932	0.657984	1.20965	0.226412	0.999935	SYNGR1	NO
ENSG00000100324	190.933	1.39283	0.813724	1.71167	0.0869568	0.999935	TAB1	NO
ENSG00000100325	458.729	-0.0559407	0.693198	-0.0806995	0.935681	0.999935	ASCC2	NO
ENSG00000100330	581.15	-0.283975	1.15965	-0.24488	0.806549	0.999935	MTMR3	NO
ENSG00000100335	378.356	0.404344	1.53324	0.263719	0.791996	0.999935	MIEF1	NO
ENSG00000100342	96.2202	1.92889	1.1015	1.75116	0.0799186	0.999935	APOL1	NO
ENSG00000100344	85.2131	0.028031	1.0088	0.0277864	0.977833	0.999935	PNPLA3	NO
ENSG00000100345	591.481	-0.117882	1.1625	-0.101404	0.91923	0.999935	MYH9	NO
ENSG00000100346	91.7298	0.731082	1.87384	0.390153	0.696423	0.999935	CACNA1I	NO
ENSG00000100347	1001.41	0.0581874	0.630504	0.092287	0.92647	0.999935	SAMM50	NO
ENSG00000100348	1892.79	-0.451695	0.877635	-0.514673	0.606782	0.999935	TXN2	NO
ENSG00000100350	203.23	-0.117152	1.2057	-0.0971653	0.922595	0.999935	FOXRED2	NO
ENSG00000100353	1533.09	0.173291	0.611803	0.283246	0.776988	0.999935	EIF3D	NO
ENSG00000100354	1539.76	-0.0413593	0.883995	-0.0467868	0.962683	0.999935	TNRC6B	NO
ENSG00000100359	66.0766	-0.66273	1.40994	-0.47004	0.638327	0.999935	SGSM3	NO
ENSG00000100360	737.299	0.0360653	0.517518	0.069689	0.944441	0.999935	IFT27	NO
ENSG00000100364	387.194	0.379646	1.18976	0.319095	0.749654	0.999935	KIAA0930	NO
ENSG00000100372	746.064	0.658337	1.42725	0.461261	0.644611	0.999935	SLC25A17	NO
ENSG00000100376	382.616	-0.051372	0.896132	-0.0573264	0.954285	0.999935	FAM118A	NO
ENSG00000100379	606.737	0.19212	1.10463	0.173923	0.861926	0.999935	KCTD17	NO
ENSG00000100380	1415.66	0.111509	0.479881	0.232368	0.816252	0.999935	ST13	NO
ENSG00000100385	6.52364	3.38906	2.60338	1.30179	0.192987	0.999935	IL2RB	NO
ENSG00000100387	6199.47	-0.471898	0.902305	-0.522991	0.60098	0.999935	RBX1	NO
ENSG00000100393	446.158	0.981992	0.877021	1.11969	0.262845	0.999935	EP300	NO
ENSG00000100395	271.879	0.807191	0.637306	1.26657	0.20531	0.999935	L3MBTL2	NO
ENSG00000100399	26.2824	-2.89718	1.67706	-1.72753	0.0840729	0.999935	CHADL	NO
ENSG00000100401	423.099	0.796863	0.73748	1.08052	0.27991	0.999935	RANGAP1	NO
ENSG00000100403	233.805	-0.395802	1.45117	-0.272748	0.785047	0.999935	ZC3H7B	NO
ENSG00000100410	408.967	-0.233436	1.22681	-0.190279	0.849091	0.999935	PHF5A	NO
ENSG00000100412	638.298	1.11823	0.775551	1.44186	0.149343	0.999935	ACO2	NO
ENSG00000100413	439.062	-0.122111	0.528133	-0.231213	0.817149	0.999935	POLR3H	NO
ENSG00000100416	1083.62	0.173977	0.683143	0.254671	0.798977	0.999935	TRMU	NO
ENSG00000100418	352.287	-0.591961	0.917395	-0.645263	0.518757	0.999935	DESI1	NO
ENSG00000100422	416.225	-0.334627	1.26246	-0.265061	0.790963	0.999935	CERK	NO
ENSG00000100425	597.863	0.717644	0.683931	1.04929	0.294043	0.999935	BRD1	NO
ENSG00000100426	169.739	1.42135	1.05753	1.34403	0.178938	0.999935	ZBED4	NO
ENSG00000100429	26.5701	1.80939	1.30228	1.38939	0.164713	0.999935	HDAC10	NO
ENSG00000100433	70.8149	3.53956	1.46556	2.41516	0.0157285	0.999935	KCNK10	UP
ENSG00000100442	2260.31	-0.669357	0.92612	-0.722753	0.469831	0.999935	FKBP3	NO
ENSG00000100445	490.462	-0.766786	1.16601	-0.657616	0.510785	0.999935	SDR39U1	NO
ENSG00000100448	2.29916	-3.40812	5.30632	-0.642275	0.520694	0.999935	CTSG	NO
ENSG00000100461	1068.09	0.0932364	0.455728	0.204588	0.837894	0.999935	RBM23	NO
ENSG00000100462	630.795	-0.927902	0.999088	-0.928749	0.353019	0.999935	PRMT5	NO
ENSG00000100473	68.5173	-0.126978	1.14891	-0.11052	0.911997	0.999935	COCH	NO
ENSG00000100479	199.087	-0.273098	1.13755	-0.240077	0.810271	0.999935	POLE2	NO
ENSG00000100483	528.762	-0.383363	0.640884	-0.598178	0.549721	0.999935	VCPKMT	NO
ENSG00000100485	391.116	0.0990281	1.14684	0.0863484	0.931189	0.999935	SOS2	NO
ENSG00000100490	52.6009	-0.792259	1.65234	-0.479477	0.6316	0.999935	CDKL1	NO
ENSG00000100503	848.659	-0.378719	0.732021	-0.51736	0.604905	0.999935	NIN	NO
ENSG00000100504	302.992	-0.318878	0.849727	-0.375271	0.707459	0.999935	PYGL	NO
ENSG00000100505	806.513	-1.28087	1.02771	-1.24633	0.212642	0.999935	TRIM9	NO
ENSG00000100519	1695.65	-0.152901	0.580368	-0.263456	0.792199	0.999935	PSMC6	NO
ENSG00000100522	114.849	-0.542308	0.860006	-0.630586	0.528311	0.999935	GNPNAT1	NO
ENSG00000100523	501.795	-0.0760054	1.15651	-0.0657196	0.947601	0.999935	DDHD1	NO
ENSG00000100526	250.348	-1.19369	0.919214	-1.2986	0.194081	0.999935	CDKN3	NO
ENSG00000100554	2080.96	-1.15019	0.78249	-1.46991	0.141585	0.999935	ATP6V1D	NO
ENSG00000100567	3660.16	-0.58034	0.686973	-0.844778	0.398235	0.999935	PSMA3	NO
ENSG00000100568	336.589	-0.585272	0.803558	-0.728351	0.466399	0.999935	VTI1B	NO
ENSG00000100575	423.164	-0.826977	0.579285	-1.42758	0.153413	0.999935	TIMM9	NO
ENSG00000100577	306.643	0.97268	1.45297	0.669441	0.503214	0.999935	GSTZ1	NO
ENSG00000100578	587.977	-0.0419672	0.639374	-0.065638	0.947666	0.999935	KIAA0586	NO
ENSG00000100580	285.711	-0.644229	0.743133	-0.866909	0.385992	0.999935	TMED8	NO
ENSG00000100583	43.3459	-1.22651	1.69783	-0.722402	0.470047	0.999935	SAMD15	NO
ENSG00000100591	1437.81	-0.18403	0.824328	-0.223249	0.823342	0.999935	AHSA1	NO
ENSG00000100592	3014.4	-0.14709	0.856825	-0.171668	0.863698	0.999935	DAAM1	NO
ENSG00000100593	71.3407	0.0337767	2.0233	0.0166938	0.986681	0.999935	ISM2	NO
ENSG00000100596	285.814	0.417	0.824683	0.505649	0.613103	0.999935	SPTLC2	NO
ENSG00000100599	65.9684	0.0668863	1.45186	0.0460693	0.963255	0.999935	RIN3	NO
ENSG00000100600	982.12	-0.0823814	0.601942	-0.136859	0.891142	0.999935	LGMN	NO
ENSG00000100603	1513.68	0.477276	0.838554	0.569165	0.569244	0.999935	SNW1	NO
ENSG00000100604	514.503	4.16971	1.196	3.48638	0.000489611	0.151799	CHGA	UP
ENSG00000100605	285.222	0.315067	1.15055	0.27384	0.784207	0.999935	ITPK1	NO
ENSG00000100612	2700.14	-0.532888	0.817785	-0.651623	0.514644	0.999935	DHRS7	NO
ENSG00000100614	507.302	0.207541	0.657633	0.315588	0.752316	0.999935	PPM1A	NO
ENSG00000100625	162.255	1.27222	1.73786	0.732062	0.464131	0.999935	SIX4	NO
ENSG00000100626	103.467	-2.11717	1.79145	-1.18182	0.237278	0.999935	GALNT16	NO
ENSG00000100632	1986.35	-1.09344	0.650374	-1.68124	0.0927165	0.999935	ERH	NO
ENSG00000100644	1230.07	0.141974	0.662466	0.214311	0.830304	0.999935	HIF1A	NO
ENSG00000100647	294.075	0.181579	0.623195	0.291368	0.77077	0.999935	SUSD6	NO
[truncated: 13,185 more rows]

## Sheet: DCHS1_vs_FAT4
geneID	baseMean	log2FoldChange	lfcSE	pvalue	padj	id	hgnc_symbol	diffexpressed	Interesting
ENSG00000000003	2832.19	0.231608	1.43286	0.871589	1		TSPAN6	NO
ENSG00000000005	33.5804	1.24233	2.5878	0.631177	1		TNMD	NO
ENSG00000000419	1727.26	-0.465102	0.816861	0.5691	1		DPM1	NO
ENSG00000000457	240.374	0.739563	1.65276	0.654535	1		SCYL3	NO
ENSG00000000460	115.04	-0.061187	1.4511	0.966366	1		C1orf112	NO
ENSG00000001036	932.921	-0.293534	0.596168	0.622459	1		FUCA2	NO
ENSG00000001084	371.135	-0.660605	1.56912	0.673753	1		GCLC	NO
ENSG00000001167	271.552	-0.982722	1.14441	0.390497	1		NFYA	NO
ENSG00000001460	191.958	-0.175734	1.49463	0.906403	1		STPG1	NO
ENSG00000001461	202.654	0.671751	1.27422	0.598064	1		NIPAL3	NO
ENSG00000001497	871.415	0.905861	0.529089	0.0868755	1		LAS1L	NO
ENSG00000001561	331.363	0.0194397	1.2341	0.987432	1		ENPP4	NO
ENSG00000001617	80.3959	1.04553	1.70375	0.539437	1		SEMA3F	NO
ENSG00000001629	816.323	0.179709	0.867869	0.835956	1		ANKIB1	NO
ENSG00000001630	88.514	0.0472462	0.697677	0.946009	1		CYP51A1	NO
ENSG00000001631	282.512	0.370609	0.802571	0.644241	1		KRIT1	NO
ENSG00000002016	553.685	0.396706	0.681639	0.560574	1		RAD52	NO
ENSG00000002330	572.421	-0.266803	0.645692	0.679457	1		BAD	NO
ENSG00000002549	1066.18	0.920907	0.631454	0.144733	1		LAP3	NO
ENSG00000002586	4880.61	0.353042	0.585593	0.546589	1		CD99	NO
ENSG00000002587	345.794	6.72329	2.02854	0.000918575	0.159257		HS3ST1	UP
ENSG00000002746	40.156	0.696598	1.50127	0.642643	1		HECW1	NO
ENSG00000002822	69.8052	-1.28076	1.79496	0.475518	1		MAD1L1	NO
ENSG00000002834	475.543	-1.25203	0.738876	0.0901688	1		LASP1	NO
ENSG00000002919	424.299	-0.672238	1.62109	0.678375	1		SNX11	NO
ENSG00000003056	1015.15	-0.308892	0.766403	0.686917	1		M6PR	NO
ENSG00000003096	669.824	-0.421808	1.03629	0.68398	1		KLHL13	NO
ENSG00000003147	426.318	-0.248694	0.788772	0.75254	1		ICA1	NO
ENSG00000003249	124.054	1.54752	2.12065	0.465548	1		DBNDD1	NO
ENSG00000003393	480.33	0.418297	1.25107	0.738113	1		ALS2	NO
ENSG00000003402	365.185	0.928026	1.14017	0.415683	1		CFLAR	NO
ENSG00000003436	1112.66	-1.74591	1.31363	0.183822	1		TFPI	NO
ENSG00000003509	871.874	-0.883892	1.05468	0.401993	1		NDUFAF7	NO
ENSG00000003756	3199.78	0.502312	0.440145	0.253769	1		RBM5	NO
ENSG00000003987	90.417	-1.21217	0.761962	0.111642	1		MTMR7	NO
ENSG00000003989	161.453	-0.800091	1.02846	0.4366	1		SLC7A2	NO
ENSG00000004059	2331.46	-0.787892	1.05995	0.457282	1		ARF5	NO
ENSG00000004139	84.3847	0.69341	2.02638	0.732206	1		SARM1	NO
ENSG00000004142	1368.76	-0.814689	0.75371	0.279739	1		POLDIP2	NO
ENSG00000004399	171.329	0.137112	1.72249	0.936554	1		PLXND1	NO
ENSG00000004455	1604.06	-0.493335	0.716322	0.491008	1		AK2	NO
ENSG00000004468	65.7543	0.966062	1.85278	0.60208	1		CD38	NO
ENSG00000004478	710.277	-1.35204	0.866246	0.11857	1		FKBP4	NO
ENSG00000004487	1935.98	0.118384	0.640951	0.853464	1		KDM1A	NO
ENSG00000004534	2470.52	0.592228	0.718394	0.409725	1		RBM6	NO
ENSG00000004660	154.506	-0.679054	1.02365	0.507095	1		CAMKK1	NO
ENSG00000004700	345.761	0.396891	1.17266	0.735022	1		RECQL	NO
ENSG00000004766	614.597	-0.266098	0.769878	0.729616	1		VPS50	NO
ENSG00000004777	291.891	0.961322	1.3157	0.46499	1		ARHGAP33	NO
ENSG00000004779	3341.47	0.17857	0.74763	0.811223	1		NDUFAB1	NO
ENSG00000004838	151.179	0.409812	2.30986	0.859179	1		ZMYND10	NO
ENSG00000004846	33.2441	-1.02355	1.62332	0.528351	1		ABCB5	NO
ENSG00000004864	837.686	0.586996	1.32828	0.658545	1		SLC25A13	NO
ENSG00000004866	849.597	-0.220755	0.536879	0.68094	1		ST7	NO
ENSG00000004897	696.066	-0.300639	1.51846	0.843053	1		CDC27	NO
ENSG00000004939	4.3179	-0.528805	2.18562	0.808821	1		SLC4A1	NO
ENSG00000004961	484.802	-0.861805	1.1642	0.459144	1		HCCS	NO
ENSG00000004975	846.387	-0.481759	0.798082	0.546079	1		DVL2	NO
ENSG00000005001	6.14871	-3.74386	2.70924	0.167007	1		PRSS22	NO
ENSG00000005007	431.103	-0.354518	1.62156	0.82694	1		UPF1	NO
ENSG00000005020	852.149	2.41782	1.23372	0.0500212	1		SKAP2	NO
ENSG00000005022	1771.19	-0.164458	0.831528	0.843219	1		SLC25A5	NO
ENSG00000005059	1154.33	0.418885	1.41234	0.766781	1		MCUB	NO
ENSG00000005073	156.995	-1.7826	1.41916	0.209083	1		HOXA11	NO
ENSG00000005075	756.469	0.518897	0.860626	0.546555	1		POLR2J	NO
ENSG00000005100	495.314	0.613505	1.04232	0.556133	1		DHX33	NO
ENSG00000005108	396.376	-1.17381	0.882804	0.183637	1		THSD7A	NO
ENSG00000005156	314.488	1.42337	1.61641	0.378546	1		LIG3	NO
ENSG00000005175	700.842	0.816864	1.47898	0.580732	1		RPAP3	NO
ENSG00000005187	42.0412	0.476759	1.22865	0.697991	1		ACSM3	NO
ENSG00000005189	117.743	-0.77216	1.65885	0.641589	1		REXO5	NO
ENSG00000005194	1278.8	-0.729333	0.876542	0.405377	1		CIAPIN1	NO
ENSG00000005206	519.057	-0.0764765	0.994225	0.938687	1		SPPL2B	NO
ENSG00000005238	796.182	0.255391	0.793063	0.747429	1		FAM214B	NO
ENSG00000005243	743.282	-1.80952	0.826799	0.028627	0.938754		COPZ2	DOWN
ENSG00000005249	478.327	-0.811645	1.18397	0.493011	1		PRKAR2B	NO
ENSG00000005302	503.985	0.43731	1.458	0.764224	1		MSL3	NO
ENSG00000005339	493.328	0.420745	0.758365	0.579028	1		CREBBP	NO
ENSG00000005379	264.72	-1.10628	1.60263	0.490011	1		TSPOAP1	NO
ENSG00000005436	395.503	-0.0183092	0.920808	0.984136	1		GCFC2	NO
ENSG00000005448	1147.51	-0.414273	0.769806	0.590472	1		WDR54	NO
ENSG00000005469	611.95	1.15698	1.17041	0.322893	1		CROT	NO
ENSG00000005471	52.7103	3.09317	1.44484	0.0322875	0.96939		ABCB4	UP
ENSG00000005483	4481.3	0.799322	0.800865	0.318244	1		KMT2E	NO
ENSG00000005486	2614.95	-0.924465	0.816046	0.257273	1		RHBDD2	NO
ENSG00000005513	579.511	2.22164	1.87405	0.235831	1		SOX8	NO
ENSG00000005700	1028.25	0.419429	0.66862	0.530458	1		IBTK	NO
ENSG00000005801	963.346	0.514917	0.857035	0.547965	1		ZNF195	NO
ENSG00000005810	1228.42	0.449948	0.602503	0.455185	1		MYCBP2	NO
ENSG00000005844	7.32449	2.40234	3.07738	0.43501	1		ITGAL	NO
ENSG00000005882	409.669	-1.97389	0.871394	0.0235	0.882652		PDK2	DOWN
ENSG00000005884	484.308	-1.73769	1.4056	0.216359	1		ITGA3	NO
ENSG00000005889	394.75	1.28093	1.02689	0.212257	1		ZFX	NO
ENSG00000005893	4742.79	0.319253	0.683461	0.64042	1		LAMP2	NO
ENSG00000005961	84.7679	-0.78806	1.63021	0.628803	1		ITGA2B	NO
ENSG00000006007	476.307	-0.349449	0.797158	0.661119	1		GDE1	NO
ENSG00000006015	2465.53	-0.571324	0.655412	0.383371	1		REX1BD	NO
ENSG00000006016	322.263	2.42274	1.99042	0.223528	1		CRLF1	NO
ENSG00000006025	220.115	-0.372681	1.44946	0.797088	1		OSBPL7	NO
ENSG00000006042	2435.95	-0.989289	0.887315	0.264883	1		TMEM98	NO
ENSG00000006047	22.7514	1.52261	2.81975	0.58921	1		YBX2	NO
ENSG00000006071	120.701	-0.105546	1.62857	0.948326	1		ABCC8	NO
ENSG00000006118	1222.61	0.661072	1.18902	0.578223	1		TMEM132A	NO
ENSG00000006125	1290.21	0.536389	0.609156	0.378564	1		AP2B1	NO
ENSG00000006128	552.85	-0.928639	1.41558	0.511817	1		TAC1	NO
ENSG00000006194	645.847	-0.300811	0.830572	0.717223	1		ZNF263	NO
ENSG00000006282	759.083	-2.83858	1.05912	0.00735923	0.487889		SPATA20	DOWN
ENSG00000006283	263.316	0.204698	1.02376	0.841522	1		CACNA1G	NO
ENSG00000006327	5812.86	-0.891409	1.1484	0.437622	1		TNFRSF12A	NO
ENSG00000006432	237.413	0.385573	1.26905	0.76126	1		MAP3K9	NO
ENSG00000006451	993.974	-0.452975	0.943237	0.631061	1		RALA	NO
ENSG00000006453	57.9081	-0.334639	1.2334	0.786149	1		BAIAP2L1	NO
ENSG00000006459	304.385	-0.644872	0.921934	0.484254	1		KDM7A	NO
ENSG00000006468	651.569	1.49242	0.88808	0.0928595	1		ETV1	NO
ENSG00000006530	462.426	-0.430485	0.603378	0.475562	1		AGK	NO
ENSG00000006534	78.6199	-0.06127	1.48587	0.967109	1		ALDH3B1	NO
ENSG00000006576	1113.2	-0.278149	0.729753	0.703088	1		PHTF2	NO
ENSG00000006607	190.199	0.85204	1.34413	0.526147	1		FARP2	NO
ENSG00000006611	54.1156	0.808917	1.93021	0.675156	1		USH1C	NO
ENSG00000006625	369.466	0.717312	1.21866	0.556123	1		GGCT	NO
ENSG00000006634	238.338	0.543356	0.929087	0.558663	1		DBF4	NO
ENSG00000006638	22.259	1.18208	1.84179	0.520998	1		TBXA2R	NO
ENSG00000006652	2719.57	0.208365	0.629754	0.740744	1		IFRD1	NO
ENSG00000006695	299.796	0.0330656	1.44163	0.981701	1		COX10	NO
ENSG00000006704	753.044	-0.269019	0.831597	0.746319	1		GTF2IRD1	NO
ENSG00000006712	638.558	-0.818799	0.885022	0.354875	1		PAF1	NO
ENSG00000006715	1107.88	-0.12282	0.597822	0.837223	1		VPS41	NO
ENSG00000006740	155.551	-1.25622	1.15716	0.277653	1		ARHGAP44	NO
ENSG00000006744	735.349	-0.492424	0.607917	0.41793	1		ELAC2	NO
ENSG00000006747	84.6259	1.1513	2.20842	0.602142	1		SCIN	NO
ENSG00000006831	339.625	0.764705	0.823904	0.353331	1		ADIPOR2	NO
ENSG00000006837	135.279	0.876495	0.892684	0.326166	1		CDKL3	NO
ENSG00000007001	50.3273	-0.107814	1.51213	0.943159	1		UPP2	NO
ENSG00000007047	86.1571	-0.427325	0.986263	0.664814	1		MARK4	NO
ENSG00000007062	274.762	0.390654	0.938258	0.677146	1		PROM1	NO
ENSG00000007080	1106.39	-0.46006	0.781835	0.556239	1		CCDC124	NO
ENSG00000007168	1160.48	0.912753	0.934822	0.32887	1		PAFAH1B1	NO
ENSG00000007171	11.2587	-2.52876	2.69518	0.348115	1		NOS2	NO
ENSG00000007174	29.5887	-1.24578	2.1562	0.563422	1		DNAH9	NO
ENSG00000007202	373.994	0.0737924	1.35722	0.95664	1		KIAA0100	NO
ENSG00000007216	5.78472	-3.08747	3.58098	0.388586	1		SLC13A2	NO
ENSG00000007237	261.417	-0.970378	1.37941	0.481762	1		GAS7	NO
ENSG00000007255	663.124	0.245042	1.00035	0.806491	1		TRAPPC6A	NO
ENSG00000007314	41.7179	-0.68907	2.47438	0.780643	1		SCN4A	NO
ENSG00000007341	803.894	-0.414386	0.917298	0.651451	1		ST7L	NO
ENSG00000007372	1048.71	0.344882	1.5725	0.826401	1		PAX6	NO
ENSG00000007376	313.852	-2.24642	1.08412	0.0382538	1		RPUSD1	DOWN
ENSG00000007384	444.195	-0.653507	0.830247	0.431209	1		RHBDF1	NO
ENSG00000007392	3315.83	-0.0238168	0.649676	0.970757	1		LUC7L	NO
ENSG00000007402	58.3121	-0.957474	0.963464	0.320329	1		CACNA2D2	NO
ENSG00000007516	317.48	-0.129402	1.31563	0.921649	1		BAIAP3	NO
ENSG00000007520	1037.13	-0.813711	0.924484	0.378762	1		TSR3	NO
ENSG00000007541	506.054	-0.502274	1.13048	0.656825	1		PIGQ	NO
ENSG00000007545	208.189	-0.132018	0.701858	0.8508	1		CRAMP1	NO
ENSG00000007866	259.126	-1.90774	0.844453	0.0238742	0.888963		TEAD3	DOWN
ENSG00000007923	322.005	-1.25789	1.40413	0.370335	1		DNAJC11	NO
ENSG00000007933	20.6088	-2.68562	2.30952	0.244893	1		FMO3	NO
ENSG00000007944	434.438	-1.16368	1.51047	0.441056	1		MYLIP	NO
ENSG00000007952	19.5704	1.06981	1.66542	0.520634	1		NOX1	NO
ENSG00000007968	55.3057	1.22479	1.60855	0.446405	1		E2F2	NO
ENSG00000008018	5884.15	0.0445263	0.746896	0.952462	1		PSMB1	NO
ENSG00000008056	233.625	-4.20138	2.28346	0.0657803	1		SYN1	NO
ENSG00000008083	523.59	1.68085	0.770345	0.0291137	0.941053		JARID2	UP
ENSG00000008086	220.989	0.753477	1.41132	0.593423	1		CDKL5	NO
ENSG00000008118	160.552	-2.15256	1.76579	0.222831	1		CAMK1G	NO
ENSG00000008128	61.5963	0.692122	0.894714	0.439186	1		CDK11A	NO
ENSG00000008130	298.297	-0.981734	1.3905	0.48017	1		NADK	NO
ENSG00000008196	689.695	5.13664	1.52286	0.000743495	0.134466		TFAP2B	UP
ENSG00000008226	38.3454	-1.51612	2.50609	0.545197	1		DLEC1	NO
ENSG00000008256	212.728	0.489799	0.998677	0.623817	1		CYTH3	NO
ENSG00000008277	339.665	0.411739	1.43867	0.774729	1		ADAM22	NO
ENSG00000008294	2985.79	1.48669	0.449497	0.000941488	0.160532		SPAG9	UP
ENSG00000008300	156.492	1.14442	0.835473	0.170755	1		CELSR3	NO
ENSG00000008311	999.492	1.40667	1.278	0.271034	1		AASS	NO
ENSG00000008323	65.6047	-3.05506	1.93189	0.113789	1		PLEKHG6	NO
ENSG00000008324	980.808	-0.06168	1.28553	0.961732	1		SS18L2	NO
ENSG00000008382	47.1178	0.196141	1.45831	0.893009	1		MPND	NO
ENSG00000008394	3780.67	1.27423	1.60049	0.425944	1		MGST1	NO
ENSG00000008405	1290.66	0.997855	1.47253	0.497996	1		CRY1	NO
ENSG00000008441	239.745	0.440614	1.12319	0.694846	1		NFIX	NO
ENSG00000008513	161.509	-1.1724	1.31781	0.373649	1		ST3GAL1	NO
ENSG00000008516	33.7681	-0.991022	1.62294	0.541443	1		MMP25	NO
ENSG00000008517	224.749	-4.85125	1.93197	0.0120378	0.648505		IL32	DOWN
ENSG00000008710	307.676	-1.25227	1.52527	0.411638	1		PKD1	NO
ENSG00000008735	202.88	-0.742245	0.975988	0.446952	1		MAPK8IP2	NO
ENSG00000008838	669.224	-0.795383	0.776182	0.305487	1		MED24	NO
ENSG00000008853	119.549	-1.47074	1.57839	0.351441	1		RHOBTB2	NO
ENSG00000008869	323.07	0.0888585	1.04896	0.932491	1		HEATR5B	NO
ENSG00000008952	4513.32	1.27929	0.965504	0.185173	1		SEC62	NO
ENSG00000008988	2523.07	0.249264	0.863784	0.772909	1		RPS20	NO
ENSG00000009307	2327.95	0.0860299	0.489668	0.860537	1		CSDE1	NO
ENSG00000009335	597.952	0.139257	0.572786	0.80791	1		UBE3C	NO
ENSG00000009413	3152.08	0.990792	0.56492	0.0794541	1		REV3L	NO
ENSG00000009694	638.748	-0.620501	1.254	0.620729	1		TENM1	NO
ENSG00000009780	416.863	0.679391	0.822272	0.40867	1		FAM76A	NO
ENSG00000009790	7.90441	-1.07103	2.23997	0.632548	1		TRAF3IP3	NO
ENSG00000009830	457.216	0.156149	0.779639	0.841259	1		POMT2	NO
ENSG00000009844	1857.12	-0.724191	0.954644	0.448093	1		VTA1	NO
ENSG00000009950	57.4337	-1.96579	1.51969	0.195822	1		MLXIPL	NO
ENSG00000009954	746.802	0.289652	0.509586	0.569759	1		BAZ1B	NO
ENSG00000010017	326.765	-0.65378	0.731417	0.3714	1		RANBP9	NO
ENSG00000010072	411.42	0.978389	0.624569	0.117231	1		SPRTN	NO
ENSG00000010165	419.944	0.0782746	1.32474	0.952883	1		METTL13	NO
ENSG00000010244	2847.83	0.271921	0.585389	0.64228	1		ZNF207	NO
ENSG00000010256	4744.21	-1.0739	0.939245	0.252889	1		UQCRC1	NO
ENSG00000010270	2050.1	-0.1001	0.775703	0.897323	1		STARD3NL	NO
ENSG00000010278	4435.96	0.127991	1.06171	0.904047	1		CD9	NO
ENSG00000010282	12.7329	6.37346	3.47857	0.0669205	1		HHATL	NO
ENSG00000010292	217.275	0.322287	1.52759	0.832906	1		NCAPD2	NO
ENSG00000010295	956.087	-0.891916	1.04928	0.395311	1		IFFO1	NO
ENSG00000010319	8.20165	-1.55944	2.75597	0.571502	1		SEMA3G	NO
ENSG00000010322	1356.47	-0.329466	0.506532	0.515412	1		NISCH	NO
ENSG00000010327	66.8875	-0.513141	2.52203	0.838773	1		STAB1	NO
ENSG00000010361	171.66	-0.995131	0.771588	0.197148	1		FUZ	NO
ENSG00000010379	93.8238	3.48871	1.7027	0.0404692	1		SLC6A13	UP
ENSG00000010404	258.262	-0.660332	1.27027	0.603177	1		IDS	NO
ENSG00000010539	262.035	-0.354519	1.58005	0.822468	1		ZNF200	NO
ENSG00000010610	26.1411	1.69559	1.35323	0.210209	1		CD4	NO
ENSG00000010626	299.745	0.439124	0.61112	0.472415	1		LRRC23	NO
ENSG00000010671	9.84377	-1.02348	2.2399	0.647719	1		BTK	NO
ENSG00000010704	24.4945	-0.833585	2.08854	0.689803	1		HFE	NO
ENSG00000010803	330.902	-0.975473	1.2096	0.419986	1		SCMH1	NO
ENSG00000010810	2667.46	1.36239	0.739262	0.065343	1		FYN	NO
ENSG00000010818	146.266	-0.587414	0.980583	0.549142	1		HIVEP2	NO
ENSG00000010932	252.257	-0.232173	1.09894	0.832677	1		FMO1	NO
ENSG00000011007	690.968	-0.460516	0.625866	0.461848	1		ELOA	NO
ENSG00000011009	822.066	-1.2201	0.658013	0.0637077	1		LYPLA2	NO
ENSG00000011021	829.056	0.549866	0.661798	0.406049	1		CLCN6	NO
ENSG00000011028	1226.3	0.41935	1.11466	0.706758	1		MRC2	NO
ENSG00000011083	12.0381	-2.62267	2.3523	0.264877	1		SLC6A7	NO
ENSG00000011105	209.509	-1.39611	1.43348	0.330092	1		TSPAN9	NO
ENSG00000011114	688.735	0.361517	1.36961	0.791814	1		BTBD7	NO
ENSG00000011132	386.434	-1.24664	0.929136	0.179688	1		APBA3	NO
ENSG00000011143	562.577	0.17326	1.16543	0.881817	1		MKS1	NO
ENSG00000011198	703.798	0.178873	1.17394	0.878896	1		ABHD5	NO
ENSG00000011201	582.139	1.17583	0.745602	0.114789	1		ANOS1	NO
ENSG00000011243	1466.45	-1.0713	0.876961	0.221855	1		AKAP8L	NO
ENSG00000011258	353.477	-0.54956	0.664702	0.408364	1		MBTD1	NO
ENSG00000011260	1013.57	-0.142296	0.70312	0.839622	1		UTP18	NO
ENSG00000011275	915.331	-0.139317	0.835653	0.867593	1		RNF216	NO
ENSG00000011295	1986.75	0.250747	0.742241	0.735496	1		TTC19	NO
ENSG00000011304	1283.93	-0.666533	1.23556	0.58957	1		PTBP1	NO
ENSG00000011332	121.407	-1.25389	1.23315	0.309238	1		DPF1	NO
ENSG00000011347	143.151	-0.446348	0.783627	0.568954	1		SYT7	NO
ENSG00000011376	383.419	-0.962506	0.805452	0.232091	1		LARS2	NO
ENSG00000011405	1176.65	0.874539	0.549648	0.111589	1		PIK3C2A	NO
ENSG00000011422	500.788	-2.03886	1.41099	0.148463	1		PLAUR	NO
ENSG00000011451	150.939	-0.415223	0.923416	0.652955	1		WIZ	NO
ENSG00000011454	801.116	0.33577	0.596726	0.573648	1		RABGAP1	NO
ENSG00000011465	21060.9	-1.87832	0.96561	0.051749	1		DCN	NO
ENSG00000011485	579.107	-1.28203	1.49105	0.389891	1		PPP5C	NO
ENSG00000011523	712.791	0.294033	1.01213	0.771426	1		CEP68	NO
ENSG00000011566	1100.22	0.565233	0.71926	0.431953	1		MAP4K3	NO
ENSG00000011638	203.28	0.873915	0.639179	0.171548	1		LDAF1	NO
ENSG00000011677	257.378	-1.12667	2.12841	0.596565	1		GABRA3	NO
ENSG00000012048	226.792	0.712907	0.92053	0.438663	1		BRCA1	NO
ENSG00000012061	1195.21	-0.219357	0.692689	0.75149	1		ERCC1	NO
ENSG00000012124	23.5515	-3.99884	1.21717	0.0010185	0.160532		CD22	DOWN
ENSG00000012171	606.952	-0.58602	1.21622	0.629922	1		SEMA3B	NO
ENSG00000012174	546.314	0.345986	1.35868	0.798995	1		MBTPS2	NO
ENSG00000012223	1.39052	-0.276558	4.6127	0.952191	1		LTF	NO
ENSG00000012232	545.778	1.26221	1.18296	0.285974	1		EXTL3	NO
ENSG00000012660	1168.17	-0.0958531	0.967697	0.921096	1		ELOVL5	NO
ENSG00000012779	40.5685	-2.29577	1.75265	0.190233	1		ALOX5	NO
ENSG00000012817	670.184	-9.39373	1.01342	1.87266e-20	9.48314e-17		KDM5D	DOWN
ENSG00000012822	1461.44	-0.501461	0.72479	0.489018	1		CALCOCO1	NO
ENSG00000012963	293.715	-0.414302	0.550396	0.451609	1		UBR7	NO
ENSG00000012983	1905.54	0.267017	0.694297	0.700544	1		MAP4K5	NO
ENSG00000013016	136.151	-1.77678	1.34232	0.185613	1		EHD3	NO
ENSG00000013275	1907.06	-0.419521	0.71758	0.558794	1		PSMC4	NO
ENSG00000013288	237.106	0.393655	1.18278	0.739269	1		MAN2B2	NO
ENSG00000013293	61.183	-1.78171	1.68943	0.2916	1		SLC7A14	NO
ENSG00000013297	177.847	-0.00265313	0.838378	0.997475	1		CLDN11	NO
ENSG00000013306	1393.52	-1.7921	0.880883	0.0419073	1		SLC25A39	DOWN
ENSG00000013364	567.979	-0.382829	1.33094	0.773624	1		MVP	NO
ENSG00000013374	631.767	0.848739	0.571713	0.137662	1		NUB1	NO
ENSG00000013375	1106.1	0.159816	0.643302	0.803802	1		PGM3	NO
ENSG00000013392	708.202	0.131602	1.6587	0.936762	1		RWDD2A	NO
ENSG00000013441	6881.44	0.291295	0.570489	0.609627	1		CLK1	NO
ENSG00000013503	210.881	0.451505	1.08353	0.6769	1		POLR3B	NO
ENSG00000013523	430.713	-0.466426	0.904289	0.605999	1		ANGEL1	NO
ENSG00000013561	992.259	-0.740095	0.964194	0.442738	1		RNF14	NO
ENSG00000013573	235.717	0.135577	1.28473	0.915956	1		DDX11	NO
ENSG00000013583	389.219	-0.0416098	1.1345	0.970743	1		HEBP1	NO
ENSG00000013588	184.727	-0.875777	1.12827	0.437625	1		GPRC5A	NO
ENSG00000013810	198.404	-0.756292	1.12541	0.501575	1		TACC3	NO
ENSG00000014123	842.801	0.467755	0.799511	0.558513	1		UFL1	NO
ENSG00000014138	122.441	0.206808	1.033	0.841323	1		POLA2	NO
ENSG00000014164	245.055	-1.81075	1.46091	0.215172	1		ZC3H3	NO
ENSG00000014216	1101.21	-1.12433	0.912334	0.217814	1		CAPN1	NO
ENSG00000014641	7187.09	-0.23487	0.747039	0.753216	1		MDH1	NO
ENSG00000014824	1281.01	0.42284	0.584003	0.469043	1		SLC30A9	NO
ENSG00000014914	715.608	-0.647507	1.29074	0.615909	1		MTMR11	NO
ENSG00000014919	226.719	-0.205706	1.19494	0.863322	1		COX15	NO
ENSG00000015133	81.6919	1.40222	1.05005	0.181751	1		CCDC88C	NO
ENSG00000015153	508.368	1.24932	0.784242	0.111154	1		YAF2	NO
ENSG00000015171	698.063	0.060263	0.875939	0.94515	1		ZMYND11	NO
ENSG00000015413	17.2872	-1.44881	2.48648	0.560112	1		DPEP1	NO
ENSG00000015475	803.247	-0.589074	1.68821	0.727139	1		BID	NO
ENSG00000015479	269.801	-0.352432	1.06986	0.74184	1		MATR3	NO
ENSG00000015520	45.8736	-4.08456	2.06974	0.0484429	1		NPC1L1	DOWN
ENSG00000015568	0.539846	1.68637	5.74511	0.769116	1		RGPD5	NO
ENSG00000015592	2619.86	0.758025	0.873924	0.385733	1		STMN4	NO
ENSG00000015676	1283.57	0.336585	0.848617	0.691642	1		NUDCD3	NO
ENSG00000016391	140.685	-0.812085	1.04875	0.43873	1		CHDH	NO
ENSG00000016864	2500.57	-0.318539	0.670916	0.634942	1		GLT8D1	NO
ENSG00000017260	1121.96	-0.115993	0.661674	0.860842	1		ATP2C1	NO
ENSG00000017427	133.68	-0.981484	1.40612	0.485171	1		IGF1	NO
ENSG00000017797	640.612	-0.0906195	1.41178	0.948821	1		RALBP1	NO
ENSG00000018189	3740.24	1.0707	0.604032	0.0762974	1		RUFY3	NO
ENSG00000018236	571.554	-0.677183	1.39047	0.626245	1		CNTN1	NO
ENSG00000018280	126.099	1.83053	1.59339	0.250628	1		SLC11A1	NO
ENSG00000018408	1185.79	-0.0278875	1.31773	0.983115	1		WWTR1	NO
ENSG00000018510	487.656	-0.68152	0.657041	0.299616	1		AGPS	NO
ENSG00000018610	217.135	-1.0313	0.670944	0.124272	1		STEEP1	NO
ENSG00000018625	937.832	1.38815	1.43097	0.332008	1		ATP1A2	NO
ENSG00000018699	251.924	-0.707992	1.78432	0.691526	1		TTC27	NO
ENSG00000018869	112.362	0.337932	1.4835	0.819806	1		ZNF582	NO
ENSG00000019102	7.45646	-0.668315	2.32326	0.773605	1		VSIG2	NO
ENSG00000019144	961.001	-0.751279	1.20604	0.53333	1		PHLDB1	NO
ENSG00000019485	108.231	0.298498	1.39655	0.83075	1		PRDM11	NO
ENSG00000019505	112.463	-1.52477	1.50452	0.310841	1		SYT13	NO
ENSG00000019582	209.424	-1.4916	1.51202	0.32389	1		CD74	NO
ENSG00000019991	326.227	-1.48183	1.04594	0.156558	1		HGF	NO
ENSG00000019995	149.035	-0.12832	0.596201	0.829589	1		ZRANB1	NO
ENSG00000020129	812.216	-0.296363	0.784964	0.705765	1		NCDN	NO
ENSG00000020181	318.681	-4.35149	1.76158	0.0135031	0.679266		ADGRA2	DOWN
ENSG00000020256	378.601	-0.224791	1.16174	0.846572	1		ZFP64	NO
ENSG00000020426	2121.64	1.0287	0.938439	0.272998	1		MNAT1	NO
ENSG00000020577	335.761	1.39894	1.40522	0.319478	1		SAMD4A	NO
ENSG00000020633	31.3741	1.9372	2.0296	0.339845	1		RUNX3	NO
ENSG00000020922	354.861	-0.272532	0.825216	0.741207	1		MRE11	NO
ENSG00000021300	186.89	2.35716	1.318	0.0737046	1		PLEKHB1	NO
ENSG00000021355	111.949	-0.612197	1.24797	0.623742	1		SERPINB1	NO
ENSG00000021461	9.86868	0.0146757	2.2715	0.994845	1		CYP3A43	NO
ENSG00000021488	46.2247	1.14678	1.88373	0.542671	1		SLC7A9	NO
ENSG00000021574	442.578	0.500898	1.09975	0.648774	1		SPAST	NO
ENSG00000021645	239.562	0.504361	1.6659	0.762077	1		NRXN3	NO
ENSG00000021762	422.532	0.934981	1.02119	0.359888	1		OSBPL5	NO
ENSG00000021776	698.215	0.786321	1.24321	0.527066	1		AQR	NO
ENSG00000021826	188.33	0.222176	1.41245	0.87501	1		CPS1	NO
ENSG00000022267	3584.77	0.592331	0.656691	0.36706	1		FHL1	NO
ENSG00000022277	1371.11	-0.216071	0.703998	0.758904	1		RTF2	NO
ENSG00000022355	79.5917	-4.1457	2.24787	0.0651421	1		GABRA1	NO
ENSG00000022567	71.3393	-1.30272	1.31469	0.321738	1		SLC45A4	NO
ENSG00000022840	1218.55	-0.624028	0.627845	0.320261	1		RNF10	NO
ENSG00000022976	97.5822	0.6963	1.79969	0.698831	1		ZNF839	NO
ENSG00000023041	1316.74	-0.549452	1.48161	0.71075	1		ZDHHC6	NO
ENSG00000023171	212.035	0.368434	1.64113	0.822368	1		GRAMD1B	NO
ENSG00000023191	2051.88	-0.844694	0.690205	0.221016	1		RNH1	NO
ENSG00000023228	990.225	0.243858	0.940761	0.79547	1		NDUFS1	NO
ENSG00000023287	789.269	-0.199788	0.975363	0.837701	1		RB1CC1	NO
ENSG00000023318	2273.52	0.125968	0.805906	0.875792	1		ERP44	NO
ENSG00000023330	579.933	-0.640523	1.653	0.698392	1		ALAS1	NO
ENSG00000023445	35.5555	-1.79377	1.657	0.279012	1		BIRC3	NO
ENSG00000023516	764.845	0.176911	0.744742	0.812233	1		AKAP11	NO
ENSG00000023572	774.29	0.143076	0.825237	0.862356	1		GLRX2	NO
ENSG00000023608	377.869	0.675241	1.23089	0.583293	1		SNAPC1	NO
ENSG00000023697	659.816	-0.541317	1.04387	0.604064	1		DERA	NO
ENSG00000023734	2426.59	-0.18105	0.523279	0.729349	1		STRAP	NO
ENSG00000023839	24.8957	-0.726218	1.9737	0.712912	1		ABCC2	NO
ENSG00000023902	1383.37	-0.798495	0.665046	0.229882	1		PLEKHO1	NO
ENSG00000023909	728.872	0.515406	0.661753	0.436068	1		GCLM	NO
ENSG00000024048	821.224	0.529291	0.682695	0.438164	1		UBR2	NO
ENSG00000024422	484.75	-0.618143	1.96256	0.752786	1		EHD2	NO
ENSG00000024862	522.373	-0.303336	0.772284	0.694484	1		CCDC28A	NO
ENSG00000025039	449.802	0.476072	0.771534	0.537204	1		RRAGD	NO
ENSG00000025156	1035.33	0.14868	0.734024	0.839483	1		HSF2	NO
ENSG00000025293	1148.17	0.270994	0.924205	0.769355	1		PHF20	NO
ENSG00000025423	32.4249	1.81102	1.36142	0.183438	1		HSD17B6	NO
ENSG00000025434	435.66	-1.47118	0.642033	0.0219383	0.856777		NR1H3	DOWN
ENSG00000025708	384.394	-1.67691	1.57285	0.286352	1		TYMP	NO
ENSG00000025770	1259.83	-0.782174	0.540706	0.148015	1		NCAPH2	NO
ENSG00000025772	749.494	0.267987	0.620053	0.665596	1		TOMM34	NO
ENSG00000025796	1242.86	-0.0280736	0.482095	0.953563	1		SEC63	NO
ENSG00000025800	685.885	0.61302	0.664256	0.356076	1		KPNA6	NO
ENSG00000026025	9645	1.39319	0.597565	0.0197304	0.812313		VIM	UP
ENSG00000026297	315.769	-0.0580986	0.789156	0.941312	1		RNASET2	NO
ENSG00000026508	3543.66	1.16446	0.61965	0.0602143	1		CD44	NO
ENSG00000026559	224.03	-3.94203	1.65945	0.0175253	0.780331		KCNG1	DOWN
ENSG00000026652	952.464	0.312027	0.519208	0.547862	1		AGPAT4	NO
ENSG00000026950	371.213	-0.0630905	1.65612	0.969612	1		BTN3A1	NO
ENSG00000027001	213.977	0.825771	1.25951	0.512064	1		MIPEP	NO
ENSG00000027075	17.3578	-1.78155	2.05053	0.384942	1		PRKCH	NO
ENSG00000027697	1627.13	-1.16375	0.902723	0.197345	1		IFNGR1	NO
ENSG00000027847	511.959	-0.74305	1.53993	0.629434	1		B4GALT7	NO
ENSG00000028116	112.45	-0.840819	1.16757	0.471436	1		VRK2	NO
ENSG00000028137	95.8465	-2.65711	1.71126	0.120489	1		TNFRSF1B	NO
ENSG00000028203	1484.41	0.397993	0.55864	0.476198	1		VEZT	NO
ENSG00000028277	157.159	0.372655	1.27812	0.77062	1		POU2F2	NO
ENSG00000028310	1570.52	1.43278	1.01359	0.157489	1		BRD9	NO
ENSG00000028528	1272.69	-0.466385	0.568275	0.411815	1		SNX1	NO
ENSG00000028839	671.804	0.956585	0.804492	0.234418	1		TBPL1	NO
ENSG00000029153	74.0939	1.29065	1.85268	0.486028	1		ARNTL2	NO
ENSG00000029363	1361.77	0.190288	0.521446	0.715168	1		BCLAF1	NO
ENSG00000029364	740.75	0.100374	0.602703	0.867732	1		SLC39A9	NO
ENSG00000029534	29.1739	-0.57135	1.69596	0.7362	1		ANK1	NO
ENSG00000029639	802.699	-0.101679	1.03577	0.921799	1		TFB1M	NO
ENSG00000029725	1140.49	-0.0425959	0.882531	0.961505	1		RABEP1	NO
ENSG00000029993	363.826	0.769962	0.830772	0.354028	1		HMGB3	NO
ENSG00000030066	1357.76	-0.555284	0.672822	0.409198	1		NUP160	NO
ENSG00000030110	156.575	-1.31339	1.7817	0.461028	1		BAK1	NO
ENSG00000030419	188.83	2.0342	1.41188	0.149649	1		IKZF2	NO
ENSG00000030582	2252.15	-0.914065	0.804298	0.255758	1		GRN	NO
ENSG00000031003	600.901	0.405872	1.27834	0.750865	1		FAM13B	NO
ENSG00000031691	364.767	0.70906	0.992276	0.474869	1		CENPQ	NO
ENSG00000031698	5510.73	0.199549	0.739256	0.787213	1		SARS1	NO
ENSG00000031823	196.674	-0.474475	1.21464	0.696072	1		RANBP3	NO
ENSG00000032219	1738.54	0.874184	0.577881	0.130346	1		ARID4A	NO
ENSG00000032389	407.385	-0.0501495	0.70719	0.943466	1		EIPR1	NO
ENSG00000032444	125.165	-0.189994	1.22286	0.87653	1		PNPLA6	NO
ENSG00000032742	872.783	0.623406	0.599775	0.298619	1		IFT88	NO
ENSG00000033011	320.865	-1.44432	1.25075	0.248187	1		ALG1	NO
ENSG00000033030	703.696	0.281179	0.485376	0.562385	1		ZCCHC8	NO
ENSG00000033050	221.72	-0.180171	0.61908	0.771027	1		ABCF2	NO
ENSG00000033100	385.876	-0.894595	1.57094	0.569041	1		CHPF2	NO
ENSG00000033122	285.721	-0.59075	0.70855	0.404425	1		LRRC7	NO
ENSG00000033170	427.087	-0.635696	1.17689	0.589093	1		FUT8	NO
ENSG00000033178	1710.86	0.91638	0.651897	0.159809	1		UBA6	NO
ENSG00000033327	211.207	-0.164753	1.05361	0.875742	1		GAB2	NO
ENSG00000033627	1515.2	0.480489	0.847994	0.570974	1		ATP6V0A1	NO
ENSG00000033800	1268.5	-0.727619	0.597254	0.223119	1		PIAS1	NO
ENSG00000033867	1067.51	1.17929	1.29087	0.360948	1		SLC4A7	NO
ENSG00000034053	664.223	1.50484	0.772215	0.0513279	1		APBA2	NO
ENSG00000034152	249.563	-0.503264	1.59381	0.752183	1		MAP2K3	NO
ENSG00000034510	18217.2	0.322776	0.935239	0.729999	1		TMSB10	NO
ENSG00000034533	161.661	-0.979921	0.975005	0.314877	1		ASTE1	NO
ENSG00000034677	2643.03	1.55224	0.712202	0.0292947	0.944895		RNF19A	UP
ENSG00000034693	623.083	-0.0142262	1.67525	0.993224	1		PEX3	NO
ENSG00000034713	4424.95	0.423363	0.650697	0.515285	1		GABARAPL2	NO
ENSG00000035115	811.28	0.544317	0.689045	0.429552	1		SH3YL1	NO
ENSG00000035141	1327.78	-0.159056	0.739301	0.829655	1		FAM136A	NO
ENSG00000035403	1727.73	-0.241083	0.666188	0.717438	1		VCL	NO
ENSG00000035499	45.9108	0.767204	1.41769	0.588395	1		DEPDC1B	NO
ENSG00000035681	926.669	-0.32822	0.446426	0.462208	1		NSMAF	NO
ENSG00000035687	340.516	0.945672	1.06936	0.376514	1		ADSS2	NO
ENSG00000035862	1045.35	0.420831	1.10791	0.704063	1		TIMP2	NO
ENSG00000035928	1065.9	0.184749	0.606739	0.76075	1		RFC1	NO
ENSG00000036054	1249.74	-0.386566	0.85158	0.649872	1		TBC1D23	NO
ENSG00000036257	722.183	-0.105286	0.688609	0.87848	1		CUL3	NO
ENSG00000036448	20.1652	1.0505	1.89572	0.57948	1		MYOM2	NO
ENSG00000036530	175.623	0.715277	0.884572	0.418737	1		CYP46A1	NO
ENSG00000036549	828.861	-0.0266544	0.870874	0.975583	1		ZZZ3	NO
ENSG00000036828	15.2836	0.301982	2.29388	0.895264	1		CASR	NO
ENSG00000037042	526.536	0.446893	0.768093	0.560687	1		TUBG2	NO
ENSG00000037241	1020.62	0.300664	1.55564	0.846745	1		RPL26L1	NO
ENSG00000037280	36.1603	-4.2081	1.86779	0.0242605	0.894575		FLT4	DOWN
ENSG00000037474	924.419	0.0473709	0.595199	0.936565	1		NSUN2	NO
ENSG00000037637	816.653	0.217742	0.993706	0.826556	1		FBXO42	NO
ENSG00000037749	208.464	0.176986	0.98763	0.857779	1		MFAP3	NO
ENSG00000038002	563.232	1.6211	1.75257	0.354975	1		AGA	NO
ENSG00000038210	201.412	0.480843	1.3012	0.711727	1		PI4K2B	NO
ENSG00000038219	2440.2	0.329259	0.505767	0.51504	1		BOD1L1	NO
ENSG00000038274	1230.25	-1.19307	1.02084	0.242519	1		MAT2B	NO
ENSG00000038295	52.6748	0.625141	1.13429	0.581545	1		TLL1	NO
ENSG00000038358	756.928	-0.578239	1.81352	0.749841	1		EDC4	NO
ENSG00000038382	933.444	0.630541	0.585889	0.281832	1		TRIO	NO
ENSG00000038427	3012.25	-1.01428	1.47714	0.492302	1		VCAN	NO
ENSG00000038532	466.077	0.860338	0.749176	0.250812	1		CLEC16A	NO
ENSG00000039068	98.6294	3.35261	1.69259	0.0476181	1		CDH1	UP
ENSG00000039123	775.305	0.44374	0.701748	0.527168	1		MTREX	NO
ENSG00000039139	137.917	0.333043	1.58985	0.834073	1		DNAH5	NO
ENSG00000039319	1426.81	0.722331	0.671699	0.282206	1		ZFYVE16	NO
ENSG00000039523	221.9	-0.695259	0.736831	0.345384	1		RIPOR1	NO
ENSG00000039560	662.38	-1.55642	1.10997	0.160852	1		RAI14	NO
ENSG00000039600	2.53514	-0.940002	2.74679	0.732186	1		SOX30	NO
ENSG00000039650	783.222	-0.629465	0.635603	0.322006	1		PNKP	NO
ENSG00000039987	2.48346	-0.451172	4.77079	0.924657	1		BEST2	NO
ENSG00000040199	177.64	0.0528257	0.618188	0.931902	1		PHLPP2	NO
ENSG00000040275	383.235	-0.584317	1.02127	0.56722	1		SPDL1	NO
ENSG00000040341	700.54	0.349236	0.627188	0.577644	1		STAU2	NO
ENSG00000040487	439.94	-0.868869	0.862944	0.313999	1		SLC66A1	NO
ENSG00000040531	222.859	0.106148	1.04424	0.919034	1		CTNS	NO
ENSG00000040608	295.83	-3.878	1.70972	0.0233163	0.882652		RTN4R	DOWN
ENSG00000040633	610.51	-0.705867	1.58726	0.65653	1		PHF23	NO
ENSG00000040731	194.467	-0.316627	1.62027	0.845067	1		CDH10	NO
ENSG00000040933	823.428	0.815991	0.802628	0.30932	1		INPP4A	NO
ENSG00000041357	4252.43	-0.164698	0.838169	0.844221	1		PSMA4	NO
ENSG00000041515	419.807	1.03159	1.73305	0.55168	1		MYO16	NO
ENSG00000041802	578.773	-1.07121	0.657004	0.103009	1		LSG1	NO
ENSG00000041880	318.982	0.861785	1.11247	0.438543	1		PARP3	NO
ENSG00000041982	2111.09	-0.260968	0.787304	0.740289	1		TNC	NO
ENSG00000041988	675.5	-0.387104	0.930303	0.677333	1		THAP3	NO
ENSG00000042062	338.695	0.599746	1.19264	0.615054	1		RIPOR3	NO
ENSG00000042088	320.629	0.371989	0.482328	0.440567	1		TDP1	NO
ENSG00000042286	157.328	-0.394482	1.2039	0.743162	1		AIFM2	NO
ENSG00000042304	23.456	-1.12435	2.82139	0.690256	1		C2orf83	NO
ENSG00000042317	348.891	0.684013	1.54718	0.658416	1		SPATA7	NO
ENSG00000042429	312.435	0.14458	0.687477	0.83343	1		MED17	NO
ENSG00000042445	180.231	-0.265938	1.39636	0.848955	1		RETSAT	NO
ENSG00000042753	1180.58	-0.910037	0.591345	0.123823	1		AP2S1	NO
ENSG00000042781	39.1498	-0.101353	1.92728	0.95806	1		USH2A	NO
ENSG00000042813	2.01085	-2.77353	4.09865	0.498601	1		ZPBP	NO
ENSG00000042832	12.9456	2.76905	2.09892	0.187077	1		TG	NO
ENSG00000042980	106.765	-2.28958	1.41501	0.105648	1		ADAM28	NO
ENSG00000043039	18.5317	0.837392	2.28906	0.714497	1		BARX2	NO
ENSG00000043093	323.656	0.369555	0.627406	0.555847	1		DCUN1D1	NO
ENSG00000043143	123.36	-0.620737	1.39988	0.657462	1		JADE2	NO
ENSG00000043355	156.131	0.212578	1.43774	0.882457	1		ZIC2	NO
ENSG00000043514	488.369	0.654765	0.587124	0.264762	1		TRIT1	NO
ENSG00000043591	76.2199	-1.75652	1.83616	0.338756	1		ADRB1	NO
ENSG00000044090	559.62	-2.65111	0.874468	0.00243195	0.275718		CUL7	DOWN
ENSG00000044115	1864.76	0.819974	0.745589	0.271434	1		CTNNA1	NO
ENSG00000044446	202.155	-0.802507	1.55143	0.604967	1		PHKA2	NO
ENSG00000044459	845.562	0.12889	0.762682	0.8658	1		CNTLN	NO
ENSG00000044524	303.901	-0.890824	1.11112	0.422706	1		EPHA3	NO
ENSG00000044574	11491.4	0.115381	0.598941	0.847239	1		HSPA5	NO
ENSG00000046647	407.71	0.739651	1.65022	0.653999	1		GEMIN8	NO
ENSG00000046651	2855.06	0.971817	0.665551	0.144244	1		OFD1	NO
ENSG00000046653	11508.8	2.95036	0.803705	0.000241651	0.0655565		GPM6B	UP
ENSG00000046889	290.166	-0.0595063	0.958958	0.950521	1		PREX2	NO
ENSG00000047056	744.835	0.231976	0.551359	0.673949	1		WDR37	NO
ENSG00000047188	1155.13	0.433372	0.588622	0.461579	1		YTHDC2	NO
ENSG00000047230	294.066	1.31724	1.00239	0.188811	1		CTPS2	NO
ENSG00000047249	1038.31	-0.0125015	0.487566	0.979544	1		ATP6V1H	NO
ENSG00000047315	1732.78	-0.379214	0.777507	0.62574	1		POLR2B	NO
ENSG00000047346	539.074	0.80595	1.1893	0.497982	1		FAM214A	NO
ENSG00000047410	2808.98	0.25489	0.590452	0.66597	1		TPR	NO
ENSG00000047457	660.013	-1.84237	2.05665	0.370355	1		CP	NO
ENSG00000047579	645.809	0.591679	1.57319	0.706842	1		DTNBP1	NO
ENSG00000047597	34.6172	-0.574469	2.03962	0.778208	1		XK	NO
ENSG00000047617	95.559	-1.68048	2.87438	0.55879	1		ANO2	NO
ENSG00000047621	371.909	0.57177	1.36905	0.676211	1		C12orf4	NO
ENSG00000047634	523.262	0.766741	0.759076	0.312448	1		SCML1	NO
ENSG00000047644	210.64	0.728891	1.4589	0.617344	1		WWC3	NO
ENSG00000047648	197.954	-1.15391	1.52679	0.449783	1		ARHGAP6	NO
ENSG00000047662	28.564	-0.710888	1.92044	0.711256	1		FAM184B	NO
ENSG00000047849	1976.35	0.581159	0.562849	0.301824	1		MAP4	NO
ENSG00000047932	1295.73	0.273578	0.834762	0.743115	1		GOPC	NO
ENSG00000048028	294.206	1.0776	0.941291	0.252289	1		USP28	NO
ENSG00000048052	277.311	-0.65814	1.0921	0.546749	1		HDAC9	NO
ENSG00000048140	670.616	-1.12845	0.802841	0.159852	1		TSPAN17	NO
ENSG00000048162	927.454	-1.24104	0.816328	0.128444	1		NOP16	NO
ENSG00000048342	376.573	0.34647	1.29682	0.789338	1		CC2D2A	NO
ENSG00000048392	689.253	0.538937	0.810744	0.506215	1		RRM2B	NO
ENSG00000048405	712.12	0.547784	0.908723	0.546638	1		ZNF800	NO
ENSG00000048540	468.953	0.466432	1.07163	0.663377	1		LMO3	NO
ENSG00000048544	734.252	-0.221298	1.53168	0.885121	1		MRPS10	NO
ENSG00000048649	1956.14	0.18228	0.767115	0.812178	1		RSF1	NO
ENSG00000048707	749.193	-0.046883	1.05649	0.964605	1		VPS13D	NO
ENSG00000048740	1337.54	0.411667	0.86963	0.635941	1		CELF2	NO
ENSG00000048828	725.708	0.464664	0.626293	0.458131	1		FAM120A	NO
ENSG00000048991	508.136	0.291515	0.993006	0.769088	1		R3HDM1	NO
ENSG00000049089	733.365	0.802108	1.27161	0.528184	1		COL9A2	NO
ENSG00000049167	198.114	0.549216	0.748422	0.463051	1		ERCC8	NO
ENSG00000049192	1313.69	1.93643	0.870864	0.026177	0.920557		ADAMTS6	UP
ENSG00000049239	497.511	0.217193	1.0434	0.835104	1		H6PD	NO
ENSG00000049245	802.717	-0.00980928	0.949653	0.991759	1		VAMP3	NO
ENSG00000049246	707.108	-0.172895	1.14678	0.88016	1		PER3	NO
ENSG00000049247	16.4754	3.04356	1.95045	0.118655	1		UTS2	NO
ENSG00000049249	72.9203	-0.431848	2.16275	0.841735	1		TNFRSF9	NO
ENSG00000049323	1405.13	-0.483055	1.28088	0.706079	1		LTBP1	NO
ENSG00000049449	1387.61	-0.15584	0.639209	0.807384	1		RCN1	NO
ENSG00000049540	1693.17	0.022756	1.30937	0.986134	1		ELN	NO
ENSG00000049541	636.02	-0.262961	0.934167	0.778332	1		RFC2	NO
ENSG00000049618	1545.64	0.504383	0.673055	0.45362	1		ARID1B	NO
ENSG00000049656	884.558	-0.520523	0.858974	0.544527	1		CLPTM1L	NO
ENSG00000049759	703.32	-0.129049	0.828922	0.876283	1		NEDD4L	NO
ENSG00000049769	156.942	-1.32031	1.52813	0.387588	1		PPP1R3F	NO
ENSG00000049860	2377.62	-1.03127	1.34025	0.441619	1		HEXB	NO
ENSG00000049883	410.573	0.537063	0.865014	0.534684	1		PTCD2	NO
ENSG00000050030	37.7827	-3.19574	2.05604	0.120109	1		NEXMIF	NO
ENSG00000050130	2957.83	-0.238831	0.74163	0.747426	1		JKAMP	NO
ENSG00000050165	2496.09	0.807136	0.555711	0.14638	1		DKK3	NO
ENSG00000050327	4.63332	-5.83941	3.15941	0.0645644	1		ARHGEF5	NO
ENSG00000050344	187.749	-2.93432	1.18464	0.01325	0.670044		NFE2L3	DOWN
ENSG00000050393	323.357	0.348936	1.49655	0.815637	1		MCUR1	NO
ENSG00000050405	1355.9	0.0156148	0.758365	0.983573	1		LIMA1	NO
ENSG00000050426	729.535	-0.00325929	0.648907	0.995992	1		LETMD1	NO
ENSG00000050438	457.257	1.52368	1.05236	0.147654	1		SLC4A8	NO
ENSG00000050555	77.0562	0.35775	1.91866	0.852086	1		LAMC3	NO
ENSG00000050628	126.789	-4.26863	1.65464	0.00988598	0.591291		PTGER3	DOWN
ENSG00000050730	28.5821	0.922073	1.56865	0.556658	1		TNIP3	NO
ENSG00000050748	277.476	0.887204	0.928031	0.339069	1		MAPK9	NO
ENSG00000050767	247.173	-0.297355	1.49517	0.842358	1		COL23A1	NO
ENSG00000050820	782.114	-0.164063	0.729053	0.821951	1		BCAR1	NO
ENSG00000051009	1119.38	-0.0693045	0.92183	0.94007	1		FHIP1B	NO
ENSG00000051108	4795.93	-0.615682	0.79912	0.441033	1		HERPUD1	NO
ENSG00000051128	267.535	-1.09271	1.27313	0.390736	1		HOMER3	NO
ENSG00000051180	124.157	0.541487	1.31159	0.679719	1		RAD51	NO
ENSG00000051341	143.527	0.242867	0.99999	0.808106	1		POLQ	NO
ENSG00000051382	291.09	1.69708	1.37468	0.217007	1		PIK3CB	NO
ENSG00000051523	1207.12	-0.891859	0.939929	0.342693	1		CYBA	NO
ENSG00000051596	110.451	-1.41836	0.974238	0.145431	1		THOC3	NO
ENSG00000051620	838.462	0.204024	0.580193	0.725102	1		HEBP2	NO
ENSG00000051825	621.785	0.948576	0.748385	0.204978	1		MPHOSPH9	NO
ENSG00000052126	1694.44	-0.114831	0.501239	0.818795	1		PLEKHA5	NO
ENSG00000052723	869.047	0.0267112	0.642265	0.966826	1		SIKE1	NO
ENSG00000052749	333.84	-0.248352	0.853791	0.771142	1		RRP12	NO
ENSG00000052795	545.285	0.18347	1.41382	0.896749	1		FNIP2	NO
ENSG00000052802	3856.18	0.260905	0.746208	0.726608	1		MSMO1	NO
ENSG00000052841	1741.37	0.175111	0.86984	0.840453	1		TTC17	NO
ENSG00000052850	54.068	-1.97962	2.80572	0.480459	1		ALX4	NO
ENSG00000053108	18.9731	0.254704	2.53283	0.919899	1		FSTL4	NO
ENSG00000053254	385.712	0.397986	1.20466	0.74112	1		FOXN3	NO
ENSG00000053371	835.362	-0.356266	0.989526	0.71882	1		AKR7A2	NO
ENSG00000053372	702.612	-1.06023	0.821462	0.196822	1		MRTO4	NO
ENSG00000053438	1413.64	-4.04511	1.97372	0.0404141	1		NNAT	DOWN
ENSG00000053501	885.363	-0.240284	1.25329	0.84796	1		USE1	NO
ENSG00000053524	66.3006	-0.631813	1.20845	0.601092	1		MCF2L2	NO
ENSG00000053747	57.7738	-1.26812	1.19399	0.288196	1		LAMA3	NO
ENSG00000053770	605.508	-0.389038	0.8662	0.653337	1		AP5M1	NO
ENSG00000053900	1142.55	0.831229	0.720756	0.248798	1		ANAPC4	NO
ENSG00000053918	30.1777	-2.48304	2.26831	0.273664	1		KCNQ1	NO
ENSG00000054116	2427.43	-0.265078	0.756426	0.726012	1		TRAPPC3	NO
ENSG00000054118	1346	-0.445857	0.580342	0.442329	1		THRAP3	NO
ENSG00000054148	6996.24	1.01025	0.981295	0.303243	1		PHPT1	NO
ENSG00000054267	3090.78	0.15014	0.569245	0.791971	1		ARID4B	NO
ENSG00000054277	42.1748	0.47027	1.08364	0.66431	1		OPN3	NO
ENSG00000054282	1314.21	0.858841	0.771112	0.265378	1		SDCCAG8	NO
ENSG00000054356	1043.15	-2.33269	1.04342	0.0253768	0.907117		PTPRN	DOWN
ENSG00000054392	131.278	-1.3723	1.33951	0.305611	1		HHAT	NO
ENSG00000054523	2025.55	1.10155	0.556515	0.0477751	1		KIF1B	UP
ENSG00000054598	98.3157	1.79397	1.17938	0.128233	1		FOXC1	NO
ENSG00000054611	329.779	-0.132064	1.44417	0.927138	1		TBC1D22A	NO
ENSG00000054654	936.962	-0.305116	0.691445	0.659015	1		SYNE2	NO
ENSG00000054690	89.6906	1.9998	1.36072	0.141653	1		PLEKHH1	NO
ENSG00000054793	692.419	0.612649	0.749128	0.413462	1		ATP9A	NO
ENSG00000054803	12.0564	2.8228	2.57263	0.272534	1		CBLN4	NO
ENSG00000054965	346.872	0.784964	0.876497	0.370482	1		FAM168A	NO
ENSG00000054967	85.1792	-0.100985	1.67337	0.951878	1		RELT	NO
ENSG00000054983	222.401	-1.19565	1.14674	0.297108	1		GALC	NO
ENSG00000055044	2251.68	-0.264911	0.63959	0.678736	1		NOP58	NO
ENSG00000055070	409.028	-0.65445	0.622207	0.292882	1		SZRD1	NO
ENSG00000055118	708.644	-0.22732	1.39665	0.870707	1		KCNH2	NO
ENSG00000055130	893.717	0.0694546	0.490443	0.887383	1		CUL1	NO
ENSG00000055147	484.728	0.0525133	1.63931	0.974445	1		FAM114A2	NO
ENSG00000055163	1277.98	-0.788759	1.09062	0.469542	1		CYFIP2	NO
ENSG00000055208	353.554	0.345119	0.933289	0.711541	1		TAB2	NO
ENSG00000055211	1259.51	0.141259	0.537168	0.792573	1		GINM1	NO
ENSG00000055332	752.95	-0.0912467	1.49294	0.951265	1		EIF2AK2	NO
ENSG00000055483	670.907	-0.48793	0.67649	0.470745	1		USP36	NO
ENSG00000055609	1567.11	1.31654	0.727298	0.0702679	1		KMT2C	NO
ENSG00000055917	962.053	0.440635	0.739285	0.551156	1		PUM2	NO
ENSG00000055950	1695.68	-0.378471	0.831287	0.648906	1		MRPL43	NO
ENSG00000055957	36.5684	0.466139	2.05366	0.82044	1		ITIH1	NO
ENSG00000056050	1022.68	0.298016	0.917244	0.745254	1		HPF1	NO
ENSG00000056097	2088.46	-0.1532	0.676972	0.820967	1		ZFR	NO
ENSG00000056277	286.895	0.778098	0.695902	0.263519	1		ZNF280C	NO
ENSG00000056586	575.45	-0.120469	0.916793	0.895457	1		RC3H2	NO
ENSG00000056736	176.984	0.830692	0.94105	0.377383	1		IL17RB	NO
ENSG00000056972	299.381	1.50384	0.967476	0.12009	1		TRAF3IP2	NO
ENSG00000056998	221.177	1.36434	1.41921	0.336382	1		GYG2	NO
ENSG00000057019	1619.78	-0.156131	0.699961	0.823491	1		DCBLD2	NO
ENSG00000057149	6.91893	-1.07993	3.32525	0.745357	1		SERPINB3	NO
ENSG00000057252	572.549	-0.384102	0.647814	0.553234	1		SOAT1	NO
ENSG00000057294	194.175	-3.8216	1.10148	0.000521417	0.107045		PKP2	DOWN
ENSG00000057468	17.0435	-1.40065	2.238	0.531412	1		MSH4	NO
ENSG00000057593	18.9875	-0.0271543	1.77893	0.987821	1		F7	NO
ENSG00000057608	1825.34	-0.365617	0.704554	0.603807	1		GDI2	NO
ENSG00000057663	830.488	-0.499389	0.891501	0.575366	1		ATG5	NO
ENSG00000057704	150.846	0.688961	1.61997	0.670624	1		TMCC3	NO
ENSG00000057757	900.189	-0.411491	0.963698	0.669385	1		PITHD1	NO
ENSG00000057935	684.041	-0.209398	0.601398	0.727701	1		MTA3	NO
ENSG00000058056	482.033	0.163772	1.10813	0.882507	1		USP13	NO
ENSG00000058063	341.675	-0.340287	0.634081	0.591501	1		ATP11B	NO
ENSG00000058085	79.6286	-0.00584639	2.43895	0.998087	1		LAMC2	NO
ENSG00000058091	444.755	0.575908	1.49482	0.700037	1		CDK14	NO
ENSG00000058262	2989.77	-0.564473	0.589433	0.338237	1		SEC61A1	NO
ENSG00000058272	2355.88	0.0673937	0.57059	0.905979	1		PPP1R12A	NO
ENSG00000058335	29.8975	-0.207906	1.83943	0.910009	1		RASGRF1	NO
ENSG00000058404	563.894	-0.33797	1.45796	0.816685	1		CAMK2B	NO
ENSG00000058453	417.003	-1.10642	0.59144	0.0613838	1		CROCC	NO
ENSG00000058600	595.129	0.651301	1.42916	0.648588	1		POLR3E	NO
ENSG00000058668	1615.65	0.924404	0.896616	0.302545	1		ATP2B4	NO
ENSG00000058673	7.38771	0.331816	2.14821	0.877246	1		ZC3H11A	NO
ENSG00000058729	705.681	-0.311102	1.01687	0.759649	1		RIOK2	NO
ENSG00000058799	481.523	0.228916	0.995072	0.818054	1		YIPF1	NO
ENSG00000058804	315.417	0.669162	0.880514	0.447274	1		NDC1	NO
ENSG00000058866	133.017	1.13879	1.16858	0.329806	1		DGKG	NO
ENSG00000059122	504.84	0.521142	0.742961	0.483028	1		FLYWCH1	NO
ENSG00000059145	176.435	1.49397	1.3026	0.251419	1		UNKL	NO
ENSG00000059377	23.2402	0.758578	1.47756	0.607671	1		TBXAS1	NO
ENSG00000059378	149.874	-1.7631	1.42737	0.216754	1		PARP12	NO
ENSG00000059588	1218.95	0.896589	1.04228	0.389668	1		TARBP1	NO
ENSG00000059691	540.601	-0.122714	0.71027	0.862832	1		GATB	NO
ENSG00000059728	337.439	0.6782	0.819873	0.408123	1		MXD1	NO
ENSG00000059758	814.451	0.0503796	0.721293	0.944316	1		CDK17	NO
ENSG00000059769	377.628	0.44921	0.576255	0.435666	1		DNAJC25	NO
ENSG00000059804	1171.02	0.136467	0.748068	0.855249	1		SLC2A3	NO
ENSG00000059915	508.958	-3.19341	0.970918	0.00100522	0.160532		PSD	DOWN
ENSG00000060069	188.294	-0.371611	1.24445	0.765234	1		CTDP1	NO
ENSG00000060138	2026.48	-0.725266	1.25894	0.564554	1		YBX3	NO
ENSG00000060237	772.853	0.467539	0.57529	0.416389	1		WNK1	NO
ENSG00000060339	2404.17	0.36532	0.632251	0.563393	1		CCAR1	NO
ENSG00000060491	647.199	-1.30559	0.770518	0.0901828	1		OGFR	NO
ENSG00000060558	6.83028	-4.21463	3.56332	0.236895	1		GNA15	NO
ENSG00000060642	420.391	-0.520084	1.12567	0.644065	1		PIGV	NO
ENSG00000060656	172.476	-1.80593	1.29914	0.164498	1		PTPRU	NO
ENSG00000060688	1433.35	-0.305145	0.960476	0.750711	1		SNRNP40	NO
ENSG00000060709	363.996	0.742867	1.16833	0.524881	1		RIMBP2	NO
ENSG00000060718	3887.43	3.899	0.635437	8.46643e-10	1.42913e-06		COL11A1	UP
ENSG00000060749	410.4	0.0745173	1.36163	0.956356	1		QSER1	NO
ENSG00000060762	2610.61	1.78986	1.03639	0.0841658	1		MPC1	NO
ENSG00000060971	1378.67	-1.20801	0.995652	0.225022	1		ACAA1	NO
ENSG00000060982	1036.66	0.00224965	0.692653	0.997409	1		BCAT1	NO
ENSG00000061273	428.65	-1.99352	1.20085	0.0968949	1		HDAC7	NO
ENSG00000061337	150.277	0.181245	0.941082	0.847279	1		LZTS1	NO
ENSG00000061492	2.63873	2.96507	2.9978	0.322623	1		WNT8A	NO
ENSG00000061656	29.5077	2.10887	2.22997	0.344306	1		SPAG4	NO
ENSG00000061676	1710.25	0.090093	0.621761	0.88479	1		NCKAP1	NO
ENSG00000061794	792.313	-0.496364	0.642267	0.439623	1		MRPS35	NO
ENSG00000061918	427.921	-0.902381	0.884583	0.307671	1		GUCY1B1	NO
ENSG00000061936	1966.91	0.350806	0.893008	0.69444	1		SFSWAP	NO
ENSG00000061938	191.921	1.34306	0.729162	0.0654861	1		TNK2	NO
ENSG00000061987	1254.5	0.607359	1.25764	0.629142	1		MON2	NO
ENSG00000062038	128.298	-0.66489	0.991667	0.502554	1		CDH3	NO
ENSG00000062194	2466.51	0.339537	1.25108	0.786087	1		GPBP1	NO
ENSG00000062282	73.7374	-3.69108	1.87867	0.0494452	1		DGAT2	DOWN
ENSG00000062370	122.648	-0.463258	0.953332	0.627013	1		ZNF112	NO
ENSG00000062485	994.753	0.731386	0.535741	0.172195	1		CS	NO
ENSG00000062582	38.6196	1.64465	1.25999	0.191797	1		MRPS24	NO
ENSG00000062598	753.741	-0.503031	0.675512	0.456473	1		ELMO2	NO
ENSG00000062650	783.424	-0.037713	0.778971	0.961386	1		WAPL	NO
ENSG00000062716	6741.79	-0.168708	0.758421	0.823966	1		VMP1	NO
ENSG00000062725	1110.89	0.121589	0.501632	0.80848	1		APPBP2	NO
ENSG00000062822	175.564	0.129603	1.3252	0.922092	1		POLD1	NO
ENSG00000063015	197.212	0.171322	1.51159	0.909762	1		SEZ6	NO
ENSG00000063046	527.174	-0.166136	0.701463	0.81278	1		EIF4B	NO
ENSG00000063169	46.9884	1.25104	1.56346	0.423612	1		BICRA	NO
ENSG00000063176	221.537	-0.69258	1.33313	0.603401	1		SPHK2	NO
ENSG00000063177	5263.09	0.27449	0.611015	0.653262	1		RPL18	NO
ENSG00000063180	397.787	-1.66653	1.85497	0.368966	1		CA11	NO
ENSG00000063241	538.58	-0.919975	1.4185	0.516627	1		ISOC2	NO
ENSG00000063244	169.034	0.318996	1.00922	0.75194	1		U2AF2	NO
ENSG00000063245	414.276	-1.0104	0.992524	0.308671	1		EPN1	NO
ENSG00000063322	1159.1	0.496371	0.666954	0.456733	1		MED29	NO
ENSG00000063438	17.025	6.03779	3.49559	0.0841209	1		AHRR	NO
ENSG00000063601	363.367	-0.262891	1.34564	0.845107	1		MTMR1	NO
ENSG00000063660	994.969	1.17838	0.868114	0.174652	1		GPC1	NO
ENSG00000063761	184.48	0.417421	1.62999	0.797883	1		ADCK1	NO
ENSG00000063854	1375.55	-0.525137	1.52483	0.730553	1		HAGH	NO
ENSG00000063978	739.508	-0.468785	0.668335	0.48304	1		RNF4	NO
ENSG00000064012	135.865	-1.14578	1.62703	0.481295	1		CASP8	NO
ENSG00000064042	997.553	1.91865	0.632342	0.0024117	0.275718		LIMCH1	UP
ENSG00000064102	448.622	-0.385314	0.796775	0.628675	1		INTS13	NO
ENSG00000064115	1147.32	0.471078	0.829213	0.569965	1		TM7SF3	NO
ENSG00000064199	111.467	0.646999	1.15205	0.574383	1		SPA17	NO
ENSG00000064205	25.1284	0.0918568	2.2331	0.967189	1		CCN5	NO
ENSG00000064225	296.878	-0.467348	0.718902	0.515637	1		ST3GAL6	NO
ENSG00000064270	49.9442	-0.504738	1.43714	0.725431	1		ATP2C2	NO
ENSG00000064300	399.454	0.923549	1.74984	0.597646	1		NGFR	NO
ENSG00000064309	213.862	-0.483053	0.789541	0.54066	1		CDON	NO
ENSG00000064313	790.468	0.258575	0.577609	0.654395	1		TAF2	NO
ENSG00000064393	471.754	1.75623	0.699016	0.0119905	0.648505		HIPK2	UP
ENSG00000064419	508.544	0.565209	0.785605	0.47186	1		TNPO3	NO
ENSG00000064490	903.549	-1.19074	1.43993	0.408267	1		RFXANK	NO
ENSG00000064545	834.376	-1.25003	0.854849	0.143665	1		TMEM161A	NO
ENSG00000064601	1399.54	-0.589827	0.63349	0.351815	1		CTSA	NO
ENSG00000064607	1566.82	0.0467834	0.586959	0.936472	1		SUGP2	NO
ENSG00000064651	512.638	-0.702873	0.881289	0.425131	1		SLC12A2	NO
ENSG00000064652	318.133	0.780898	1.42014	0.582406	1		SNX24	NO
ENSG00000064655	35.448	-0.241024	1.48303	0.870895	1		EYA2	NO
ENSG00000064666	470.822	-2.34453	1.28748	0.0686025	1		CNN2	NO
ENSG00000064687	535.273	-0.552696	1.15849	0.633303	1		ABCA7	NO
ENSG00000064692	687.163	0.0787347	0.686651	0.908711	1		SNCAIP	NO
ENSG00000064703	458.212	0.0173972	1.41324	0.990178	1		DDX20	NO
ENSG00000064726	736.756	-0.626207	1.29496	0.628688	1		BTBD1	NO
ENSG00000064763	71.1926	-3.95574	1.56558	0.0115142	0.640745		FAR2	DOWN
ENSG00000064787	73.8486	1.91161	1.68572	0.256793	1		BCAS1	NO
ENSG00000064886	293.075	0.848025	1.25724	0.499984	1		CHI3L2	NO
ENSG00000064932	96.5451	-1.05201	1.14441	0.357959	1		SBNO2	NO
ENSG00000064933	1423.67	0.595912	0.566658	0.292971	1		PMS1	NO
ENSG00000064961	1077.86	-0.5112	0.972506	0.59913	1		HMG20B	NO
ENSG00000064995	934.916	0.707561	0.846033	0.40297	1		TAF11	NO
ENSG00000064999	506.587	0.429432	0.956665	0.653515	1		ANKS1A	NO
ENSG00000065000	1223.5	-0.331053	0.650091	0.610583	1		AP3D1	NO
ENSG00000065029	894.349	-0.612651	0.878611	0.485618	1		ZNF76	NO
ENSG00000065054	165.127	-2.0344	1.76454	0.248936	1		SLC9A3R2	NO
ENSG00000065057	426.293	-0.83309	1.47121	0.571215	1		NTHL1	NO
ENSG00000065060	279.413	1.06692	1.04382	0.30672	1		UHRF1BP1	NO
ENSG00000065135	1846.52	0.347297	0.51719	0.501897	1		GNAI3	NO
ENSG00000065150	933.243	-0.056631	1.01898	0.955679	1		IPO5	NO
ENSG00000065154	2307.15	-0.595116	0.849761	0.483719	1		OAT	NO
ENSG00000065183	706.255	-0.279699	0.899908	0.755947	1		WDR3	NO
ENSG00000065243	1639.79	0.537103	0.942645	0.568825	1		PKN2	NO
ENSG00000065268	1477.4	-1.13327	0.870858	0.193149	1		WDR18	NO
ENSG00000065308	409.452	0.569087	0.6361	0.370975	1		TRAM2	NO
ENSG00000065320	144.058	1.43635	1.52362	0.345823	1		NTN1	NO
ENSG00000065325	3.3923	-1.99526	3.15824	0.527541	1		GLP2R	NO
ENSG00000065328	156.992	-0.00984358	1.66895	0.995294	1		MCM10	NO
ENSG00000065357	517.823	-0.173317	0.644504	0.787995	1		DGKA	NO
ENSG00000065361	119.455	-0.622497	0.871427	0.475015	1		ERBB3	NO
ENSG00000065371	1.09458	2.40563	5.61875	0.668546	1		ROPN1	NO
ENSG00000065413	577.53	0.25602	0.67748	0.705505	1		ANKRD44	NO
ENSG00000065427	1443.5	0.0492228	0.586683	0.933136	1		KARS1	NO
ENSG00000065457	308.205	0.936698	1.06388	0.378613	1		ADAT1	NO
ENSG00000065485	981.064	0.0934054	1.08714	0.931531	1		PDIA5	NO
ENSG00000065491	297.786	0.566263	0.828363	0.494232	1		TBC1D22B	NO
ENSG00000065518	3729.58	1.20539	0.958703	0.208639	1		NDUFB4	NO
ENSG00000065526	829.165	1.04333	0.686484	0.128557	1		SPEN	NO
ENSG00000065534	1451.99	-2.55664	1.08283	0.0182225	0.791083		MYLK	DOWN
ENSG00000065548	2571.13	0.303203	0.461318	0.511018	1		ZC3H15	NO
ENSG00000065559	741.995	-1.24638	0.644977	0.0533044	1		MAP2K4	NO
ENSG00000065600	635.727	1.11123	1.07945	0.303275	1		PACC1	NO
ENSG00000065609	559.05	-0.753756	0.7214	0.296091	1		SNAP91	NO
ENSG00000065613	684.283	-0.0356252	0.620945	0.954248	1		SLK	NO
ENSG00000065615	184.002	0.756783	0.935701	0.418637	1		CYB5R4	NO
ENSG00000065618	26.9213	-3.84398	2.9754	0.196384	1		COL17A1	NO
ENSG00000065665	751.597	0.6075	0.664346	0.360489	1		SEC61A2	NO
ENSG00000065675	39.311	-2.82843	1.9781	0.152754	1		PRKCQ	NO
ENSG00000065717	541.399	-0.103773	1.24875	0.933771	1		TLE2	NO
ENSG00000065802	368.814	-0.428845	0.821439	0.601625	1		ASB1	NO
ENSG00000065809	224.607	-0.487863	1.25825	0.698214	1		FAM107B	NO
ENSG00000065833	117.123	-1.03241	1.52432	0.498221	1		ME1	NO
ENSG00000065882	327.523	0.085412	0.922314	0.926216	1		TBC1D1	NO
ENSG00000065883	1385.51	-0.0590063	0.702272	0.933039	1		CDK13	NO
ENSG00000065911	792.243	-0.301055	0.781153	0.699942	1		MTHFD2	NO
ENSG00000065923	243.598	1.25485	1.00005	0.209553	1		SLC9A7	NO
ENSG00000065970	398.207	-0.41166	0.636159	0.517566	1		FOXJ2	NO
ENSG00000065978	502.85	-0.0384453	0.922453	0.966756	1		YBX1	NO
ENSG00000065989	142.598	-0.0907618	1.69533	0.957305	1		PDE4A	NO
ENSG00000066032	504.409	0.862404	0.999638	0.388293	1		CTNNA2	NO
ENSG00000066044	806.296	-0.692333	0.762204	0.363704	1		ELAVL1	NO
ENSG00000066056	16.0654	-1.51392	2.04571	0.459271	1		TIE1	NO
ENSG00000066084	833.16	0.226123	0.96572	0.814869	1		DIP2B	NO
ENSG00000066117	733.713	1.34572	0.639277	0.035285	0.998096		SMARCD1	UP
ENSG00000066135	58.2442	-0.809396	0.850407	0.341211	1		KDM4A	NO
ENSG00000066136	697.252	-0.837299	1.38677	0.545991	1		NFYC	NO
ENSG00000066185	11.1196	-0.828324	2.17732	0.703624	1		ZMYND12	NO
ENSG00000066230	24.6725	-1.18304	2.37419	0.618279	1		SLC9A3	NO
ENSG00000066248	108.222	-1.33728	1.30601	0.305864	1		NGEF	NO
ENSG00000066279	235.532	1.18599	1.35884	0.382774	1		ASPM	NO
ENSG00000066322	661.7	-0.752318	0.802389	0.348451	1		ELOVL1	NO
ENSG00000066379	899.708	0.0642067	1.29702	0.960518	1		POLR1H	NO
ENSG00000066382	216.551	0.937387	0.861313	0.276453	1		MPPED2	NO
ENSG00000066422	486.429	0.435252	0.907829	0.631624	1		ZBTB11	NO
ENSG00000066427	567.081	0.244231	1.26281	0.846644	1		ATXN3	NO
ENSG00000066455	700.403	-0.449635	0.852339	0.597825	1		GOLGA5	NO
ENSG00000066468	554.077	0.322049	1.38476	0.816098	1		FGFR2	NO
ENSG00000066557	514.389	0.354748	0.76364	0.642255	1		LRRC40	NO
ENSG00000066583	445.174	-1.23041	1.61368	0.445769	1		ISOC1	NO
ENSG00000066629	381.455	0.936111	1.3291	0.481235	1		EML1	NO
ENSG00000066651	1780.17	-0.202885	0.65452	0.756579	1		TRMT11	NO
ENSG00000066654	772.141	-0.205433	0.584476	0.725227	1		THUMPD1	NO
ENSG00000066697	503.551	-0.61324	0.719414	0.393983	1		MSANTD3	NO
ENSG00000066735	95.8762	-1.50345	2.66536	0.572706	1		KIF26A	NO
ENSG00000066739	592.623	0.760516	1.33677	0.56941	1		ATG2B	NO
ENSG00000066777	1047.78	0.135408	0.513613	0.792059	1		ARFGEF1	NO
ENSG00000066827	21.9586	-0.259986	1.72071	0.879903	1		ZFAT	NO
ENSG00000066855	132.259	-0.981201	1.24124	0.429236	1		MTFR1	NO
ENSG00000066923	112.907	1.79538	1.82	0.323901	1		STAG3	NO
ENSG00000066926	472.19	-0.358691	0.792841	0.650971	1		FECH	NO
ENSG00000066933	879.604	0.632742	0.687654	0.357497	1		MYO9A	NO
ENSG00000067048	1282.29	-10.9074	1.57979	5.04347e-12	1.27701e-08		DDX3Y	DOWN
ENSG00000067057	720.947	-0.424643	0.65577	0.517277	1		PFKP	NO
ENSG00000067064	1980.39	0.00467713	0.666798	0.994403	1		IDI1	NO
ENSG00000067066	639.631	-1.41913	0.927303	0.125923	1		SP100	NO
ENSG00000067082	1583.9	0.142319	0.717721	0.842816	1		KLF6	NO
ENSG00000067113	1469.89	-0.802631	0.802885	0.317464	1		PLPP1	NO
ENSG00000067141	300.859	0.441439	1.30529	0.735219	1		NEO1	NO
ENSG00000067167	3157.02	-0.694449	1.30666	0.595093	1		TRAM1	NO
ENSG00000067177	172.266	0.370742	1.05723	0.725834	1		PHKA1	NO
ENSG00000067182	1350.71	-0.825275	0.751083	0.271864	1		TNFRSF1A	NO
ENSG00000067191	579.029	-2.08087	1.22906	0.090445	1		CACNB1	NO
ENSG00000067208	731.036	0.688677	0.709743	0.331887	1		EVI5	NO
ENSG00000067221	536.303	-0.665481	0.759367	0.380833	1		STOML1	NO
ENSG00000067225	5580.79	-0.802892	0.502356	0.109986	1		PKM	NO
ENSG00000067248	1952.28	0.167897	0.666029	0.800974	1		DHX29	NO
ENSG00000067334	1507.82	-0.347335	0.803355	0.665483	1		DNTTIP2	NO
ENSG00000067365	1038.5	0.223331	1.42845	0.875761	1		METTL22	NO
ENSG00000067369	870.095	0.283437	0.646616	0.66114	1		TP53BP1	NO
ENSG00000067445	5801.38	-0.45813	0.700354	0.513022	1		TRO	NO
ENSG00000067533	528.595	1.34064	0.869932	0.123295	1		RRP15	NO
ENSG00000067560	4284.97	-0.114286	0.681319	0.866786	1		RHOA	NO
ENSG00000067596	440.288	0.661186	1.18027	0.575343	1		DHX8	NO
ENSG00000067601	102.725	-0.247648	1.63676	0.879736	1		PMS2P4	NO
ENSG00000067606	114.665	-0.551218	1.12787	0.625036	1		PRKCZ	NO
ENSG00000067704	1028.62	0.493478	0.796588	0.535593	1		IARS2	NO
ENSG00000067715	3799.72	1.01736	0.845388	0.228814	1		SYT1	NO
ENSG00000067798	507.742	-0.967057	0.862682	0.262293	1		NAV3	NO
ENSG00000067829	979.366	-0.840586	1.51022	0.577803	1		IDH3G	NO
ENSG00000067836	421.963	-0.135676	0.522998	0.795311	1		ROGDI	NO
ENSG00000067840	198.809	-1.21787	1.30655	0.351269	1		PDZD4	NO
ENSG00000067842	71.0712	-2.96817	1.70961	0.0825344	1		ATP2B3	NO
ENSG00000067900	1194.44	-0.250461	1.30289	0.847558	1		ROCK1	NO
ENSG00000067955	931.807	-0.484008	1.26308	0.701575	1		CBFB	NO
ENSG00000067992	626.757	0.139061	0.851124	0.870215	1		PDK3	NO
ENSG00000068001	958.046	-0.64569	0.775947	0.405335	1		HYAL2	NO
ENSG00000068024	260.529	0.333087	0.887615	0.707467	1		HDAC4	NO
ENSG00000068028	1038.14	-1.93997	0.914155	0.0338254	0.980629		RASSF1	DOWN
ENSG00000068078	731.092	2.50047	1.48705	0.0926672	1		FGFR3	NO
ENSG00000068120	643.972	-0.475657	0.768622	0.536019	1		COASY	NO
ENSG00000068137	664.175	-0.605746	1.10403	0.583233	1		PLEKHH3	NO
ENSG00000068305	481.357	0.681872	0.929531	0.463213	1		MEF2A	NO
ENSG00000068308	1091.41	-0.095006	0.922306	0.917956	1		OTUD5	NO
ENSG00000068323	434.652	-1.01209	1.32001	0.443241	1		TFE3	NO
ENSG00000068354	217.868	-0.602299	1.38968	0.664718	1		TBC1D25	NO
ENSG00000068366	533.535	0.511095	0.692885	0.460737	1		ACSL4	NO
ENSG00000068383	221.431	-1.16784	1.65084	0.479305	1		INPP5A	NO
ENSG00000068394	508.032	0.455018	0.96511	0.637307	1		GPKOW	NO
ENSG00000068400	806.511	-0.132605	0.582861	0.820029	1		GRIPAP1	NO
ENSG00000068438	591.659	-0.767649	0.948912	0.418528	1		FTSJ1	NO
ENSG00000068489	57.6776	1.10814	1.07719	0.303606	1		PRR11	NO
ENSG00000068615	752.306	-0.162485	0.995227	0.870311	1		REEP1	NO
ENSG00000068650	311.162	0.00971387	0.912727	0.991509	1		ATP11A	NO
ENSG00000068654	340.84	0.191696	0.880568	0.827666	1		POLR1A	NO
ENSG00000068697	16391.2	-0.892318	0.944914	0.344997	1		LAPTM4A	NO
ENSG00000068724	257.735	-0.250991	1.61429	0.876443	1		TTC7A	NO
ENSG00000068745	5105.47	0.209819	0.604882	0.728684	1		IP6K2	NO
ENSG00000068784	279.559	0.0236872	0.749752	0.974796	1		SRBD1	NO
ENSG00000068796	965.668	0.580268	0.688961	0.399656	1		KIF2A	NO
ENSG00000068831	242.47	-0.331885	1.05232	0.752471	1		RASGRP2	NO
ENSG00000068878	489.443	0.245719	0.535969	0.646624	1		PSME4	NO
ENSG00000068885	420.12	0.870005	0.58947	0.139968	1		IFT80	NO
ENSG00000068903	1438.14	-0.533252	1.26098	0.672378	1		SIRT2	NO
ENSG00000068912	2053.08	0.520712	1.35755	0.701299	1		ERLEC1	NO
ENSG00000068971	460.665	-0.511744	0.859749	0.551693	1		PPP2R5B	NO
ENSG00000068976	76.3934	-0.118365	1.1764	0.919855	1		PYGM	NO
ENSG00000069011	414.653	-3.74767	1.76189	0.0334139	0.980629		PITX1	DOWN
ENSG00000069020	584.391	0.512369	1.18102	0.664409	1		MAST4	NO
ENSG00000069122	9.13711	-1.90402	2.40884	0.429277	1		ADGRF5	NO
ENSG00000069188	208.525	1.36645	1.21895	0.262286	1		SDK2	NO
ENSG00000069248	1078.63	0.00645748	0.602597	0.99145	1		NUP133	NO
ENSG00000069275	1555.06	-0.0454446	0.633042	0.942771	1		NUCKS1	NO
ENSG00000069329	2612.56	0.207971	0.846223	0.805865	1		VPS35	NO
ENSG00000069345	1510.84	-0.196242	0.787437	0.803193	1		DNAJA2	NO
ENSG00000069399	293.014	-1.62287	1.02751	0.11424	1		BCL3	NO
ENSG00000069424	63.4506	0.1733	1.27584	0.891954	1		KCNAB2	NO
ENSG00000069493	178.023	0.988806	0.954794	0.300378	1		CLEC2D	NO
ENSG00000069509	689.924	0.911891	0.919452	0.321306	1		FUNDC1	NO
ENSG00000069667	647.583	0.580688	0.728882	0.425635	1		RORA	NO
ENSG00000069696	80.5868	1.68587	1.94733	0.386635	1		DRD4	NO
ENSG00000069812	25.4892	3.11373	1.16529	0.00753852	0.491525		HES2	UP
ENSG00000069849	2993.94	0.611863	0.772534	0.428349	1		ATP1B3	NO
ENSG00000069869	253.205	0.224003	0.81831	0.784286	1		NEDD4	NO
ENSG00000069943	324.398	-0.468689	1.0236	0.647037	1		PIGB	NO
ENSG00000069956	570.776	0.484614	1.30851	0.711118	1		MAPK6	NO
ENSG00000069966	391.618	-0.633488	1.31333	0.629556	1		GNB5	NO
ENSG00000069974	320.867	-0.59394	1.16107	0.608967	1		RAB27A	NO
ENSG00000069998	773.263	-0.99576	0.782065	0.202932	1		HDHD5	NO
ENSG00000070010	1148.67	-0.232807	0.747542	0.755474	1		UFD1	NO
ENSG00000070018	893.673	-0.314998	0.8367	0.706563	1		LRP6	NO
ENSG00000070047	217.812	0.41045	1.47894	0.781374	1		PHRF1	NO
ENSG00000070061	926.13	0.845127	0.834653	0.311276	1		ELP1	NO
ENSG00000070081	3269.24	-0.225086	0.619608	0.716403	1		NUCB2	NO
ENSG00000070087	2545.2	-0.240452	0.59489	0.686069	1		PFN2	NO
ENSG00000070159	125.633	0.469823	1.72107	0.784866	1		PTPN3	NO
ENSG00000070182	10.8525	-3.24795	2.02606	0.108916	1		SPTB	NO
ENSG00000070214	1442.56	0.309804	0.438795	0.480167	1		SLC44A1	NO
ENSG00000070269	653.542	-0.0530143	1.31413	0.967821	1		TMEM260	NO
ENSG00000070366	168.771	-0.319523	0.994323	0.747947	1		SMG6	NO
ENSG00000070367	971.274	0.259485	0.617359	0.674255	1		EXOC5	NO
ENSG00000070371	70.8619	-1.68311	1.22151	0.168236	1		CLTCL1	NO
ENSG00000070388	17.8229	0.845447	2.23607	0.70536	1		FGF22	NO
ENSG00000070404	608.389	-0.870315	0.886121	0.32602	1		FSTL3	NO
ENSG00000070413	689.08	-0.323984	0.659701	0.62335	1		DGCR2	NO
ENSG00000070423	541.438	-0.0343406	0.827698	0.966906	1		RNF126	NO
ENSG00000070444	127.969	0.842168	1.06447	0.428847	1		MNT	NO
ENSG00000070476	333.658	-0.940276	0.781598	0.228969	1		ZXDC	NO
ENSG00000070495	1083.92	-0.639712	0.833811	0.442954	1		JMJD6	NO
ENSG00000070501	589.911	-0.126445	1.36087	0.925971	1		POLB	NO
ENSG00000070540	555.155	0.517351	1.03746	0.618013	1		WIPI1	NO
ENSG00000070601	21.4677	-1.3414	2.05293	0.513496	1		FRMPD1	NO
ENSG00000070610	889.205	-0.849314	0.944833	0.368704	1		GBA2	NO
ENSG00000070614	150.268	-1.24295	1.42252	0.382244	1		NDST1	NO
ENSG00000070669	162.225	0.423394	0.792952	0.593378	1		ASNS	NO
ENSG00000070718	1120.2	0.0455953	0.751887	0.951645	1		AP3M2	NO
ENSG00000070729	58.1686	0.502443	2.13992	0.814368	1		CNGB1	NO
ENSG00000070756	1561.17	-0.260635	0.618121	0.673276	1		PABPC1	NO
ENSG00000070761	1171.57	0.0716606	1.2433	0.954037	1		CFAP20	NO
ENSG00000070770	106.751	0.518574	0.953036	0.586353	1		CSNK2A2	NO
ENSG00000070778	237.903	0.117961	0.957361	0.901937	1		PTPN21	NO
ENSG00000070785	1027.21	0.0206606	1.06836	0.984571	1		EIF2B3	NO
ENSG00000070808	79.8834	-2.79715	1.20988	0.0207822	0.831012		CAMK2A	DOWN	Yes
ENSG00000070814	373.532	0.534747	1.02436	0.60165	1		TCOF1	NO
ENSG00000070831	1530.69	0.0683685	0.761019	0.928416	1		CDC42	NO
ENSG00000070882	411.242	0.971769	1.24306	0.434357	1		OSBPL3	NO
ENSG00000070886	60.7744	0.10308	2.55399	0.967806	1		EPHA8	NO
ENSG00000070915	7.64116	-2.33364	2.62135	0.373335	1		SLC12A3	NO
ENSG00000070950	229.658	0.440779	0.585418	0.451492	1		RAD18	NO
ENSG00000070961	1957.21	-0.880601	0.805558	0.274325	1		ATP2B1	NO
ENSG00000070985	12.6825	-3.6986	2.01723	0.066728	1		TRPM5	NO
ENSG00000071051	424.881	-1.80663	1.24086	0.145408	1		NCK2	NO
ENSG00000071054	2421.81	0.0302006	0.440844	0.945383	1		MAP4K4	NO
ENSG00000071073	266.105	2.5062	1.16691	0.0317363	0.963541		MGAT4A	UP
ENSG00000071082	5785.12	0.743838	0.963879	0.440285	1		RPL31	NO
ENSG00000071127	1431.02	-0.763821	0.623313	0.220416	1		WDR1	NO
ENSG00000071189	796.277	-0.0542891	0.485982	0.911053	1		SNX13	NO
ENSG00000071205	340.398	-0.845883	0.977937	0.387057	1		ARHGAP10	NO
ENSG00000071242	292.252	0.520658	0.893923	0.560269	1		RPS6KA2	NO
ENSG00000071243	661.977	1.02712	0.960299	0.284809	1		ING3	NO
ENSG00000071246	259.14	-0.369983	0.809629	0.647686	1		VASH1	NO
ENSG00000071282	183.711	-1.63223	1.76435	0.354904	1		LMCD1	NO
ENSG00000071462	1870.88	-0.661909	0.816597	0.417612	1		BUD23	NO
ENSG00000071537	1586.82	-0.407883	0.901972	0.651116	1		SEL1L	NO
ENSG00000071539	180.286	1.36096	1.49881	0.363867	1		TRIP13	NO
ENSG00000071553	2753.6	0.0850505	0.783142	0.913518	1		ATP6AP1	NO
ENSG00000071564	498.91	0.895384	1.50778	0.552618	1		TCF3	NO
ENSG00000071575	1265.2	1.03459	0.686501	0.131798	1		TRIB2	NO
ENSG00000071626	365.744	-0.25263	0.858273	0.768492	1		DAZAP1	NO
ENSG00000071655	404.412	-0.349675	0.980817	0.721455	1		MBD3	NO
ENSG00000071794	934.451	0.788723	0.700589	0.260251	1		HLTF	NO
ENSG00000071859	2540.43	-0.41701	0.749403	0.577899	1		FAM50A	NO
ENSG00000071889	957.705	-0.994701	0.999571	0.319674	1		FAM3A	NO
ENSG00000071894	648.617	-1.50733	0.827512	0.0685276	1		CPSF1	NO
ENSG00000071909	26.7416	-1.14913	1.64489	0.484798	1		MYO3B	NO
ENSG00000071967	1282.52	-0.806157	1.53873	0.600342	1		CYBRD1	NO
ENSG00000071991	32.5346	1.1399	2.39634	0.634299	1		CDH19	NO
ENSG00000071994	967.242	-0.188354	1.45867	0.897257	1		PDCD2	NO
ENSG00000072041	364.121	-1.39333	1.4255	0.328353	1		SLC6A15	NO
ENSG00000072042	2175.69	0.326989	1.56726	0.834732	1		RDH11	NO
ENSG00000072062	137.669	-0.925202	1.11704	0.407521	1		PRKACA	NO
ENSG00000072071	374.436	-0.76671	0.845615	0.364571	1		ADGRL1	NO
ENSG00000072110	1924.77	-1.10189	0.603615	0.0679277	1		ACTN1	NO
ENSG00000072121	348.888	0.285219	1.21022	0.813685	1		ZFYVE26	NO
ENSG00000072133	116.389	0.911834	1.06033	0.389814	1		RPS6KA6	NO
ENSG00000072134	1263.84	1.98195	0.967447	0.0404976	1		EPN2	UP
ENSG00000072135	340.056	-0.134607	1.21086	0.911484	1		PTPN18	NO
ENSG00000072163	86.5627	-4.60277	1.66609	0.0057341	0.439962		LIMS2	DOWN
ENSG00000072182	392.371	2.2195	1.30706	0.0894921	1		ASIC4	NO
ENSG00000072195	769.768	-1.36606	0.680873	0.0448206	1		SPEG	DOWN
ENSG00000072201	101.261	-2.03711	1.03236	0.0484655	1		LNX1	DOWN
ENSG00000072210	1259.38	0.513499	1.33825	0.701194	1		ALDH3A2	NO
ENSG00000072274	927.505	-0.229992	0.717992	0.74872	1		TFRC	NO
ENSG00000072310	645.316	0.0677326	0.713146	0.924333	1		SREBF1	NO
ENSG00000072364	1592.05	0.318242	0.754949	0.67336	1		AFF4	NO
ENSG00000072401	673.852	-0.315634	1.41268	0.823201	1		UBE2D1	NO
ENSG00000072415	394.618	1.0944	1.47378	0.457736	1		PALS1	NO
ENSG00000072422	516.041	-0.642044	1.45277	0.658529	1		RHOBTB1	NO
ENSG00000072501	435.843	0.399726	1.62675	0.805899	1		SMC1A	NO
ENSG00000072506	1210.57	0.00654004	0.831129	0.993722	1		HSD17B10	NO
ENSG00000072518	294.642	0.339304	1.12536	0.763027	1		MARK2	NO
ENSG00000072609	698.336	0.0811635	0.940486	0.931228	1		CHFR	NO
ENSG00000072657	22.7981	-2.07035	1.95584	0.289806	1		TRHDE	NO
ENSG00000072682	2749.99	-1.85092	0.931036	0.0468093	1		P4HA2	DOWN
ENSG00000072736	121.438	0.240482	1.37199	0.86086	1		NFATC3	NO
ENSG00000072756	821.691	-0.472814	0.84502	0.5758	1		TRNT1	NO
ENSG00000072778	5580.97	-1.16361	0.564352	0.0392226	1		ACADVL	DOWN
ENSG00000072786	140.579	-0.0771855	1.25192	0.950839	1		STK10	NO
ENSG00000072803	786.991	0.699807	0.672575	0.298112	1		FBXW11	NO
ENSG00000072818	339.087	0.403525	1.32817	0.761264	1		ACAP1	NO
ENSG00000072832	2361.91	-0.0665923	0.719021	0.926209	1		CRMP1	NO
ENSG00000072840	171.681	0.237836	1.19734	0.842547	1		EVC	NO
ENSG00000072849	2563.14	-0.734875	0.751061	0.327852	1		DERL2	NO
ENSG00000072858	37.8002	0.215383	1.71358	0.899976	1		SIDT1	NO
ENSG00000072864	152.596	1.15485	1.75604	0.510765	1		NDE1	NO
ENSG00000072952	179.607	-1.43434	0.961744	0.135859	1		IRAG1	NO
ENSG00000072954	332.618	-0.976968	1.64011	0.551393	1		TMEM38A	NO
ENSG00000072958	929.407	-0.546263	0.923466	0.554162	1		AP1M1	NO
ENSG00000073008	186.276	-2.38729	1.25736	0.0576097	1		PVR	NO
ENSG00000073050	326.767	0.31965	0.696276	0.646173	1		XRCC1	NO
ENSG00000073060	365.713	-0.680286	0.827504	0.411023	1		SCARB1	NO
ENSG00000073111	135.274	-0.180324	1.70845	0.915941	1		MCM2	NO
ENSG00000073146	68.8584	-1.34016	1.7477	0.443193	1		MOV10L1	NO
ENSG00000073150	57.3079	-0.121453	0.909735	0.893795	1		PANX2	NO
ENSG00000073169	486.333	-0.159727	1.37208	0.907325	1		SELENOO	NO
ENSG00000073282	22.6167	-2.81902	2.26275	0.212824	1		TP63	NO
ENSG00000073331	394.726	-0.753733	0.985972	0.444595	1		ALPK1	NO
ENSG00000073350	148.198	-2.20033	1.40954	0.118518	1		LLGL2	NO
ENSG00000073417	584.181	0.491776	1.28087	0.701025	1		PDE8A	NO
ENSG00000073464	217.377	0.218817	1.70472	0.897864	1		CLCN4	NO
ENSG00000073536	183.956	0.75838	1.00527	0.450609	1		NLE1	NO
ENSG00000073578	220.5	0.945114	0.774432	0.222314	1		SDHA	NO
ENSG00000073584	567.141	0.719345	0.624721	0.24954	1		SMARCE1	NO
ENSG00000073605	194.078	0.387785	1.4169	0.784326	1		GSDMB	NO
ENSG00000073614	1490.66	0.205591	0.603663	0.733425	1		KDM5A	NO
ENSG00000073711	622.355	0.685094	0.771274	0.374399	1		PPP2R3A	NO
ENSG00000073712	2454.42	0.68962	1.44015	0.632043	1		FERMT2	NO
ENSG00000073734	24.6067	1.16472	2.11967	0.582673	1		ABCB11	NO
ENSG00000073737	15.819	-4.57617	3.06889	0.135922	1		DHRS9	NO
ENSG00000073792	852.079	0.639534	0.524419	0.222651	1		IGF2BP2	NO
ENSG00000073803	731.234	-0.545065	0.777216	0.483113	1		MAP3K13	NO
ENSG00000073849	85.9175	-0.210613	1.26061	0.867313	1		ST6GAL1	NO
ENSG00000073861	1.92119	0.639066	3.05147	0.834113	1		TBX21	NO
ENSG00000073910	439.832	1.09241	1.53023	0.475298	1		FRY	NO
ENSG00000073921	600.566	-0.112345	0.488931	0.818265	1		PICALM	NO
ENSG00000073969	469.72	-0.423876	0.915047	0.6432	1		NSF	NO
ENSG00000074047	349.801	1.19593	1.32808	0.367856	1		GLI2	NO
ENSG00000074054	702.821	0.484377	0.517566	0.349338	1		CLASP1	NO
ENSG00000074071	1028.67	-0.454926	0.684785	0.506477	1		MRPS34	NO
ENSG00000074181	721.001	-0.0974481	0.819589	0.905356	1		NOTCH3	NO
ENSG00000074201	1678.07	0.321516	1.30915	0.805998	1		CLNS1A	NO
ENSG00000074211	43.9673	-1.98834	1.36755	0.145963	1		PPP2R2C	NO
ENSG00000074219	158.157	-2.05085	1.20185	0.0879308	1		TEAD2	NO
ENSG00000074266	748.376	-0.261398	0.859138	0.760933	1		EED	NO
ENSG00000074317	178.345	-0.284295	1.76459	0.872006	1		SNCB	NO
ENSG00000074319	2008.34	-0.453257	0.771653	0.556945	1		TSG101	NO
ENSG00000074356	834.32	0.23026	0.452161	0.610582	1		NCBP3	NO
ENSG00000074370	38.8649	-4.65788	1.32682	0.000447166	0.0984543		ATP2A3	DOWN
ENSG00000074410	606.414	1.22753	1.15611	0.28834	1		CA12	NO
ENSG00000074416	149.797	-0.158046	1.27963	0.901704	1		MGLL	NO
ENSG00000074582	949.697	0.155252	0.827693	0.851212	1		BCS1L	NO
ENSG00000074590	310.095	0.736558	1.49766	0.622857	1		NUAK1	NO
ENSG00000074603	775.187	0.500884	1.56209	0.748476	1		DPP8	NO
ENSG00000074657	594.221	0.51692	0.578604	0.371648	1		ZNF532	NO
ENSG00000074696	3421.8	0.317722	0.564194	0.573337	1		HACD3	NO
ENSG00000074706	25.7511	0.184772	2.35633	0.937498	1		IPCEF1	NO
ENSG00000074755	446.006	0.975881	1.38302	0.480427	1		ZZEF1	NO
ENSG00000074771	3.61411	3.36949	3.87733	0.384835	1		NOX3	NO
ENSG00000074800	10447.7	-0.533387	0.556145	0.337519	1		ENO1	NO
ENSG00000074842	4434.24	-0.98336	0.704146	0.162555	1		MYDGF	NO
ENSG00000074855	49.2705	0.200307	1.47746	0.892157	1		ANO8	NO
ENSG00000074935	1934.24	-0.116963	0.797976	0.883468	1		TUBE1	NO
ENSG00000074964	810.256	0.302954	0.91613	0.740879	1		ARHGEF10L	NO
ENSG00000075043	630.751	-0.716607	1.28591	0.57734	1		KCNQ2	NO
ENSG00000075073	14.109	0.468171	3.1701	0.882593	1		TACR2	NO
ENSG00000075089	1089.57	0.247492	0.781992	0.751632	1		ACTR6	NO
ENSG00000075131	210.468	-0.377384	1.03747	0.716042	1		TIPIN	NO
ENSG00000075142	6428.74	1.06705	0.853861	0.211417	1		SRI	NO
ENSG00000075151	1146.54	0.593353	0.5046	0.23964	1		EIF4G3	NO
ENSG00000075188	760.15	0.0597811	0.819695	0.941861	1		NUP37	NO
ENSG00000075213	718.11	-0.203475	1.48325	0.890887	1		SEMA3A	NO
ENSG00000075218	76.3996	1.06288	1.17101	0.364054	1		GTSE1	NO
ENSG00000075223	891.576	-1.05259	0.837732	0.208944	1		SEMA3C	NO
ENSG00000075239	1131.4	0.0434113	0.450606	0.923251	1		ACAT1	NO
ENSG00000075240	218.05	0.546368	0.913255	0.549664	1		GRAMD4	NO
ENSG00000075275	274.016	1.64036	0.698896	0.0189213	0.799256		CELSR1	UP
ENSG00000075292	2101.7	0.815469	0.532266	0.125505	1		ZNF638	NO
ENSG00000075303	183.456	0.931127	1.31672	0.47947	1		SLC25A40	NO
ENSG00000075336	1665.67	-0.49161	1.07084	0.646171	1		TIMM21	NO
ENSG00000075340	332.844	0.677014	1.46493	0.643974	1		ADD2	NO
ENSG00000075391	821.777	0.956967	0.709172	0.177204	1		RASAL2	NO
ENSG00000075399	220.743	-0.336189	0.853676	0.693719	1		VPS9D1	NO
ENSG00000075407	511.701	0.409716	0.701033	0.55892	1		ZNF37A	NO
ENSG00000075413	1821.08	-0.103686	0.674183	0.877772	1		MARK3	NO
ENSG00000075415	4285.68	0.176595	0.603667	0.769876	1		SLC25A3	NO
ENSG00000075420	1228.25	-0.0903494	0.879759	0.918203	1		FNDC3B	NO
ENSG00000075426	235.554	-0.971158	0.939601	0.30133	1		FOSL2	NO
ENSG00000075429	47.3309	3.17241	1.45362	0.0290785	0.941053		CACNG5	UP
ENSG00000075461	78.5386	4.32401	1.76729	0.0144174	0.697453		CACNG4	UP
ENSG00000075539	1165.71	1.07196	0.587347	0.0679878	1		FRYL	NO
ENSG00000075568	883.594	1.05969	0.672647	0.115164	1		TMEM131	NO
ENSG00000075618	679.878	-0.42655	1.02155	0.676275	1		FSCN1	NO
ENSG00000075624	29307.4	-0.796675	0.630451	0.206353	1		ACTB	NO
ENSG00000075643	52.7952	1.36029	0.917656	0.138246	1		MOCOS	NO
ENSG00000075651	205.206	-0.62317	0.876402	0.47705	1		PLD1	NO
ENSG00000075702	41.7963	-1.27074	1.18055	0.281749	1		WDR62	NO
ENSG00000075711	1096.59	-0.195273	0.489986	0.690241	1		DLG1	NO
ENSG00000075785	3400.53	-0.0492507	0.538299	0.927101	1		RAB7A	NO
ENSG00000075790	29.5899	-0.755415	1.22272	0.536697	1		BCAP29	NO
ENSG00000075826	598.821	-0.279419	0.734151	0.703499	1		SEC31B	NO
ENSG00000075856	553.001	0.469132	0.87685	0.592637	1		SART3	NO
ENSG00000075884	61.5543	0.912028	1.52719	0.550377	1		ARHGAP15	NO
ENSG00000075914	894.293	-0.296546	0.673159	0.659554	1		EXOSC7	NO
ENSG00000075945	2339.56	0.79245	0.793922	0.318208	1		KIFAP3	NO
ENSG00000075975	934.287	-1.13219	0.762131	0.137395	1		MKRN2	NO
ENSG00000076003	598.616	0.261443	0.991636	0.792051	1		MCM6	NO
ENSG00000076043	1842.8	-0.179827	1.36644	0.895299	1		REXO2	NO
ENSG00000076053	743.169	-0.628296	0.875436	0.472946	1		RBM7	NO
ENSG00000076067	289.567	-0.178226	1.52288	0.906834	1		RBMS2	NO
ENSG00000076108	690.473	0.42932	1.462	0.769023	1		BAZ2A	NO
ENSG00000076201	225.46	0.00907358	0.987776	0.992671	1		PTPN23	NO
ENSG00000076242	1275.75	-0.12701	0.760811	0.867417	1		MLH1	NO
ENSG00000076248	623.598	0.451427	0.5323	0.3964	1		UNG	NO
ENSG00000076321	664.805	0.394735	0.718747	0.582869	1		KLHL20	NO
ENSG00000076344	222.554	-0.0315701	1.39363	0.981927	1		RGS11	NO
ENSG00000076351	66.8543	0.4841	0.993412	0.626039	1		SLC46A1	NO
ENSG00000076356	443.416	1.19019	1.6754	0.477463	1		PLXNA2	NO
ENSG00000076513	405.644	-0.112897	1.41817	0.93655	1		ANKRD13A	NO
ENSG00000076555	305.502	-0.560981	1.39533	0.687654	1		ACACB	NO
ENSG00000076641	687.657	1.55277	1.57446	0.324024	1		PAG1	NO
ENSG00000076650	380.664	-0.335747	0.862326	0.697017	1		GPATCH1	NO
ENSG00000076662	0.598907	-1.87667	5.7225	0.742952	1		ICAM3	NO
ENSG00000076685	237.745	-0.186758	1.26234	0.882385	1		NT5C2	NO
ENSG00000076706	256.872	1.63044	1.1438	0.154026	1		MCAM	NO
ENSG00000076716	640.774	1.19958	0.94962	0.20651	1		GPC4	NO
ENSG00000076770	116.982	1.57837	1.50021	0.292753	1		MBNL3	NO
ENSG00000076826	95.3517	-2.30302	1.98602	0.246205	1		CAMSAP3	NO
ENSG00000076864	302.625	-1.09981	1.39295	0.429789	1		RAP1GAP	NO
ENSG00000076924	270.48	-2.51291	1.60099	0.116508	1		XAB2	NO
ENSG00000076928	336.058	-1.05597	1.14329	0.355685	1		ARHGEF1	NO
ENSG00000076944	50.2883	-2.28948	1.75229	0.191361	1		STXBP2	NO
ENSG00000076984	82.4553	0.416752	0.828255	0.614845	1		MAP2K7	NO
ENSG00000077009	33.629	-2.43404	2.22398	0.273756	1		NMRK2	NO
ENSG00000077044	526.497	0.552364	0.650273	0.39564	1		DGKD	NO
ENSG00000077063	190.184	0.02691	1.32655	0.983815	1		CTTNBP2	NO
ENSG00000077080	461.223	-1.47409	1.40011	0.292416	1		ACTL6B	NO
ENSG00000077092	781.951	0.0113266	0.842978	0.98928	1		RARB	NO
ENSG00000077097	1454.95	0.340107	0.566563	0.548307	1		TOP2B	NO
ENSG00000077147	1999.73	-0.352612	0.828648	0.670453	1		TM9SF3	NO
ENSG00000077150	214.265	-0.0247344	1.5137	0.986963	1		NFKB2	NO
ENSG00000077152	663.954	-0.672804	1.55883	0.666026	1		UBE2T	NO
ENSG00000077157	658.123	-0.0450761	0.741224	0.951508	1		PPP1R12B	NO
ENSG00000077232	3208.75	0.422726	0.499406	0.397298	1		DNAJC10	NO
ENSG00000077235	898.508	0.158892	1.36722	0.907482	1		GTF3C1	NO
ENSG00000077238	116.619	-3.55799	1.02721	0.000532708	0.107905		IL4R	DOWN
ENSG00000077254	1427.28	-0.170457	0.535163	0.750095	1		USP33	NO
ENSG00000077264	586.566	2.09589	0.84585	0.0132175	0.670044		PAK3	UP	Yes
ENSG00000077279	846.365	2.99597	1.28833	0.0200466	0.817705		DCX	UP
ENSG00000077312	1030.01	-0.879192	1.04149	0.398576	1		SNRPA	NO
ENSG00000077348	296.351	-0.501317	0.896943	0.576219	1		EXOSC5	NO
ENSG00000077380	1898.24	1.94884	0.847056	0.0214075	0.840369		DYNC1I2	UP
ENSG00000077420	8.99311	-0.300105	1.95563	0.878038	1		APBB1IP	NO
ENSG00000077454	216.493	-0.992533	1.27848	0.43755	1		LRCH4	NO
ENSG00000077458	929.537	0.687645	0.601494	0.252944	1		FAM76B	NO
ENSG00000077463	208.3	-0.598083	1.39016	0.667031	1		SIRT6	NO
ENSG00000077514	580.709	-0.576439	1.20221	0.631594	1		POLD3	NO
ENSG00000077522	707.161	1.36875	1.20229	0.254933	1		ACTN2	NO
ENSG00000077549	1448.45	-0.902362	0.622379	0.147098	1		CAPZB	NO
ENSG00000077585	467.847	1.79543	1.34097	0.180603	1		GPR137B	NO
ENSG00000077616	546.013	-0.97836	1.11997	0.38236	1		NAALAD2	NO
ENSG00000077684	465.192	0.582938	0.636549	0.359783	1		JADE1	NO
ENSG00000077713	92.9176	-1.01754	1.37404	0.458969	1		SLC25A43	NO
ENSG00000077721	1533.49	-0.0506532	0.519269	0.922292	1		UBE2A	NO
ENSG00000077782	2974.31	-0.481966	0.546971	0.378235	1		FGFR1	NO
ENSG00000077800	3.86071	1.64482	2.88534	0.568636	1		FKBP6	NO
ENSG00000077935	10.4438	-0.0355596	1.57431	0.981979	1		SMC1B	NO
ENSG00000077942	6031.87	-1.57982	1.56781	0.313617	1		FBLN1	NO
ENSG00000078018	2282.89	2.3351	0.832696	0.00504313	0.409754		MAP2	UP
ENSG00000078043	1257.54	0.607145	0.708565	0.391519	1		PIAS2	NO
ENSG00000078053	280.784	0.888486	0.890773	0.318555	1		AMPH	NO
ENSG00000078061	504.074	-0.934462	0.902908	0.300693	1		ARAF	NO
ENSG00000078070	423.415	0.0128975	1.31544	0.992177	1		MCCC1	NO
ENSG00000078098	520.082	-1.3452	0.952054	0.157671	1		FAP	NO
ENSG00000078114	574.175	0.9721	0.93709	0.299568	1		NEBL	NO
ENSG00000078124	246.997	1.87127	0.952992	0.0495796	1		ACER3	UP
ENSG00000078140	772.177	-0.206357	0.704094	0.76946	1		UBE2K	NO
ENSG00000078142	727.237	0.034742	0.605824	0.954269	1		PIK3C3	NO
ENSG00000078177	583.082	0.243297	0.462186	0.598607	1		N4BP2	NO
ENSG00000078237	94.2201	1.3182	0.997681	0.186412	1		TIGAR	NO
ENSG00000078246	575.505	-0.108327	0.58099	0.85209	1		TULP3	NO
ENSG00000078269	315.308	-0.881271	1.30166	0.498384	1		SYNJ2	NO
ENSG00000078295	516.857	1.27531	0.828844	0.123887	1		ADCY2	NO
ENSG00000078304	954.106	0.0157202	1.01028	0.987585	1		PPP2R5C	NO
ENSG00000078328	196.715	0.235864	1.50905	0.875797	1		RBFOX1	NO
ENSG00000078369	1694.77	-0.424638	0.5774	0.462077	1		GNB1	NO
ENSG00000078401	38.5229	-0.797634	1.73656	0.646005	1		EDN1	NO
ENSG00000078403	1076	0.906424	0.616539	0.141512	1		MLLT10	NO
ENSG00000078487	312.261	0.977978	1.60854	0.543194	1		ZCWPW1	NO
ENSG00000078549	286.984	3.16835	1.60761	0.0487423	1		ADCYAP1R1	UP
ENSG00000078618	2650.32	0.230165	0.636691	0.717724	1		NRDC	NO
ENSG00000078668	3920.57	-0.204122	0.83958	0.807909	1		VDAC3	NO
ENSG00000078674	2357.05	0.848208	0.560487	0.130193	1		PCM1	NO
ENSG00000078687	398.402	1.23589	0.858238	0.149859	1		TNRC6C	NO
ENSG00000078699	1881.95	0.12324	0.739954	0.867724	1		CBFA2T2	NO
ENSG00000078747	549.655	0.0929181	1.29149	0.942645	1		ITCH	NO
ENSG00000078804	125.389	-0.644522	1.10797	0.56076	1		TP53INP2	NO
ENSG00000078808	1744.43	-0.264861	0.76263	0.728367	1		SDF4	NO
ENSG00000078814	60.4895	1.45646	1.39087	0.295025	1		MYH7B	NO
ENSG00000078898	7.7904	2.21531	3.2358	0.493582	1		BPIFB2	NO
ENSG00000078900	54.2558	0.36977	2.223	0.867891	1		TP73	NO
ENSG00000078902	820.182	-0.637632	0.772815	0.409328	1		TOLLIP	NO
ENSG00000078967	190.918	0.21557	0.935175	0.817693	1		UBE2D4	NO
ENSG00000079102	643.88	-0.0626468	0.932069	0.946412	1		RUNX1T1	NO
ENSG00000079112	151.864	1.00155	2.45213	0.682951	1		CDH17	NO
ENSG00000079134	1344.02	0.238817	0.790393	0.762538	1		THOC1	NO
ENSG00000079150	1570.02	-0.663747	1.08102	0.539213	1		FKBP7	NO
ENSG00000079156	492.947	1.74402	0.890997	0.0503033	1		OSBPL6	NO
ENSG00000079215	3825.22	3.17697	0.793505	6.23549e-05	0.0231048		SLC1A3	UP
ENSG00000079246	3309.79	0.0869078	0.838277	0.917428	1		XRCC5	NO
ENSG00000079277	583.964	0.963435	1.05708	0.362077	1		MKNK1	NO
ENSG00000079308	353.217	0.169706	0.838435	0.839597	1		TNS1	NO
ENSG00000079313	141.217	-0.904068	1.18063	0.443825	1		REXO1	NO
ENSG00000079332	2003.16	-0.338855	0.734666	0.644629	1		SAR1A	NO
ENSG00000079335	198.666	0.0730482	1.57191	0.962935	1		CDC14A	NO
ENSG00000079337	57.673	-2.44467	1.76014	0.164861	1		RAPGEF3	NO
ENSG00000079387	277.176	0.0709514	0.806906	0.929932	1		SENP1	NO
ENSG00000079432	165.876	-1.37816	0.852888	0.106121	1		CIC	NO
ENSG00000079435	30.7105	1.19374	1.46994	0.416733	1		LIPE	NO
ENSG00000079459	3296	-0.195939	0.719675	0.785421	1		FDFT1	NO
ENSG00000079462	996.056	-0.430068	0.954	0.65213	1		PAFAH1B3	NO
ENSG00000079482	362.546	1.18982	0.963304	0.216775	1		OPHN1	NO
ENSG00000079616	795.844	0.670295	0.729918	0.358454	1		KIF22	NO
ENSG00000079689	77.0629	2.44438	2.14955	0.255471	1		SCGN	NO
ENSG00000079691	173.953	1.12175	1.28014	0.38088	1		CARMIL1	NO
ENSG00000079739	573.374	0.237693	0.741491	0.748543	1		PGM1	NO
ENSG00000079785	2490.05	0.822965	0.728021	0.258302	1		DDX1	NO
ENSG00000079805	827.764	-0.969501	0.832841	0.244388	1		DNM2	NO
ENSG00000079819	799.597	0.230148	0.821916	0.779467	1		EPB41L2	NO
ENSG00000079841	53.4861	-2.12465	1.35019	0.115581	1		RIMS1	NO
ENSG00000079950	1104.48	0.167187	0.670638	0.803132	1		STX7	NO
ENSG00000079974	322.327	0.0986974	0.811299	0.903173	1		RABL2B	NO
ENSG00000080189	964.232	-0.89364	0.736043	0.224704	1		SLC35C2	NO
ENSG00000080200	485.992	1.37536	0.927232	0.137995	1		CRYBG3	NO
ENSG00000080224	25.0623	0.601116	1.8146	0.740444	1		EPHA6	NO
ENSG00000080298	1113.16	1.5179	0.698886	0.0298644	0.953153		RFX3	UP
ENSG00000080345	1458.85	-0.0301283	0.770952	0.968827	1		RIF1	NO
ENSG00000080371	647.601	0.0943561	0.576173	0.869917	1		RAB21	NO
ENSG00000080493	450.007	1.98271	1.50053	0.186387	1		SLC4A4	NO
ENSG00000080503	952.918	0.435685	1.31445	0.740299	1		SMARCA2	NO
ENSG00000080546	553.73	-0.304131	1.15907	0.79302	1		SESN1	NO
ENSG00000080573	100.315	0.208592	1.32229	0.874653	1		COL5A3	NO
ENSG00000080603	19.905	-1.89457	2.57795	0.462391	1		SRCAP	NO
ENSG00000080608	1613.83	0.638621	0.937802	0.495886	1		PUM3	NO
ENSG00000080618	44.2648	1.0065	1.56699	0.520668	1		CPB2	NO
ENSG00000080644	406.583	-1.79207	0.95667	0.0610349	1		CHRNA3	NO
ENSG00000080709	131.6	0.647305	1.5869	0.683344	1		KCNN2	NO
ENSG00000080802	654.56	0.283646	0.660915	0.667798	1		CNOT4	NO
ENSG00000080815	1143.34	-0.0624127	0.665314	0.925261	1		PSEN1	NO
ENSG00000080822	4024.76	0.0973058	1.03457	0.925066	1		CLDND1	NO
ENSG00000080823	1470.93	1.5695	1.06966	0.1423	1		MOK	NO
ENSG00000080824	11350.4	0.377633	0.569847	0.507528	1		HSP90AA1	NO
ENSG00000080839	140.536	0.978296	1.51917	0.519595	1		RBL1	NO
ENSG00000080845	495.142	1.55429	0.984752	0.114483	1		DLGAP4	NO
ENSG00000080854	278.957	1.9079	0.947246	0.0439935	1		IGSF9B	UP
ENSG00000080910	5.44185	-0.742815	3.24807	0.819106	1		CFHR2	NO
ENSG00000080947	144.827	1.03277	1.19451	0.38726	1		CROCCP3	NO
ENSG00000080986	189.225	-0.190721	1.10972	0.863545	1		NDC80	NO
ENSG00000081014	308.092	1.84533	0.871256	0.0341744	0.980629		AP4E1	UP
ENSG00000081019	1341.12	0.148279	0.525814	0.777944	1		RSBN1	NO
ENSG00000081026	388.757	0.50337	0.91398	0.581808	1		MAGI3	NO
ENSG00000081041	316.767	-0.429918	1.43371	0.764281	1		CXCL2	NO
ENSG00000081052	26.7228	-2.38921	1.87909	0.203561	1		COL4A4	NO
ENSG00000081059	56.4424	-1.20872	1.86571	0.517075	1		TCF7	NO
ENSG00000081087	956.34	-0.345592	1.13996	0.761768	1		OSTM1	NO
ENSG00000081138	445.112	-0.31916	1.75265	0.855504	1		CDH7	NO
ENSG00000081154	2084.13	-0.0943988	0.695453	0.892029	1		PCNP	NO
ENSG00000081181	161.74	-1.28379	1.68718	0.446714	1		ARG2	NO
ENSG00000081189	593.988	1.90108	1.06647	0.0746513	1		MEF2C	NO
ENSG00000081277	2.87654	-1.19426	3.65887	0.74412	1		PKP1	NO
ENSG00000081307	839.824	-0.440156	0.745612	0.554971	1		UBA5	NO
ENSG00000081320	126.001	-0.244109	0.98036	0.803361	1		STK17B	NO
ENSG00000081377	466.626	1.13513	0.643934	0.0779327	1		CDC14B	NO
ENSG00000081386	275.88	0.745523	1.02156	0.465518	1		ZNF510	NO
ENSG00000081479	209.495	0.567153	1.67236	0.734509	1		LRP2	NO
ENSG00000081665	480.956	-0.0557593	0.982326	0.954734	1		ZNF506	NO
ENSG00000081692	255.327	0.249634	1.4732	0.865443	1		JMJD4	NO
ENSG00000081721	1059.48	-0.0605772	0.521975	0.90761	1		DUSP12	NO
ENSG00000081760	426.97	0.122987	0.956979	0.897741	1		AACS	NO
ENSG00000081791	455.69	-0.200159	0.476248	0.674279	1		DELE1	NO
ENSG00000081800	4.89784	0.917027	2.65218	0.72952	1		SLC13A1	NO
ENSG00000081803	173.788	-1.65474	1.28748	0.198703	1		CADPS2	NO
ENSG00000081818	23.8825	2.44849	1.53809	0.111407	1		PCDHB4	NO
ENSG00000081870	1303.16	0.468246	1.06743	0.660903	1		HSPB11	NO
ENSG00000081913	142.669	2.69419	0.942377	0.00425064	0.37544		PHLPP1	UP
ENSG00000081923	106.196	-1.76852	1.07694	0.100554	1		ATP8B1	NO
ENSG00000081985	30.1348	-0.594372	2.02946	0.76962	1		IL12RB2	NO
ENSG00000082014	1748.41	-0.308334	0.440186	0.483637	1		SMARCD3	NO
ENSG00000082068	1201.41	1.1193	1.07865	0.299414	1		WDR70	NO
ENSG00000082074	28.5637	1.81379	1.87295	0.332839	1		FYB1	NO
ENSG00000082146	747.996	-0.164096	0.609669	0.78781	1		STRADB	NO
ENSG00000082153	1250.69	-0.445281	0.754654	0.555159	1		BZW1	NO
ENSG00000082175	127.702	1.63142	2.2911	0.476423	1		PGR	NO
ENSG00000082212	703.318	-0.0525159	1.01306	0.958657	1		ME2	NO
ENSG00000082213	421.373	-0.384976	0.668046	0.564432	1		C5orf22	NO
ENSG00000082258	1274.33	0.576404	0.531486	0.278138	1		CCNT2	NO
ENSG00000082269	703.953	1.04485	1.49271	0.483946	1		FAM135A	NO
ENSG00000082293	164.987	-0.333871	1.26131	0.79124	1		COL19A1	NO
ENSG00000082458	234.227	-0.00456392	1.41017	0.997418	1		DLG3	NO
ENSG00000082482	57.7557	1.03456	2.17915	0.634963	1		KCNK2	NO
ENSG00000082497	250.946	0.273621	1.73404	0.874619	1		SERTAD4	NO
ENSG00000082512	471.622	0.356626	0.637338	0.575782	1		TRAF5	NO
ENSG00000082515	1762.77	-0.0950553	1.01892	0.925673	1		MRPL22	NO
ENSG00000082516	193.954	-0.652938	0.636221	0.304762	1		GEMIN5	NO
ENSG00000082556	46.8241	1.85947	1.70178	0.274542	1		OPRK1	NO
ENSG00000082641	639.917	0.801905	1.45791	0.582293	1		NFE2L1	NO
ENSG00000082684	698.399	2.57607	0.984808	0.00890158	0.545294		SEMA5B	UP
ENSG00000082701	736.035	0.388979	0.669676	0.561343	1		GSK3B	NO
ENSG00000082781	659.039	0.407434	0.594013	0.492776	1		ITGB5	NO
ENSG00000082805	505.756	-0.245026	0.620953	0.693141	1		ERC1	NO
ENSG00000082898	2157.03	0.452144	0.617962	0.464371	1		XPO1	NO
ENSG00000082996	1705.04	0.453546	0.850649	0.593912	1		RNF13	NO
ENSG00000083067	1908.66	-1.44549	1.65023	0.381066	1		TRPM3	NO
ENSG00000083093	213.425	0.555615	0.74941	0.458449	1		PALB2	NO
ENSG00000083097	325.573	0.569707	1.03791	0.583076	1		DOP1A	NO
ENSG00000083099	1146.1	0.356786	0.644022	0.579581	1		LYRM2	NO
ENSG00000083123	496.298	-0.569776	0.815365	0.484678	1		BCKDHB	NO
ENSG00000083168	492.073	0.404962	0.713114	0.570118	1		KAT6A	NO
ENSG00000083223	483.872	-0.0644635	0.73672	0.930274	1		TUT7	NO
ENSG00000083290	503.028	0.0319786	0.70772	0.96396	1		ULK2	NO
ENSG00000083307	17.5975	-1.70407	2.10833	0.418943	1		GRHL2	NO
ENSG00000083312	1544.5	-0.551341	0.822176	0.502483	1		TNPO1	NO
ENSG00000083444	1606.59	-0.996932	1.01953	0.328157	1		PLOD1	NO
ENSG00000083454	13.9112	0.14975	2.25861	0.947137	1		P2RX5	NO
ENSG00000083457	813.947	0.382586	1.40561	0.78548	1		ITGAE	NO
ENSG00000083520	690.316	0.636772	1.04782	0.543378	1		DIS3	NO
ENSG00000083535	1097.52	0.634427	0.614809	0.302115	1		PIBF1	NO
ENSG00000083544	518.118	0.548192	1.45159	0.705692	1		TDRD3	NO
ENSG00000083635	503.455	1.34101	1.62446	0.409081	1		NUFIP1	NO
ENSG00000083642	1001.31	0.301603	0.601598	0.616135	1		PDS5B	NO
ENSG00000083720	434.32	0.200621	0.677534	0.76715	1		OXCT1	NO
ENSG00000083750	929.07	0.00672128	0.498664	0.989246	1		RRAGB	NO
ENSG00000083799	547.907	0.277386	0.770838	0.71896	1		CYLD	NO
ENSG00000083807	251.186	0.433475	1.53541	0.7777	1		SLC27A5	NO
ENSG00000083812	434.433	-0.150455	1.21445	0.901404	1		ZNF324	NO
ENSG00000083817	158.366	-0.812514	2.11741	0.701179	1		ZNF416	NO
ENSG00000083828	198.142	0.208003	0.759824	0.784275	1		ZNF586	NO
ENSG00000083838	145.576	-1.10848	0.902883	0.219554	1		ZNF446	NO
ENSG00000083844	173.853	1.18896	1.2058	0.324115	1		ZNF264	NO
ENSG00000083845	4063.55	-0.0507679	0.580051	0.930256	1		RPS5	NO
ENSG00000083857	480.838	-0.0994101	0.979022	0.919122	1		FAT1	NO
ENSG00000083896	1942.34	1.19851	0.795635	0.131975	1		YTHDC1	NO
ENSG00000083937	976.645	-0.065312	1.65859	0.968589	1		CHMP2B	NO
ENSG00000084070	580.639	-0.981024	0.90628	0.279042	1		SMAP2	NO
ENSG00000084072	1360.97	0.153549	0.713418	0.829588	1		PPIE	NO
ENSG00000084073	857.912	-0.376981	1.10396	0.732742	1		ZMPSTE24	NO
ENSG00000084090	1543.25	0.304594	0.653237	0.641013	1		STARD7	NO
ENSG00000084092	324.34	0.508896	1.29476	0.694288	1		NOA1	NO
ENSG00000084093	862.155	0.253175	1.33405	0.849482	1		REST	NO
ENSG00000084110	71.4734	-0.53321	1.50913	0.723847	1		HAL	NO
ENSG00000084112	250.756	0.766292	1.47052	0.602295	1		SSH1	NO
ENSG00000084207	7268.15	0.0320281	0.845931	0.969798	1		GSTP1	NO
ENSG00000084234	3484.68	0.342567	0.58676	0.559336	1		APLP2	NO
ENSG00000084444	354.385	0.744897	1.27972	0.560515	1		FAM234B	NO
ENSG00000084453	31.5564	1.52325	1.78055	0.39228	1		SLCO1A2	NO
ENSG00000084463	1045.96	0.0147623	0.676747	0.982597	1		WBP11	NO
ENSG00000084623	3363.94	-0.657062	0.994406	0.508767	1		EIF3I	NO
ENSG00000084628	133.067	2.2966	2.07088	0.26743	1		NKAIN1	NO
ENSG00000084636	1692.69	-0.411111	1.27571	0.747256	1		COL16A1	NO
ENSG00000084652	888.511	-0.505791	0.928028	0.585741	1		TXLNA	NO
ENSG00000084674	7.20386	0.945363	2.40165	0.693853	1		APOB	NO
ENSG00000084676	1216.99	0.814273	0.707897	0.250032	1		NCOA1	NO
ENSG00000084693	408.921	-0.465543	1.22773	0.704548	1		AGBL5	NO
ENSG00000084710	239.767	0.171067	1.11043	0.877566	1		EFR3B	NO
ENSG00000084731	364.372	1.26147	1.07339	0.239906	1		KIF3C	NO
ENSG00000084733	1929.45	-0.204818	0.903297	0.820622	1		RAB10	NO
ENSG00000084734	28.9798	1.82617	2.35133	0.437362	1		GCKR	NO
ENSG00000084754	2200.79	0.101844	0.76305	0.893822	1		HADHA	NO
ENSG00000084764	802.123	-0.879847	0.987148	0.372768	1		MAPRE3	NO
ENSG00000084774	453.54	0.626645	0.787762	0.426337	1		CAD	NO
ENSG00000085063	1954.12	0.21538	1.2704	0.865374	1		CD59	NO
ENSG00000085117	763.762	-2.42756	0.976912	0.0129577	0.667302		CD82	DOWN
ENSG00000085185	87.8093	-0.82856	1.25541	0.509259	1		BCORL1	NO
ENSG00000085224	3092.27	0.364213	0.469679	0.438074	1		ATRX	NO
ENSG00000085231	1337.17	0.00668277	0.817915	0.993481	1		AK6	NO
ENSG00000085274	767.138	-0.0794712	0.809761	0.92182	1		MYNN	NO
ENSG00000085276	114.007	0.491414	1.73085	0.776476	1		MECOM	NO
ENSG00000085365	1137.94	0.00419682	0.702313	0.995232	1		SCAMP1	NO
ENSG00000085377	421.887	0.174014	1.25997	0.890154	1		PREP	NO
ENSG00000085382	383.141	0.159398	0.598489	0.789982	1		HACE1	NO
ENSG00000085415	476.99	-0.190041	0.820641	0.816867	1		SEH1L	NO
ENSG00000085433	596.902	1.84349	1.01509	0.0693579	1		WDR47	NO
ENSG00000085449	494.601	0.13078	1.4284	0.92705	1		WDFY1	NO
ENSG00000085465	41.8471	-0.65654	1.45003	0.65071	1		OVGP1	NO
ENSG00000085491	433.109	-0.916965	1.62491	0.572538	1		SLC25A24	NO
ENSG00000085511	395.841	0.272729	1.38762	0.844184	1		MAP3K4	NO
ENSG00000085514	63.596	-2.96429	1.69784	0.0808246	1		PILRA	NO
ENSG00000085552	142.927	-2.32064	1.64314	0.157856	1		IGSF9	NO
ENSG00000085563	59.0553	-0.327838	1.58187	0.835817	1		ABCB1	NO
ENSG00000085644	106.725	0.444708	1.05141	0.672321	1		ZNF213	NO
ENSG00000085662	3452.94	-1.27867	0.901071	0.155882	1		AKR1B1	NO
ENSG00000085719	1304.83	0.117995	0.693073	0.864814	1		CPNE3	NO
ENSG00000085721	559.6	-0.241019	0.53287	0.65105	1		RRN3	NO
ENSG00000085733	1254.49	-0.461912	0.559877	0.409358	1		CTTN	NO
ENSG00000085760	354.083	-0.0652137	1.34404	0.961301	1		MTIF2	NO
ENSG00000085788	873.816	-0.275314	1.49503	0.853893	1		DDHD2	NO
ENSG00000085831	39.2084	0.168653	1.92002	0.930004	1		TTC39A	NO
ENSG00000085832	978.595	0.434469	0.558218	0.436384	1		EPS15	NO
ENSG00000085840	51.7876	-1.01742	2.4057	0.672355	1		ORC1	NO
ENSG00000085872	350.716	0.0896969	0.671973	0.893812	1		CHERP	NO
ENSG00000085978	578.812	-0.0866428	0.886194	0.922115	1		ATG16L1	NO
ENSG00000085982	921.027	0.709695	1.2839	0.580425	1		USP40	NO
ENSG00000085998	1987.53	0.0894425	0.803394	0.911354	1		POMGNT1	NO
ENSG00000085999	83.8253	-0.807688	1.51447	0.593815	1		RAD54L	NO
ENSG00000086015	1048.64	-0.384484	0.967956	0.691211	1		MAST2	NO
ENSG00000086061	4728.41	-0.403583	0.732551	0.581682	1		DNAJA1	NO
ENSG00000086062	238.721	0.999057	1.66177	0.547708	1		B4GALT1	NO
ENSG00000086065	2406.09	-0.643299	0.691962	0.35254	1		CHMP5	NO
ENSG00000086102	841.92	-0.263634	0.606575	0.663834	1		NFX1	NO
ENSG00000086189	472.678	-0.878889	0.951336	0.355566	1		DIMT1	NO
ENSG00000086200	342.418	0.11283	1.42694	0.936976	1		IPO11	NO
ENSG00000086232	840.749	-0.556509	0.787738	0.479899	1		EIF2AK1	NO
ENSG00000086288	2.61745	-0.552014	3.45342	0.873003	1		NME8	NO
ENSG00000086300	372.986	-0.787913	1.73211	0.649191	1		SNX10	NO
ENSG00000086475	465.915	-0.451382	0.69251	0.514526	1		SEPHS1	NO
ENSG00000086504	1791.99	-1.02788	0.994009	0.301101	1		MRPL28	NO
ENSG00000086544	326.27	-1.95081	1.39806	0.162903	1		ITPKC	NO
ENSG00000086589	1192.69	-0.365561	1.50052	0.807523	1		RBM22	NO
ENSG00000086598	5743.25	-0.995224	1.01288	0.325819	1		TMED2	NO
ENSG00000086619	620.006	1.65644	1.18569	0.162406	1		ERO1B	NO
ENSG00000086666	2192.66	-0.357284	1.08824	0.742675	1		ZFAND6	NO
ENSG00000086696	348.623	-2.73056	1.71651	0.111662	1		HSD17B2	NO
ENSG00000086717	22.1216	-1.32381	2.65289	0.617774	1		PPEF1	NO
ENSG00000086730	31.7477	-2.4498	1.92366	0.202838	1		LAT2	NO
ENSG00000086758	662.899	0.161622	0.564806	0.774759	1		HUWE1	NO
ENSG00000086827	359.366	-0.439879	1.05518	0.676769	1		ZW10	NO
ENSG00000086848	164.675	0.838736	1.04588	0.422587	1		ALG9	NO
ENSG00000086967	48.9751	0.807959	1.97583	0.682597	1		MYBPC2	NO
ENSG00000087008	323.816	0.119114	0.834139	0.886449	1		ACOX3	NO
ENSG00000087053	531.799	0.450854	1.07309	0.67438	1		MTMR2	NO
ENSG00000087074	1160.97	-1.49392	1.07242	0.163609	1		PPP1R15A	NO
ENSG00000087076	349.363	-1.17307	1.35637	0.387115	1		HSD17B14	NO
ENSG00000087077	810.835	-1.03092	0.812484	0.204493	1		TRIP6	NO
ENSG00000087085	466.745	0.164315	1.24661	0.895135	1		ACHE	NO
ENSG00000087086	21428.4	-0.633682	1.01835	0.533768	1		FTL	NO
ENSG00000087087	1103.81	-0.432264	0.80004	0.588988	1		SRRT	NO
ENSG00000087088	950.83	-0.348859	1.09971	0.75107	1		BAX	NO
ENSG00000087095	199.87	0.24309	0.866262	0.779002	1		NLK	NO
ENSG00000087111	785.258	0.496829	1.41006	0.724578	1		PIGS	NO
ENSG00000087116	305.248	-2.65145	1.59026	0.0954531	1		ADAMTS2	NO
ENSG00000087128	6.37241	-0.859822	2.92005	0.768411	1		TMPRSS11E	NO
ENSG00000087157	564.749	0.0511922	1.29494	0.968466	1		PGS1	NO
ENSG00000087191	1732.95	-0.157119	0.59222	0.790774	1		PSMC5	NO
ENSG00000087206	660.545	0.706699	0.476335	0.137911	1		UIMC1	NO
ENSG00000087237	11.9013	3.00297	2.82273	0.287395	1		CETP	NO
ENSG00000087245	2740.44	-1.9422	1.21749	0.110658	1		MMP2	NO
ENSG00000087250	255.262	2.92908	2.13032	0.169147	1		MT3	NO
ENSG00000087258	234.803	1.37179	1.36969	0.316567	1		GNAO1	NO
ENSG00000087263	604.758	0.0374039	0.797103	0.962573	1		OGFOD1	NO
ENSG00000087266	1232.06	-0.332713	0.787813	0.672788	1		SH3BP2	NO
ENSG00000087269	201.865	0.612584	1.05604	0.561862	1		NOP14	NO
ENSG00000087274	1307.72	0.522414	0.83311	0.530616	1		ADD1	NO
ENSG00000087299	105.607	0.13433	0.743763	0.856675	1		L2HGDH	NO
ENSG00000087301	359.495	1.53799	0.857729	0.0729585	1		TXNDC16	NO
ENSG00000087302	2358.24	-0.281463	0.866475	0.745304	1		RTRAF	NO
ENSG00000087303	223.602	-1.1426	1.32511	0.388541	1		NID2	NO
ENSG00000087338	489.827	0.545096	0.647513	0.399883	1		GMCL1	NO
ENSG00000087365	2399.23	0.153603	0.617027	0.803407	1		SF3B2	NO
ENSG00000087448	761.158	0.372529	0.696565	0.592782	1		KLHL42	NO
ENSG00000087460	6077.39	-0.19522	0.57127	0.732555	1		GNAS	NO
ENSG00000087470	1416.88	1.16393	0.696311	0.0946109	1		DNM1L	NO
ENSG00000087494	190.227	-2.90572	0.898669	0.00122342	0.180448		PTHLH	DOWN
ENSG00000087495	117.229	2.12646	1.21615	0.0803732	1		PHACTR3	NO
ENSG00000087502	2169	-0.360532	0.802137	0.653096	1		ERGIC2	NO
ENSG00000087586	112.163	0.426536	1.68082	0.799675	1		AURKA	NO
ENSG00000087589	31.4204	-2.15014	2.08873	0.303293	1		CASS4	NO
ENSG00000087842	889.791	1.05774	1.55487	0.496331	1		PIR	NO
ENSG00000087884	420.221	1.69015	0.966938	0.0804747	1		AAMDC	NO
ENSG00000087903	470.165	0.959287	1.1118	0.388236	1		RFX2	NO
ENSG00000087995	291.609	0.0434618	0.909097	0.961869	1		METTL2A	NO
ENSG00000088002	27.9536	-2.68851	2.24166	0.230398	1		SULT2B1	NO
ENSG00000088035	463.383	-0.697166	0.992441	0.482382	1		ALG6	NO
ENSG00000088038	372.035	-0.302734	1.68808	0.857674	1		CNOT3	NO
ENSG00000088179	628.951	0.800574	0.495274	0.106002	1		PTPN4	NO
ENSG00000088205	4018.97	1.86352	0.972398	0.0553115	1		DDX18	NO
ENSG00000088247	245.696	-0.227835	1.02647	0.824344	1		KHSRP	NO
ENSG00000088256	327.239	-0.714565	0.661776	0.280245	1		GNA11	NO
ENSG00000088280	506.379	-0.765229	1.18375	0.517992	1		ASAP3	NO
ENSG00000088298	420.792	-0.367753	0.915399	0.687874	1		EDEM2	NO
ENSG00000088305	283.185	0.569866	1.28001	0.656173	1		DNMT3B	NO
ENSG00000088325	352.885	-0.071322	1.02937	0.944761	1		TPX2	NO
ENSG00000088356	1268.78	0.382092	0.829202	0.644946	1		PDRG1	NO
ENSG00000088367	279.188	0.476268	0.972779	0.624421	1		EPB41L1	NO
ENSG00000088448	3537.14	0.0182695	0.599859	0.975703	1		ANKRD10	NO
ENSG00000088451	603.262	-0.531137	0.772578	0.491776	1		TGDS	NO
ENSG00000088538	608.713	1.487	0.679636	0.0286745	0.938754		DOCK3	UP
ENSG00000088543	185.875	-0.888438	1.59285	0.577003	1		C3orf18	NO
ENSG00000088682	1207.66	-0.729942	0.699713	0.296855	1		COQ9	NO
ENSG00000088726	13.3454	-1.85239	1.85054	0.316828	1		TMEM40	NO
ENSG00000088727	409.921	1.76846	0.961549	0.0658895	1		KIF9	NO
ENSG00000088756	168.004	-2.01476	1.12513	0.0733419	1		ARHGAP28	NO
ENSG00000088766	259.176	-0.373455	0.76072	0.623481	1		CRLS1	NO
ENSG00000088808	216.183	-0.177368	0.99529	0.85856	1		PPP1R13B	NO
ENSG00000088812	270.84	-0.817501	0.725297	0.25969	1		ATRN	NO
ENSG00000088826	414.509	-0.390454	0.815143	0.631938	1		SMOX	NO
ENSG00000088827	21.3928	-3.24857	2.10576	0.122901	1		SIGLEC1	NO
ENSG00000088832	557.421	-0.573451	0.65071	0.378172	1		FKBP1A	NO
ENSG00000088833	2291.54	-0.106529	0.834414	0.898411	1		NSFL1C	NO
ENSG00000088836	46.3686	1.31917	2.05241	0.520393	1		SLC4A11	NO
ENSG00000088854	649.239	0.554758	0.571335	0.331555	1		DNAAF9	NO
ENSG00000088876	153.177	-0.168438	1.70922	0.921498	1		ZNF343	NO
ENSG00000088881	175.736	0.0784939	0.963462	0.935068	1		EBF4	NO
ENSG00000088882	2503.92	-2.1844	0.907026	0.0160268	0.749167		CPXM1	DOWN
ENSG00000088888	438.482	-0.132392	0.699621	0.84991	1		MAVS	NO
ENSG00000088899	350.111	0.375908	1.75857	0.830736	1		LZTS3	NO
ENSG00000088930	1804.6	-0.129698	0.692782	0.851494	1		XRN2	NO
ENSG00000088970	739.499	0.139015	1.13433	0.902461	1		KIZ	NO
ENSG00000088986	7920.09	0.269112	0.688323	0.695821	1		DYNLL1	NO
ENSG00000088992	259.896	0.548543	1.34652	0.68373	1		TESC	NO
ENSG00000089006	1832.75	0.205439	0.6198	0.740297	1		SNX5	NO
ENSG00000089009	1288.15	-0.0551899	0.743363	0.940817	1		RPL6	NO
ENSG00000089022	704.225	-0.0176347	0.679225	0.979287	1		MAPKAPK5	NO
ENSG00000089048	1918.5	1.07837	1.14553	0.346517	1		ESF1	NO
ENSG00000089050	148.314	0.166456	1.39884	0.905279	1		RBBP9	NO
ENSG00000089053	2245.77	-0.410813	0.617585	0.505927	1		ANAPC5	NO
ENSG00000089057	736.104	-0.0293191	0.765908	0.969464	1		SLC23A2	NO
ENSG00000089060	266.408	-0.307278	1.50562	0.838285	1		SLC8B1	NO
ENSG00000089063	1725.62	-0.784644	0.680651	0.248999	1		TMEM230	NO
ENSG00000089091	165.876	1.54463	1.46596	0.292039	1		DZANK1	NO
ENSG00000089094	392.296	0.21114	0.675061	0.754454	1		KDM2B	NO
ENSG00000089101	65.8731	1.225	1.64044	0.455213	1		CFAP61	NO
ENSG00000089116	19.1728	1.1349	1.88601	0.547342	1		LHX5	NO
ENSG00000089123	320.723	-0.0995989	0.949143	0.916427	1		TASP1	NO
ENSG00000089154	1099.69	0.213419	0.86885	0.805965	1		GCN1	NO
ENSG00000089157	4663.28	-0.6846	0.590856	0.246595	1		RPLP0	NO
ENSG00000089159	450.363	-0.401338	0.914552	0.660781	1		PXN	NO
ENSG00000089163	92.835	-2.29082	1.44234	0.112228	1		SIRT4	NO
[truncated: 13,626 more rows]

## Sheet: GO_BP_DCHS1vsCTRL_Up
Analysis Type:	PANTHER Overrepresentation Test (Released 20220712)
[truncated: 51 more rows]

[truncated: 6 more sheets: GO_CC_DCHS1vsCTRL_Up, GO_BP_FAT4vsCTRL_Up, GO_CC_FAT4vsCTRL_Up, GO_BP_DCHS1vsCTRL_Down, GO_CC_DCHS1vsCTRL_Down, FAT4vsCTRL_Down]
