# Supplementary material for: Neuronal hyperactivity in neurons derived from individuals with gray matter heterotopia
Source: Nat Commun. 2025 Feb 18;16:1737. doi: 10.1038/s41467-025-56998-1 (PMC11836124; doi:10.1038/s41467-025-56998-1)
Supplement: Supplementary file 7 — Source Data [file 41467_2025_56998_MOESM7_ESM.zip]

Archive with 2 entries (2 files):
- Source data FDM 13.01.25.xlsx
- __MACOSX/._Source data FDM 13.01.25.xlsx
